# Supplementary material for: RNA sequencing and proteomic profiling reveal different alterations by dietary methylmercury in the hippocampal transcriptome and proteome in BALB/c mice
Source: Metallomics. 2021 Apr 23;13(5):mfab022. doi: 10.1093/mtomcs/mfab022 (PMC8716076; doi:10.1093/mtomcs/mfab022)
Supplement: mfab022_Supplemental_Tables [file mfab022_supplemental_tables.xlsx]

## Sheet: Table headings
Supplementary Table 1	Original scale protein profile of hippocampus obtained from BALB/c mice after 11 weeks of dietary exposure to two doses of methylmercury (0.28 mg Hg/kg diet and 5 mg Hg/kg diet) and an unspiked control diet. MaxQuant parameters and Qlucore output.
Supplementary Table 2	mRNA profile of hippocampus obtained from BALB/c mice after 11 weeks of dietary exposure to two doses of methylmercury (0.28 mg Hg/kg diet and 5 mg Hg/kg diet) and an unspiked control diet.
Supplementary Table 3	Physical parameters of male BALB/c mice after 11 weeks of exposure to MeHg
Supplementary Table 4A	Ingenuity Pathway Analysis (IPA): 'Canonical Pathways' enriched with regulated (p<0.05, 1w ANOVA) proteins and RNA in hippocampus of BALB/c mice, exposed to two doses of methylmercury (MeHg).
Supplementary Table 4B	Ingenuity Pathway Analysis (IPA): 'Upstream Regulators'enriched with regulated (p<0.05, 1w ANOVA) proteins and RNA in hippocampus of BALB/c mice, exposed to two doses of methylmercury (MeHg).
Supplementary Table 5	Differentially expressed overlapping proteins and RNA transcripts between the low dose MeHg (0.28 mg Hg/kg diet) and high dose MeHg (5 mg Hg/kg diet)
Supplementary Table 6	GeneEnsembl IDs of mRNA matched with corresponding UniProt protein entry names
Supplementary Figure 1	Body weight development during 11 weeks of dietary exposure

## Sheet: Supplementary Table 1
T: Protein IDs	C: Potential contaminant	C: Reverse	N: Intensity	N: MS/MS count	N: Mol. weight [kDa]	N: Peptides	N: Q-value	N: Razor + unique peptides	N: Score	N: Sequence coverage [%]	N: Unique + razor sequence coverage [%]	N: Unique peptides	N: Unique sequence coverage [%]	T: Majority protein IDs.x	C: Only identified by site	Num. matches	F-statistic	ANOVA p-value	ANOVA q-value		p-value c - LD	q-value c - LD	Difference c - LD	Fold change c - LD	p-value c-HD	q-value c-HD	Difference c-HD	Fold change c-HD	Ctr...31	MeHg LD...32	Ctr...33	MeHg LD...34	MeHg HD...35	MeHg HD...36	Ctr...37	MeHg LD...38	MeHg HD...39	Ctr...40	MeHg LD...41	MeHg HD...42
sp|Q9Z2Y8|PLPHP_MOUSE	N/A	N/A	417910000	142	30.048	10	0	10	57.42	51.5	51.5	10	51.5	sp|Q9Z2Y8|PLPHP_MOUSE	N/A	1	0.123561	0.885241	0.99334		0.962544	0.99994	0.00224996	1.00519	0.647846	0.935126	0.0198749	1.04683	7.1149	7.0395	7.0652	7.1171	7.0671	7.1913	7.1206	7.1795	7.1676	7.2128	7.1864	7.167
sp|Q9Z2Y3|HOME1_MOUSE;REV__sp|Q61043|NIN_MOUSE	N/A	N/A	1081000000	380	41.412	19	0	19	228.03	57.7	57.7	18	55.5	sp|Q9Z2Y3|HOME1_MOUSE	N/A	1	0.0968063	0.908664	0.994853		0.703951	0.99994	-0.0138249	0.968668	0.930694	0.983844	0.00390005	1.00902	7.5023	7.5796	7.5582	7.5258	7.4509	7.5728	7.5774	7.5394	7.6276	7.504	7.4418	7.5062
sp|Q9Z2W9|GRIA3_MOUSE	N/A	N/A	1071900000	321	100.53	20	0	18	116.18	27.1	24	17	23	sp|Q9Z2W9|GRIA3_MOUSE	N/A	1	1.11938	0.368009	0.988347		0.0718211	0.99994	0.029575	1.07047	0.5537	0.920789	0.0142001	1.03324	7.5343	7.5609	7.5377	7.5719	7.5541	7.5169	7.5161	7.5501	7.6086	7.5668	7.5903	7.5321
sp|Q9Z2W0|DNPEP_MOUSE	N/A	N/A	471490000	250	52.206	13	0	13	38.312	43.6	43.6	13	43.6	sp|Q9Z2W0|DNPEP_MOUSE	N/A	1	0.739871	0.504096	0.988347		0.381289	0.99994	-0.0159252	0.963995	0.991598	0.999431	-0.000149966	0.999655	7.1776	7.2148	7.2064	7.1638	7.1917	7.2161	7.2245	7.2123	7.2254	7.2275	7.1814	7.2022
sp|Q9Z2U1|PSA5_MOUSE	N/A	N/A	1012300000	269	26.411	11	0	11	72.977	60.6	60.6	11	60.6	sp|Q9Z2U1|PSA5_MOUSE	N/A	1	1.37332	0.301634	0.988347		0.194514	0.99994	-0.0435001	0.90469	0.72749	0.947271	0.01315	1.03074	7.5618	7.5463	7.4906	7.4368	7.5496	7.597	7.5168	7.4481	7.4433	7.4955	7.4595	7.5274
sp|Q9Z2U0|PSA7_MOUSE	N/A	N/A	1266100000	250	27.855	14	0	14	220.23	61.3	61.3	9	36.3	sp|Q9Z2U0|PSA7_MOUSE	N/A	1	0.35589	0.709981	0.988347		0.555469	0.99994	-0.0213001	0.952138	0.348133	0.885809	-0.0267	0.940373	7.6929	7.5701	7.6359	7.6201	7.6103	7.5739	7.6559	7.6267	7.6608	7.6384	7.721	7.6713
sp|Q9Z2Q6|SEPT5_MOUSE	N/A	N/A	6242100000	700	42.747	26	0	26	170.29	72.4	72.4	23	67.8	sp|Q9Z2Q6|SEPT5_MOUSE	N/A	1	0.16761	0.848264	0.991026		0.848688	0.99994	-0.00732517	0.983275	0.72985	0.948378	0.0177999	1.04184	8.244	8.2469	8.2374	8.2948	8.2225	8.2409	8.3589	8.3323	8.3503	8.2894	8.2264	8.3872
sp|Q9Z2I9|SUCB1_MOUSE	N/A	N/A	6768400000	799	50.113	29	0	29	289.14	68.3	68.3	29	68.3	sp|Q9Z2I9|SUCB1_MOUSE	N/A	1	0.00766131	0.992374	0.999576		0.953249	0.99994	0.00237465	1.00548	0.874912	0.97622	0.00419998	1.00972	8.3119	8.3206	8.3002	8.3868	8.3619	8.3486	8.3847	8.4052	8.3687	8.3674	8.2611	8.3018
sp|Q9Z2I8|SUCB2_MOUSE	N/A	N/A	85471000	80	46.839	7	0	7	36.215	19.2	19.2	7	19.2	sp|Q9Z2I8|SUCB2_MOUSE	N/A	1	0.958196	0.419503	0.988347		0.24291	0.99994	-0.0915999	0.809842	0.315564	0.885809	-0.0592499	0.872469	6.667	6.3154	6.5079	6.4512	6.5581	6.5454	6.5415	6.5617	6.3857	6.5648	6.5865	6.555
sp|Q9Z2I0|LETM1_MOUSE	N/A	N/A	3235900000	845	82.988	37	0	37	323.31	53.3	53.3	37	53.3	sp|Q9Z2I0|LETM1_MOUSE	N/A	1	1.82595	0.215969	0.988347		0.880047	0.99994	-0.00564992	0.987075	0.134291	0.885809	-0.0664001	0.858223	8.1081	7.9822	8.0236	8.0137	8.0643	7.9513	8.0029	8.0339	7.9562	8.029	8.1112	7.9262
sp|Q9Z2H5|E41L1_MOUSE	N/A	N/A	4020400000	970	98.314	40	0	37	323.31	50.7	48.4	37	48.4	sp|Q9Z2H5|E41L1_MOUSE	N/A	1	0.434452	0.660513	0.988347		0.694227	0.99994	-0.0141749	0.967888	0.382976	0.885809	-0.0334997	0.925764	8.1578	8.1182	8.0728	8.146	8.0491	8.0641	8.1616	8.1362	8.1709	8.0962	8.0313	8.0703
sp|Q9Z2D6|MECP2_MOUSE	N/A	N/A	357320000	277	52.307	13	0	13	67.251	30	30	13	30	sp|Q9Z2D6|MECP2_MOUSE	N/A	1	0.240264	0.791307	0.988347		0.632551	0.99994	-0.0297499	0.933792	0.553289	0.920789	-0.030075	0.933093	7.2019	7.13	7.0684	7.0973	7.1009	7.0438	7.1548	7.1121	7.1026	6.9976	6.9643	7.0551
sp|Q9Z2C4|MTMR1_MOUSE	N/A	N/A	188310000	96	75.313	14	0	14	17.454	26.8	26.8	14	26.8	sp|Q9Z2C4|MTMR1_MOUSE	N/A	1	0.57853	0.580277	0.988347		0.420961	0.99994	0.17735	1.50435	0.557394	0.920789	0.124075	1.33068	6.9826	6.8203	6.097	6.869	6.7428	6.8109	6.7833	6.7326	6.778	6.846	6.9964	6.8735
sp|Q9Z2A0|PDPK1_MOUSE	N/A	N/A	219690000	95	63.758	10	0	10	16.088	21.3	21.3	10	21.3	sp|Q9Z2A0|PDPK1_MOUSE	N/A	1	0.487065	0.629729	0.988347		0.683937	0.99994	0.0257498	1.06108	0.375891	0.885809	0.0496498	1.12111	6.9463	6.8644	6.8172	6.9554	6.8935	6.8632	6.7114	6.8458	6.8773	6.8843	6.7966	6.9238
sp|Q9Z268|RASL1_MOUSE	N/A	N/A	1256600000	431	89.394	27	0	27	220.2	48.4	48.4	27	48.4	sp|Q9Z268|RASL1_MOUSE	N/A	1	1.38639	0.298632	0.988347		0.0544582	0.99994	-0.056875	0.877253	0.377624	0.885809	-0.0399499	0.912116	7.7156	7.5859	7.6183	7.6017	7.589	7.542	7.6661	7.5878	7.7108	7.6291	7.6262	7.6275
sp|Q9Z218|DPP6_MOUSE	N/A	N/A	3401200000	706	91.259	29	0	29	309.24	45.4	45.4	27	43.3	sp|Q9Z218|DPP6_MOUSE	N/A	1	2.64087	0.125192	0.988347		0.431793	0.99994	0.0132751	1.03104	0.229495	0.885809	-0.0242	0.945802	8.0628	8.0726	8.0197	8.0775	8.0164	8.0049	8.0788	8.0372	8.0632	8.0413	8.0684	8.0213
sp|Q9Z204|HNRPC_MOUSE;sp|Q8BTF8|RALYL_MOUSE	N/A	N/A	1026100000	261	34.384	11	0	11	50.259	32.3	32.3	11	32.3	sp|Q9Z204|HNRPC_MOUSE	N/A	1	0.00104217	0.998958	0.999872		0.98838	0.99994	0.000324965	1.00075	0.969368	0.994537	0.00090003	1.00207	7.4832	7.5322	7.5352	7.5327	7.5194	7.5106	7.4838	7.4994	7.5463	7.5597	7.4989	7.4892
sp|Q9Z1Z2|STRAP_MOUSE	N/A	N/A	343490000	213	38.442	16	0	16	165.66	59.7	59.7	16	59.7	sp|Q9Z1Z2|STRAP_MOUSE	N/A	1	5.9737	0.022336	0.988347		0.706781	0.99994	0.00899982	1.02094	0.0273974	0.885809	-0.0590751	0.87282	7.1185	7.0983	7.0552	7.0996	6.9839	7.047	7.0487	7.0327	7.0129	7.07	7.0978	7.0123
sp|Q9Z1Z0|USO1_MOUSE	N/A	N/A	572020000	272	106.98	22	0	22	91.327	28.7	28.7	22	28.7	sp|Q9Z1Z0|USO1_MOUSE	N/A	1	1.30063	0.319021	0.988347		0.603451	0.99994	-0.010425	0.976281	0.245169	0.885809	-0.0386502	0.91485	7.3491	7.2799	7.2785	7.2893	7.226	7.2056	7.2836	7.2944	7.292	7.2676	7.2735	7.3006
sp|Q9Z1X4|ILF3_MOUSE	N/A	N/A	175010000	151	96.02	12	0	12	45.174	16.4	16.4	10	14.1	sp|Q9Z1X4|ILF3_MOUSE	N/A	1	1.54424	0.265105	0.988347		0.467833	0.99994	-0.0342002	0.924272	0.346636	0.885809	0.0295248	1.07035	6.7923	6.6313	6.6679	6.78	6.7738	6.7579	6.7817	6.6768	6.7822	6.7315	6.7485	6.7776
sp|Q9Z1W9|STK39_MOUSE	N/A	N/A	210470000	107	60.319	10	0	10	63.3	27	27	9	25.2	sp|Q9Z1W9|STK39_MOUSE	N/A	1	0.601326	0.568699	0.988347		0.224336	0.99994	0.0992749	1.25683	0.710021	0.945662	0.0381749	1.09188	6.6421	6.903	6.8786	6.8136	7.0065	6.9074	6.8041	6.773	6.654	6.7848	7.0171	6.6944
sp|Q9Z1S5|SEPT3_MOUSE	N/A	N/A	2904800000	454	40.037	19	0	19	224.37	64	64	19	64	sp|Q9Z1S5|SEPT3_MOUSE	N/A	1	0.529687	0.606069	0.988347		0.406279	0.99994	-0.0466001	0.898256	0.797906	0.966005	0.0173999	1.04088	7.9499	7.9664	7.9337	8.0042	7.8455	7.9763	8.0565	7.967	8.0592	7.9888	7.8049	8.1175
sp|Q9Z1R2|BAG6_MOUSE	N/A	N/A	296080000	146	121.04	15	0	15	33.319	18.5	18.5	15	18.5	sp|Q9Z1R2|BAG6_MOUSE	N/A	1	1.68745	0.23859	0.988347		0.259784	0.99994	0.0459251	1.11154	0.822553	0.967677	-0.00842475	0.980788	7.0628	7.0727	7.0381	7.0092	7.0093	6.966	6.9739	7.026	7.0114	6.913	7.0636	6.9674
sp|Q9Z1Q9|SYVC_MOUSE	N/A	N/A	458120000	270	140.21	30	0	30	80.228	35.2	35.2	30	35.2	sp|Q9Z1Q9|SYVC_MOUSE	N/A	1	0.436096	0.659523	0.988347		0.498919	0.99994	-0.037275	0.917751	0.500856	0.904429	-0.0332749	0.926243	7.3329	7.1371	7.132	7.2481	7.1535	7.1564	7.2122	7.1728	7.2139	7.1614	7.1314	7.1816
sp|Q9Z1Q2|ABHGA_MOUSE;sp|Q80YU0|ABHGB_MOUSE	N/A	N/A	148160000	90	63.085	9	0	9	16.055	17.2	17.2	9	17.2	sp|Q9Z1Q2|ABHGA_MOUSE	N/A	1	1.13079	0.364666	0.988347		0.206057	0.99994	-0.0794001	0.832914	0.678568	0.936229	-0.0216249	0.951426	6.8003	6.5701	6.6412	6.7296	6.6325	6.6793	6.752	6.7383	6.7971	6.7513	6.5892	6.7494
sp|Q9Z1P6|NDUA7_MOUSE	N/A	N/A	525540000	145	12.575	7	0	7	40.904	55.8	55.8	7	55.8	sp|Q9Z1P6|NDUA7_MOUSE	N/A	1	0.161121	0.853591	0.991026		0.979116	0.99994	-0.00285005	0.993459	0.640682	0.934535	0.0474501	1.11545	6.9867	7.0428	7.0963	7.2773	7.0338	7.2147	7.3002	7.2972	7.2606	7.2637	7.0182	7.3276
sp|Q9Z1N5|DX39B_MOUSE;sp|Q8VDW0|DX39A_MOUSE	N/A	N/A	1696400000	392	49.035	17	0	17	70.678	51.9	51.9	17	51.9	sp|Q9Z1N5|DX39B_MOUSE;sp|Q8VDW0|DX39A_MOUSE	N/A	1	5.00917e-05	0.99995	0.99995		0.993036	0.99994	-0.000150085	0.999654	0.998482	0.999431	4.99486e-05	1.00012	7.734	7.7292	7.676	7.7233	7.747	7.6667	7.725	7.7217	7.7212	7.7507	7.7109	7.751
sp|Q9Z1L5|CA2D3_MOUSE	N/A	N/A	548910000	212	122.78	20	0	20	96.336	22.3	22.3	20	22.3	sp|Q9Z1L5|CA2D3_MOUSE	N/A	1	0.337612	0.722132	0.988347		0.418498	0.99994	0.0169749	1.03986	0.931201	0.983844	-0.00237512	0.994546	7.2333	7.243	7.2251	7.2361	7.2557	7.1793	7.2676	7.2534	7.2336	7.2498	7.3112	7.2977
sp|Q9Z1J3|NFS1_MOUSE	N/A	N/A	100890000	65	50.569	10	0	10	11.059	24.4	24.4	10	24.4	sp|Q9Z1J3|NFS1_MOUSE	N/A	1	0.431905	0.662049	0.988347		0.969375	0.99994	-0.00232518	0.99466	0.411313	0.885809	-0.0563248	0.878365	6.5444	6.541	6.5676	6.6108	6.4569	6.5128	6.5732	6.6245	6.6343	6.4866	6.3862	6.3425
sp|Q9Z1G4|VPP1_MOUSE;sp|Q920R6|VPP4_MOUSE;sp|P15920|VPP2_MOUSE	N/A	N/A	14089000000	1454	96.466	31	0	31	323.31	41.1	41.1	31	41.1	sp|Q9Z1G4|VPP1_MOUSE	N/A	1	0.694385	0.524267	0.988347		0.996369	0.99994	0.000100136	1.00023	0.374701	0.885809	-0.020925	0.952961	8.6713	8.6225	8.6007	8.675	8.6009	8.5925	8.6663	8.644	8.6498	8.6243	8.6215	8.6357
sp|Q9Z1G3|VATC1_MOUSE;sp|Q99L60|VATC2_MOUSE	N/A	N/A	7874400000	866	43.887	35	0	35	323.31	84	84	35	84	sp|Q9Z1G3|VATC1_MOUSE	N/A	1	0.374894	0.69761	0.988347		0.370513	0.99994	-0.02355	0.947218	0.556119	0.920789	-0.0160003	0.963828	8.4099	8.3861	8.3984	8.4482	8.3705	8.3476	8.399	8.378	8.4562	8.4398	8.3406	8.4088
sp|Q9Z1F9|SAE2_MOUSE	N/A	N/A	109280000	71	70.568	13	0	13	95.272	29.2	29.2	13	29.2	sp|Q9Z1F9|SAE2_MOUSE	N/A	1	0.0323668	0.968264	0.999552		0.819747	0.99994	0.0361249	1.08674	0.948364	0.989598	0.00987505	1.023	6.6318	6.5428	6.1704	6.608	6.5822	6.1416	6.5613	6.4997	6.4812	6.2843	6.1418	6.4823
sp|Q9Z1B3|PLCB1_MOUSE;sp|A3KGF7|PLCB2_MOUSE	N/A	N/A	5705500000	1297	138.39	53	0	53	323.31	54.4	54.4	53	54.4	sp|Q9Z1B3|PLCB1_MOUSE	N/A	1	0.0415622	0.959473	0.998067		0.793909	0.99994	-0.00505018	0.988439	0.845496	0.972946	-0.00377464	0.991346	8.2911	8.2368	8.2346	8.2462	8.2812	8.2405	8.2805	8.2539	8.2794	8.2441	8.2932	8.2341
sp|Q9Z140|CPNE6_MOUSE	N/A	N/A	6341400000	912	61.78	30	0	30	323.31	72.5	72.5	29	70.9	sp|Q9Z140|CPNE6_MOUSE	N/A	1	2.04392	0.185432	0.988347		0.218131	0.99994	-0.052125	0.886901	0.528396	0.920789	0.0104253	1.0243	8.334	8.3518	8.3401	8.3424	8.3429	8.3781	8.3594	8.2819	8.3766	8.3399	8.1888	8.3175
sp|Q9Z130|HNRDL_MOUSE	N/A	N/A	177350000	82	33.558	6	0	5	71.771	25.9	23.3	5	23.3	sp|Q9Z130|HNRDL_MOUSE	N/A	1	0.814588	0.47298	0.988347		0.870072	0.99994	0.02095	1.04942	0.220971	0.885809	0.12005	1.31841	6.5774	6.6598	6.4851	6.7412	6.8085	6.773	6.8486	6.9048	6.8133	6.8017	6.4908	6.7982
sp|Q9Z110|P5CS_MOUSE	N/A	N/A	81268000	75	87.265	10	0	10	21.865	14.8	14.8	10	14.8	sp|Q9Z110|P5CS_MOUSE	N/A	1	2.61383	0.127347	0.988347		0.227895	0.99994	-0.0673252	0.856396	0.270067	0.885809	0.038175	1.09188	6.4816	6.4096	6.4935	6.5227	6.6029	6.5015	6.4421	6.4378	6.4839	6.5135	6.2913	6.4951
sp|Q9Z0Y1|DCTN3_MOUSE	N/A	N/A	384470000	169	20.978	7	0	7	149.99	42.5	42.5	7	42.5	sp|Q9Z0Y1|DCTN3_MOUSE	N/A	1	0.215307	0.810329	0.988347		0.798136	0.99994	0.0152	1.03562	0.597745	0.927448	0.0338	1.08094	6.9354	7.1095	7.1215	7.1592	7.0792	7.1054	7.166	7.0945	7.1237	7.1571	7.0776	7.2069
sp|Q9Z0X1|AIFM1_MOUSE	N/A	N/A	788070000	391	66.765	22	0	22	179.2	43.1	43.1	22	43.1	sp|Q9Z0X1|AIFM1_MOUSE	N/A	1	1.22688	0.337928	0.988347		0.921194	0.99994	-0.00482475	0.988952	0.160831	0.885809	-0.0599749	0.871014	7.5166	7.3899	7.4184	7.352	7.4408	7.3391	7.3766	7.4548	7.3531	7.4205	7.5161	7.3592
sp|Q9Z0V2|KCND2_MOUSE	N/A	N/A	124460000	72	70.576	6	0	6	18.186	11.7	11.7	5	9.8	sp|Q9Z0V2|KCND2_MOUSE	N/A	1	0.114816	0.892815	0.99334		0.977551	0.99994	0.00405001	1.00937	0.749775	0.952313	-0.079825	0.832099	6.8277	6.5984	6.2339	6.5328	6.7774	6.7042	6.7588	6.6699	6.7312	6.6577	6.6932	5.946
sp|Q9Z0S1|BPNT1_MOUSE	N/A	N/A	585730000	245	33.196	12	0	12	141.34	50.6	50.6	12	50.6	sp|Q9Z0S1|BPNT1_MOUSE	N/A	1	2.46779	0.139807	0.988347		0.258104	0.99994	-0.031075	0.930947	0.0936901	0.885809	-0.0717249	0.847764	7.3609	7.2669	7.2722	7.3166	7.2045	7.1932	7.3265	7.3098	7.2522	7.3063	7.2483	7.3291
sp|Q9Z0R4|ITSN1_MOUSE;CON__ENSEMBL:ENSBTAP00000001528	N/A	N/A	324850000	210	194.29	23	0	23	66.199	17.9	17.9	20	15.8	sp|Q9Z0R4|ITSN1_MOUSE	N/A	1	1.48964	0.276154	0.988347		0.709957	0.99994	0.0177751	1.04178	0.296946	0.885809	-0.0534999	0.884097	7.1489	7.0079	7.0197	7.1123	6.9712	7.0053	7.0355	7.0325	7.0513	6.9644	7.0869	6.9267
sp|Q9Z0P5|TWF2_MOUSE	N/A	N/A	891080000	326	39.47	14	0	14	115.35	52.7	52.7	13	50.7	sp|Q9Z0P5|TWF2_MOUSE	N/A	1	1.18177	0.35017	0.988347		0.264212	0.99994	0.0537249	1.13168	0.662393	0.935989	0.0167749	1.03938	7.3253	7.4741	7.4764	7.4376	7.4542	7.4526	7.4373	7.4722	7.4383	7.4818	7.5518	7.4428
sp|Q9Z0P4|PALM_MOUSE	N/A	N/A	1452200000	327	41.614	14	0	14	320.74	38.9	38.9	13	37.1	sp|Q9Z0P4|PALM_MOUSE	N/A	1	0.80682	0.476104	0.988347		0.756823	0.99994	0.0134249	1.03139	0.412887	0.885809	-0.0341752	0.924325	7.7164	7.7488	7.6659	7.6462	7.6202	7.6841	7.6687	7.639	7.5985	7.567	7.6377	7.5785
sp|Q9Z0N1|IF2G_MOUSE;sp|Q9Z0N2|IF2H_MOUSE	N/A	N/A	377510000	202	51.065	16	0	16	47.273	48.5	48.5	16	48.5	sp|Q9Z0N1|IF2G_MOUSE;sp|Q9Z0N2|IF2H_MOUSE	N/A	1	0.0969535	0.908533	0.994853		0.759072	0.99994	0.00907517	1.02112	0.885426	0.977945	-0.00649989	0.985145	7.1782	7.1199	7.1088	7.11	7.0984	7.041	7.1029	7.1086	7.0723	7.0421	7.1298	7.1943
sp|Q9Z0J4|NOS1_MOUSE	N/A	N/A	204470000	179	160.47	25	0	25	50.836	20.7	20.7	25	20.7	sp|Q9Z0J4|NOS1_MOUSE	N/A	1	0.481747	0.63276	0.988347		0.536146	0.99994	-0.0458749	0.899757	0.707164	0.945662	0.024775	1.05871	6.8602	6.8777	6.8302	6.6292	6.7065	6.8552	6.8675	6.8913	6.9791	6.7412	6.7174	6.8574
sp|Q9Z0H8|CLIP2_MOUSE	N/A	N/A	372760000	256	115.91	23	0	23	71.155	29.4	29.4	19	25.8	sp|Q9Z0H8|CLIP2_MOUSE	N/A	1	0.676881	0.532291	0.988347		0.521145	0.99994	-0.0152999	0.965384	0.573223	0.9218	0.0159751	1.03747	7.1239	7.0611	7.074	7.0274	7.0949	7.1374	7.0753	7.0889	7.146	7.082	7.1166	7.0408
sp|Q9Z0H4|CELF2_MOUSE	N/A	N/A	332070000	111	54.27	9	0	9	72.393	17.3	17.3	9	17.3	sp|Q9Z0H4|CELF2_MOUSE	N/A	1	1.04649	0.39028	0.988347		0.332471	0.99994	0.215725	1.64333	0.349678	0.885809	0.205125	1.60371	6.2663	7.0127	6.9752	7.1838	7.0008	7.0852	7.0974	7.0851	7.0881	7.1108	7.031	7.0961
sp|Q9Z0E0|NCDN_MOUSE	N/A	N/A	18416000000	1454	78.894	35	0	35	323.31	57.8	57.8	35	57.8	sp|Q9Z0E0|NCDN_MOUSE	N/A	1	3.11853	0.0935481	0.988347		0.842274	0.99994	-0.00332499	0.992373	0.0911671	0.885809	-0.0415001	0.908866	8.807	8.7757	8.7519	8.7997	8.776	8.74	8.7815	8.7974	8.7623	8.8067	8.761	8.7028
sp|Q9WVL0|MAAI_MOUSE	N/A	N/A	212020000	90	24.275	5	0	5	15.088	38	38	5	38	sp|Q9WVL0|MAAI_MOUSE	N/A	1	1.16179	0.355765	0.988347		0.712535	0.99994	0.0143501	1.03359	0.312559	0.885809	-0.0401751	0.911643	6.9108	6.8168	6.8238	6.8363	6.8673	6.7685	6.7993	6.8775	6.8482	6.8787	6.9394	6.7679
sp|Q9WVK8|CP46A_MOUSE	N/A	N/A	356010000	182	56.813	15	0	15	44.792	38.8	38.8	15	38.8	sp|Q9WVK8|CP46A_MOUSE	N/A	1	0.987601	0.409482	0.988347		0.544562	0.99994	0.0253	1.05999	0.56891	0.920856	-0.0220499	0.950496	7.171	7.0839	7.014	7.0663	7.0369	7.0345	7.0408	7.1114	7.0709	7.0887	7.1541	7.084
sp|Q9WVK4|EHD1_MOUSE;sp|Q8BH64|EHD2_MOUSE	N/A	N/A	760180000	340	60.602	27	0	15	87.706	62.9	37.8	15	37.8	sp|Q9WVK4|EHD1_MOUSE	N/A	1	2.01608	0.189024	0.988347		0.206891	0.99994	-0.0324999	0.927898	0.0806479	0.885809	-0.0477499	0.895881	7.4425	7.3764	7.4624	7.3774	7.3943	7.4099	7.417	7.3878	7.4045	7.4062	7.4565	7.3284
sp|Q9WVJ2|PSD13_MOUSE	N/A	N/A	726200000	318	42.809	19	0	19	173.97	59.8	59.8	19	59.8	sp|Q9WVJ2|PSD13_MOUSE	N/A	1	2.17921	0.169119	0.988347		0.320148	0.99994	-0.035575	0.921351	0.294238	0.885809	0.0421751	1.10198	7.4226	7.3537	7.3333	7.3651	7.398	7.3544	7.3874	7.3985	7.4439	7.3869	7.2706	7.5026
sp|Q9WVE8|PACN2_MOUSE	N/A	N/A	156620000	94	55.832	10	0	9	24.49	21.4	19.8	9	19.8	sp|Q9WVE8|PACN2_MOUSE	N/A	1	0.1209	0.887537	0.99334		0.492613	0.99994	-0.016925	0.961778	0.857353	0.974324	-0.00690019	0.984237	6.7125	6.7312	6.7005	6.7297	6.7064	6.6316	6.7458	6.7065	6.706	6.7175	6.6412	6.8047
sp|Q9WVA4|TAGL2_MOUSE	N/A	N/A	44548000	28	22.395	6	0	4	120.24	38.7	27.6	4	27.6	sp|Q9WVA4|TAGL2_MOUSE	N/A	1	0.191607	0.828913	0.988347		0.600924	0.99994	0.0725	1.18168	0.588369	0.923042	0.0611501	1.1512	6.153	6.6266	6.2736	6.1459	6.4906	6.5429	6.456	6.5377	6.1864	6.4214	6.2838	6.3287
sp|Q9WV98|TIM9_MOUSE	N/A	N/A	296970000	83	10.344	6	0	6	21.287	77.5	77.5	6	77.5	sp|Q9WV98|TIM9_MOUSE	N/A	1	0.0890857	0.915564	0.994853		0.646552	0.99994	-0.025225	0.943572	0.769851	0.95865	-0.0244501	0.945257	6.9111	6.9441	6.9368	6.9516	6.8213	7.101	7.0909	7.0469	6.9282	7.0781	6.9734	7.0686
sp|Q9WV92|E41L3_MOUSE	N/A	N/A	4544900000	1114	103.34	45	0	45	323.31	50.7	50.7	37	43.7	sp|Q9WV92|E41L3_MOUSE	N/A	1	2.6587	0.123795	0.988347		0.212823	0.99994	-0.0718746	0.847472	0.093006	0.885809	-0.10875	0.778484	8.3417	8.1321	8.1531	8.174	8.0967	8.0342	8.2302	8.1821	8.1669	8.1374	8.0867	8.1296
sp|Q9WV80|SNX1_MOUSE	N/A	N/A	219630000	109	58.951	12	0	10	32.564	27.2	23.2	10	23.2	sp|Q9WV80|SNX1_MOUSE	N/A	1	0.156169	0.857683	0.992065		0.856594	0.99994	-0.00474989	0.989123	0.668334	0.936229	-0.01895	0.957304	6.936	6.8951	6.9061	6.8695	6.7839	6.9223	6.8291	6.8578	6.9265	6.8682	6.898	6.8309
sp|Q9WV69|DEMA_MOUSE	N/A	N/A	185700000	78	45.468	7	0	7	19.68	18	18	7	18	sp|Q9WV69|DEMA_MOUSE	N/A	1	1.06729	0.383759	0.988347		0.585577	0.99994	-0.156875	0.696827	0.42225	0.88624	0.177775	1.50583	6.0257	6.7547	6.7538	6.1522	6.5998	6.9254	6.8416	6.8042	6.7983	6.8109	6.0934	6.8196
sp|Q9WV60|GSK3B_MOUSE	N/A	N/A	955830000	483	46.71	18	0	18	48.337	59.3	59.3	13	49	sp|Q9WV60|GSK3B_MOUSE	N/A	1	0.711	0.516787	0.988347		0.798413	0.99994	0.00707495	1.01642	0.454208	0.895797	-0.0220002	0.950604	7.5625	7.4872	7.5061	7.5292	7.4344	7.4957	7.4977	7.4882	7.5016	7.455	7.545	7.5016
sp|Q9WV55|VAPA_MOUSE	N/A	N/A	1013500000	323	27.855	12	0	12	58.125	48.6	48.6	11	48.6	sp|Q9WV55|VAPA_MOUSE	N/A	1	0.716145	0.514497	0.988347		0.731296	0.99994	-0.0187749	0.95769	0.331887	0.885809	-0.052825	0.885472	7.6872	7.5088	7.4878	7.5963	7.4984	7.5227	7.5565	7.4963	7.4556	7.4865	7.5415	7.53
sp|Q9WV54|ASAH1_MOUSE	N/A	N/A	199030000	88	44.669	9	0	9	32.237	29.7	29.7	9	29.7	sp|Q9WV54|ASAH1_MOUSE	N/A	1	0.72184	0.511977	0.988347		0.99042	0.99994	0.00322507	1.00745	0.265038	0.885809	0.227025	1.68665	6.1621	6.8529	6.8233	6.1129	7.0755	6.9095	6.841	6.8814	6.8748	6.8963	6.8884	6.771
sp|Q9WV34|MPP2_MOUSE	N/A	N/A	911290000	419	61.554	21	0	21	110.18	47.6	47.6	20	45.5	sp|Q9WV34|MPP2_MOUSE	N/A	1	1.44248	0.286154	0.988347		1	1	2.69503e-10	1	0.212623	0.885809	-0.046075	0.899342	7.4844	7.5358	7.4758	7.4409	7.4612	7.4282	7.4953	7.4904	7.5227	7.5091	7.4975	7.3682
sp|Q9WV18|GABR1_MOUSE	N/A	N/A	447320000	175	108.21	13	0	13	124.95	17.9	17.9	13	17.9	sp|Q9WV18|GABR1_MOUSE	N/A	1	0.739718	0.504163	0.988347		0.41945	0.99994	0.0302252	1.07207	0.33662	0.885809	0.0424252	1.10262	7.0635	7.1178	7.1884	7.1546	7.2391	7.1689	7.0834	7.1498	7.1523	7.1657	7.1997	7.1104
sp|Q9WV02|RBMX_MOUSE	N/A	N/A	581960000	156	42.3	8	0	8	24.985	19.9	19.9	1	2	sp|Q9WV02|RBMX_MOUSE	N/A	1	0.0772127	0.926299	0.994853		0.826219	0.99994	-0.0142999	0.96761	0.602068	0.927448	-0.0217497	0.951153	7.2221	7.2969	7.3036	7.384	7.2059	7.2269	7.3493	7.2989	7.3216	7.278	7.116	7.3116
sp|Q9WUR9|KAD4_MOUSE	N/A	N/A	634330000	251	25.061	9	0	9	34.945	58.3	58.3	9	58.3	sp|Q9WUR9|KAD4_MOUSE	N/A	1	0.0625325	0.939787	0.994853		0.74303	0.99994	-0.0115249	0.973812	0.8424	0.972946	-0.00740004	0.983105	7.2775	7.2922	7.2908	7.3734	7.2567	7.3457	7.3931	7.3165	7.3564	7.3593	7.2925	7.3323
sp|Q9WUR2|ECI2_MOUSE;sp|Q78JN3|ECI3_MOUSE	N/A	N/A	103240000	74	43.267	8	0	8	80.117	26.1	26.1	8	26.1	sp|Q9WUR2|ECI2_MOUSE	N/A	1	1.8974	0.205324	0.988347		0.194942	0.99994	0.100825	1.26132	0.140516	0.885809	0.10805	1.28248	6.5676	6.4749	6.5656	6.5581	6.5789	6.5687	6.3373	6.6152	6.5242	6.443	6.6686	6.6739
sp|Q9WUP7|UCHL5_MOUSE	N/A	N/A	48159000	56	37.616	7	0	7	15.827	26.1	26.1	7	26.1	sp|Q9WUP7|UCHL5_MOUSE	N/A	1	1.83668	0.214327	0.988347		0.460163	0.99994	-0.105025	0.785191	0.386178	0.885809	0.11125	1.29196	6.5765	6.2198	6.0886	5.9449	6.2957	6.2836	6.1572	6.2593	6.3865	6.1376	6.1158	6.4391
sp|Q9WUM5|SUCA_MOUSE	N/A	N/A	2938900000	552	36.154	10	0	10	70.781	37.6	37.6	10	37.6	sp|Q9WUM5|SUCA_MOUSE	N/A	1	0.0483774	0.95302	0.995105		0.843088	0.99994	0.010425	1.02429	0.779277	0.961604	0.0152249	1.03568	7.8235	7.9048	7.9165	8.0035	7.8536	7.924	7.9815	7.9812	8.0086	7.9904	7.8641	7.9866
sp|Q9WUM4|COR1C_MOUSE	N/A	N/A	1434500000	269	53.12	15	0	14	82.266	37.8	36.3	13	34	sp|Q9WUM4|COR1C_MOUSE	N/A	1	0.940787	0.425577	0.988347		0.390869	0.99994	-0.0398999	0.912221	0.66546	0.936229	0.019925	1.04695	7.6162	7.6299	7.6344	7.6697	7.6231	7.6693	7.7132	7.6918	7.7037	7.7328	7.5456	7.7802
sp|Q9WUM3|COR1B_MOUSE	N/A	N/A	419350000	185	53.912	13	0	13	38.949	34.1	34.1	13	34.1	sp|Q9WUM3|COR1B_MOUSE	N/A	1	0.213857	0.811451	0.988347		0.446543	0.99994	-0.0363501	0.919708	0.689886	0.936676	-0.0228001	0.948855	7.1334	7.0262	7.0949	7.2033	7.0161	7.041	7.1632	7.1317	7.1511	7.1508	7.0357	7.2429
sp|Q9WUL7|ARL3_MOUSE	N/A	N/A	495170000	154	20.486	11	0	11	28.425	68.7	68.7	11	68.7	sp|Q9WUL7|ARL3_MOUSE	N/A	1	1.27716	0.324893	0.988347		0.314703	0.99994	0.0580502	1.14301	0.841879	0.972946	-0.00687492	0.984295	7.1677	7.1823	7.2954	7.2217	7.1688	7.2348	7.1688	7.281	7.196	7.2035	7.3826	7.2083
sp|Q9WUK2|IF4H_MOUSE	N/A	N/A	549640000	179	27.341	6	0	6	65.355	37.5	37.5	6	37.5	sp|Q9WUK2|IF4H_MOUSE	N/A	1	0.370333	0.700555	0.988347		0.686454	0.99994	-0.0112	0.974541	0.507206	0.90937	-0.0452498	0.901053	7.2083	7.2462	7.2936	7.1926	7.116	7.3639	7.2611	7.2614	7.1075	7.2664	7.2844	7.261
sp|Q9WUC3|LY6H_MOUSE	N/A	N/A	772280000	105	14.669	5	0	5	33.258	40.3	40.3	5	40.3	sp|Q9WUC3|LY6H_MOUSE	N/A	1	0.170298	0.846069	0.991026		0.672272	0.99994	-0.0396	0.912851	0.530528	0.920789	-0.0378999	0.916432	7.4222	7.407	7.3156	7.4295	7.3013	7.2817	7.4884	7.3953	7.4152	7.277	7.113	7.3534
sp|Q9WUB3|PYGM_MOUSE	N/A	N/A	1222500000	403	97.285	34	0	22	149.14	46.9	31.5	21	30.2	sp|Q9WUB3|PYGM_MOUSE	N/A	1	0.165898	0.849665	0.991026		0.92469	0.99994	0.00590003	1.01368	0.715592	0.945662	-0.025175	0.943681	7.7518	7.5335	7.5074	7.5986	7.5759	7.4602	7.568	7.6082	7.6149	7.5398	7.6503	7.6153
sp|Q9WUA6|AKT3_MOUSE	N/A	N/A	77383000	53	55.714	10	0	10	24.934	19.6	19.6	7	13.8	sp|Q9WUA6|AKT3_MOUSE	N/A	1	0.705192	0.519387	0.988347		0.370452	0.99994	-0.1935	0.640472	0.479197	0.904429	-0.0562	0.878618	6.586	6.3312	6.3259	5.754	6.5536	6.3744	6.5282	6.5257	6.4781	6.5435	6.5987	6.3527
sp|Q9WUA3|PFKAP_MOUSE	N/A	N/A	6190300000	1419	85.454	35	0	35	323.31	57.7	57.7	33	54.1	sp|Q9WUA3|PFKAP_MOUSE	N/A	1	0.0361288	0.964655	0.999552		0.851201	0.99994	-0.00320005	0.992659	0.930942	0.983844	0.00182486	1.00421	8.294	8.2477	8.2441	8.2925	8.2498	8.2385	8.2543	8.2764	8.2834	8.2828	8.2458	8.3108
sp|Q9WUA2|SYFB_MOUSE	N/A	N/A	918200000	383	65.696	21	0	21	97.027	39.4	39.4	21	39.4	sp|Q9WUA2|SYFB_MOUSE	N/A	1	0.448165	0.652315	0.988347		0.354895	0.99994	0.0191	1.04496	0.860042	0.97608	0.00437486	1.01012	7.5104	7.501	7.4457	7.5225	7.4312	7.4827	7.4976	7.4775	7.5009	7.453	7.4821	7.5094
sp|Q9WU79|PROD_MOUSE	N/A	N/A	99500000	66	68.035	8	0	8	32.875	21.5	21.5	8	21.5	sp|Q9WU79|PROD_MOUSE	N/A	1	0.842428	0.46199	0.988347		0.607928	0.99994	-0.056375	0.878264	0.319764	0.885809	0.05725	1.14091	6.6483	6.2337	6.4265	6.5015	6.6247	6.543	6.5639	6.6515	6.6645	6.5767	6.6032	6.6122
sp|Q9WU78|PDC6I_MOUSE	N/A	N/A	524670000	304	96.023	25	0	25	232.97	39.6	39.6	25	39.6	sp|Q9WU78|PDC6I_MOUSE	N/A	1	0.313769	0.738368	0.988347		0.517135	0.99994	-0.0325499	0.927791	0.819382	0.967677	-0.00767493	0.982483	7.2976	7.2514	7.1892	7.2743	7.2358	7.2269	7.2329	7.2269	7.1832	7.252	7.0889	7.2951
sp|Q9WU28|PFD5_MOUSE	N/A	N/A	164690000	103	17.356	5	0	5	161.03	48.1	48.1	5	48.1	sp|Q9WU28|PFD5_MOUSE	N/A	1	0.337115	0.722466	0.988347		0.6209	0.99994	0.0702001	1.17544	0.516241	0.914705	0.102375	1.26583	6.2826	6.802	6.8918	6.5893	6.8087	6.8827	6.5989	6.7102	6.5856	6.663	6.6156	6.5688
sp|Q9WTX6|CUL1_MOUSE	N/A	N/A	390580000	248	89.69	19	0	19	98.811	29.6	29.6	19	29.6	sp|Q9WTX6|CUL1_MOUSE	N/A	1	0.960006	0.418878	0.988347		0.583359	0.99994	0.0257	1.06096	0.35273	0.885809	-0.024775	0.94455	7.0458	7.0951	7.1401	7.0671	7.0999	7.0874	7.1054	7.1498	7.0808	7.154	7.2361	7.0781
sp|Q9WTX5|SKP1_MOUSE	N/A	N/A	443020000	126	18.672	8	0	8	201.52	71.2	71.2	8	71.2	sp|Q9WTX5|SKP1_MOUSE	N/A	1	0.405703	0.678111	0.988347		0.774459	0.99994	-0.0402499	0.911486	0.454514	0.895797	0.066525	1.16553	7.02	7.3218	7.2443	7.1653	7.1556	7.3009	7.0984	6.8936	7.0132	6.9772	6.7982	7.1363
sp|Q9WTT4|VATG2_MOUSE	N/A	N/A	2873400000	442	13.651	7	0	7	208.64	73.7	73.7	7	73.7	sp|Q9WTT4|VATG2_MOUSE	N/A	1	0.243317	0.789017	0.988347		0.628139	0.99994	-0.0232999	0.947764	0.552111	0.920789	-0.0267251	0.940318	7.8375	7.8853	7.8961	7.8709	7.888	7.9451	7.9947	7.9853	7.9192	7.9698	7.8634	7.8389
sp|Q9WTR5|CAD13_MOUSE	N/A	N/A	247970000	86	78.185	5	0	5	41.532	10.8	10.8	5	10.8	sp|Q9WTR5|CAD13_MOUSE	N/A	1	1.16557	0.3547	0.988347		0.800162	0.99994	0.011925	1.02784	0.239295	0.885809	0.065575	1.16299	6.9515	6.9936	6.9614	6.9397	6.9533	6.9668	6.9545	6.8753	7.0817	6.8058	6.9123	6.9337
sp|Q9WTP7|KAD3_MOUSE	N/A	N/A	366360000	158	25.426	12	0	12	262.3	65.2	65.2	12	65.2	sp|Q9WTP7|KAD3_MOUSE	N/A	1	1.31498	0.315492	0.988347		0.697419	0.99994	0.0142751	1.03342	0.292312	0.885809	-0.0476249	0.896138	7.1376	7.0708	7.0306	7.0598	6.9852	7.0686	7.1036	7.1627	7.0043	7.1131	7.1487	7.1363
sp|Q9WTM5|RUVB2_MOUSE	N/A	N/A	224620000	102	51.112	13	0	13	31.674	34.3	34.3	13	34.3	sp|Q9WTM5|RUVB2_MOUSE	N/A	1	0.183019	0.835775	0.989757		0.46132	0.99994	-0.0122	0.972299	0.66256	0.935989	-0.012225	0.972243	6.8742	6.8435	6.8611	6.8817	6.8095	6.8796	6.8871	6.8733	6.9261	6.9156	6.8907	6.8739
sp|Q9WTL7|LYPA2_MOUSE	N/A	N/A	534770000	162	24.794	9	0	9	18.537	51.5	51.5	9	51.5	sp|Q9WTL7|LYPA2_MOUSE	N/A	1	0.277653	0.763819	0.988347		0.20547	0.99994	-0.0396	0.912851	0.934585	0.985079	-0.00594997	0.986393	7.1021	7.1068	7.1433	7.1447	7.0267	7.1523	7.1921	7.1099	7.1206	7.2203	7.138	7.3344
sp|Q9R257|HEBP1_MOUSE	N/A	N/A	326900000	109	21.067	5	0	5	139.36	48.4	48.4	5	48.4	sp|Q9R257|HEBP1_MOUSE	N/A	1	0.616118	0.561337	0.988347		0.396026	0.99994	-0.0126251	0.971348	0.399094	0.885809	-0.03565	0.921192	7.0487	7.0076	7.0116	7.0306	6.9972	7.0879	7.0535	7.0043	6.9048	7.0082	7.029	6.9895
sp|Q9R1V7|ADA23_MOUSE	N/A	N/A	250850000	102	91.547	9	0	9	31.475	12.7	12.7	9	12.7	sp|Q9R1V7|ADA23_MOUSE	N/A	1	0.946897	0.423433	0.988347		0.314004	0.99994	-0.202475	0.627372	0.327482	0.885809	-0.0582501	0.87448	7.0814	6.8628	6.8829	6.9238	6.8098	6.8844	6.8952	6.931	6.9019	6.8673	6.1993	6.8977
sp|Q9R1V6|ADA22_MOUSE	N/A	N/A	907450000	217	99.714	15	0	15	143.64	24.7	24.7	15	24.7	sp|Q9R1V6|ADA22_MOUSE	N/A	1	4.86914	0.0368813	0.988347		0.742249	0.99994	-0.0128	0.970957	0.0487634	0.885809	-0.093125	0.807003	7.5895	7.4525	7.4918	7.4668	7.3937	7.384	7.4593	7.4907	7.4388	7.4266	7.506	7.3782
sp|Q9R1V4|ADA11_MOUSE	N/A	N/A	290510000	99	84.134	7	0	7	33.452	13.1	13.1	7	13.1	sp|Q9R1V4|ADA11_MOUSE	N/A	1	1.26567	0.327819	0.988347		0.733946	0.99994	-0.0159498	0.96394	0.146538	0.885809	-0.059575	0.871816	7.1145	6.9671	6.9969	6.9618	6.9625	6.9507	7.0231	7.0103	7.0103	6.9655	7.097	6.9382
sp|Q9R1T4|SEPT6_MOUSE	N/A	N/A	3621300000	759	49.619	20	0	20	298.34	57.4	57.4	11	40.8	sp|Q9R1T4|SEPT6_MOUSE	N/A	1	0.807997	0.475629	0.988347		0.456846	0.99994	-0.0344504	0.92374	0.294581	0.885809	-0.0515754	0.888024	8.0993	7.969	7.9668	8.0337	7.9628	7.9319	8.1111	8.0615	8.032	7.9942	7.9694	8.0384
sp|Q9R1T2|SAE1_MOUSE	N/A	N/A	115330000	97	38.62	10	0	10	45.269	42.9	42.9	10	42.9	sp|Q9R1T2|SAE1_MOUSE	N/A	1	1.42188	0.290663	0.988347		0.342346	0.99994	0.119075	1.31545	0.223382	0.885809	0.1675	1.47062	6.2693	6.6288	6.6973	6.5646	6.7372	6.6689	6.259	6.5885	6.5191	6.6068	6.5268	6.5772
sp|Q9R1R2|TRIM3_MOUSE	N/A	N/A	418300000	244	80.774	20	0	18	126.11	37.1	34.3	18	34.3	sp|Q9R1R2|TRIM3_MOUSE	N/A	1	0.601313	0.568706	0.988347		0.537839	0.99994	0.018525	1.04358	0.239143	0.885809	0.0268499	1.06378	7.1493	7.1282	7.1097	7.188	7.1158	7.1442	7.1017	7.0828	7.1132	7.0672	7.103	7.1621
sp|Q9R1Q9|VAS1_MOUSE	N/A	N/A	402400000	75	51.007	5	0	5	11.966	10.6	10.6	5	10.6	sp|Q9R1Q9|VAS1_MOUSE	N/A	1	5.61907	0.026081	0.988347		0.835757	0.99994	0.00904989	1.02106	0.00810301	0.885809	-0.0988002	0.796526	7.181	7.0915	7.1476	7.1567	7.0356	7.0403	7.0995	7.1529	7.0911	7.1996	7.2628	7.0655
sp|Q9R1Q8|TAGL3_MOUSE	N/A	N/A	2288200000	482	22.47	15	0	15	120.43	78.9	78.9	12	64.3	sp|Q9R1Q8|TAGL3_MOUSE	N/A	1	0.407646	0.676903	0.988347		0.662237	0.99994	0.0218248	1.05154	0.461253	0.898815	0.0502249	1.1226	7.6806	7.8384	7.8392	7.8391	7.7639	7.9905	7.8635	7.8567	7.8274	7.8123	7.7487	7.8147
sp|Q9R1P4|PSA1_MOUSE	N/A	N/A	611150000	298	29.546	14	0	14	61.592	73	73	14	73	sp|Q9R1P4|PSA1_MOUSE	N/A	1	2.13869	0.173814	0.988347		0.454313	0.99994	-0.0278749	0.937832	0.259227	0.885809	0.05305	1.12993	7.2534	7.2334	7.2625	7.3022	7.2548	7.3632	7.3663	7.3087	7.3475	7.2896	7.216	7.4185
sp|Q9R1P3|PSB2_MOUSE	N/A	N/A	971610000	243	22.906	9	0	9	56.91	47.3	47.3	9	47.3	sp|Q9R1P3|PSB2_MOUSE	N/A	1	2.91933	0.105394	0.988347		0.180914	0.99994	-0.0377499	0.916748	0.562863	0.920789	0.0145502	1.03407	7.571	7.4853	7.502	7.4983	7.5176	7.4962	7.476	7.4712	7.544	7.4922	7.4354	7.5416
sp|Q9R1P1|PSB3_MOUSE	N/A	N/A	951190000	247	22.965	6	0	6	70.935	38.5	38.5	6	38.5	sp|Q9R1P1|PSB3_MOUSE	N/A	1	1.07743	0.38063	0.988347		0.436993	0.99994	0.0372748	1.08962	0.238733	0.885809	0.0604501	1.14934	7.358	7.4584	7.5003	7.441	7.5651	7.5138	7.3987	7.49	7.4927	7.5214	7.5381	7.4486
sp|Q9R1P0|PSA4_MOUSE	N/A	N/A	1289700000	251	29.47	9	0	9	85.181	52.1	52.1	9	52.1	sp|Q9R1P0|PSA4_MOUSE	N/A	1	1.08731	0.377611	0.988347		0.915012	0.99994	0.00425005	1.00983	0.234541	0.885809	0.048375	1.11783	7.5282	7.5629	7.6434	7.6772	7.6079	7.6797	7.6171	7.6328	7.6375	7.6544	7.5872	7.7115
sp|Q9R111|GUAD_MOUSE	N/A	N/A	5390100000	975	51.012	28	0	28	323.31	77.3	77.3	28	77.3	sp|Q9R111|GUAD_MOUSE	N/A	1	0.751733	0.498993	0.988347		0.868734	0.99994	0.00490022	1.01135	0.334965	0.885809	0.0423501	1.10243	8.1601	8.2563	8.231	8.2349	8.2189	8.1913	8.2353	8.2157	8.3574	8.2126	8.1517	8.2408
sp|Q9R0Y5|KAD1_MOUSE	N/A	N/A	1929400000	430	21.539	14	0	14	279.09	68	68	14	68	sp|Q9R0Y5|KAD1_MOUSE	N/A	1	0.233299	0.79656	0.988347		0.890999	0.99994	-0.00607515	0.986109	0.664054	0.935989	0.0261998	1.06218	7.6494	7.8086	7.8062	7.7078	7.8029	7.8861	7.7596	7.7239	7.673	7.7998	7.7504	7.7578
sp|Q9R0X4|ACOT9_MOUSE;sp|Q32MW3|ACO10_MOUSE	N/A	N/A	557310000	255	50.56	16	0	16	51.541	40.8	40.8	16	40.8	sp|Q9R0X4|ACOT9_MOUSE;sp|Q32MW3|ACO10_MOUSE	N/A	1	0.106032	0.900503	0.993753		0.912212	0.99994	-0.00300002	0.993116	0.719593	0.945662	-0.0117	0.973419	7.23	7.2482	7.2627	7.2434	7.305	7.229	7.228	7.2691	7.2531	7.3331	7.2811	7.2199
sp|Q9R0Q9|MPU1_MOUSE	N/A	N/A	111180000	42	26.497	2	0	2	3.8996	8.1	8.1	2	8.1	sp|Q9R0Q9|MPU1_MOUSE	N/A	1	0.491845	0.62702	0.988347		0.333	0.99994	-0.20355	0.625821	0.709139	0.945662	-0.066375	0.858272	6.6222	5.83	6.5796	6.6539	6.0444	6.6169	6.5654	6.5803	6.7254	6.6578	6.5466	6.7728
sp|Q9R0Q7|TEBP_MOUSE	N/A	N/A	796600000	115	18.721	6	0	6	35.458	41.9	41.9	6	41.9	sp|Q9R0Q7|TEBP_MOUSE	N/A	1	0.189328	0.830728	0.988347		0.527468	0.99994	-0.0324248	0.928058	0.678597	0.936229	-0.0244497	0.945258	7.4599	7.504	7.5136	7.3289	7.4145	7.52	7.398	7.3765	7.2919	7.3759	7.4083	7.4232
sp|Q9R0Q6|ARC1A_MOUSE	N/A	N/A	4367200000	508	41.626	21	0	21	161.88	72.7	72.7	20	66.5	sp|Q9R0Q6|ARC1A_MOUSE	N/A	1	0.00522379	0.994793	0.999576		0.930635	0.99994	-0.0020752	0.995233	0.966396	0.992859	-0.000875234	0.997987	8.1548	8.1221	8.1115	8.1748	8.1392	8.1416	8.1877	8.1877	8.1753	8.1805	8.1416	8.1749
sp|Q9R0Q3|TMED2_MOUSE	N/A	N/A	77734000	48	22.705	4	0	4	13.97	24.4	24.4	4	24.4	sp|Q9R0Q3|TMED2_MOUSE	N/A	1	0.523827	0.609257	0.988347		0.517193	0.99994	0.092	1.23595	0.398259	0.885809	0.14695	1.40265	6.4982	6.4786	6.0582	6.1757	6.5458	6.082	6.4338	6.4883	6.4599	6.1103	6.3259	6.6006
sp|Q9R0P9|UCHL1_MOUSE	N/A	N/A	6118700000	672	24.838	12	0	12	194.7	66.4	66.4	12	66.4	sp|Q9R0P9|UCHL1_MOUSE	N/A	1	0.511943	0.615785	0.988347		0.86887	0.99994	-0.0156999	0.964495	0.351102	0.885809	0.0682499	1.17017	8.2488	8.4307	8.2832	8.1786	8.3024	8.4413	8.2097	8.1678	8.1861	8.1231	8.0249	8.208
sp|Q9R0P5|DEST_MOUSE	N/A	N/A	3114400000	338	18.521	14	0	13	156.24	78.8	74.5	13	74.5	sp|Q9R0P5|DEST_MOUSE	N/A	1	0.100494	0.905391	0.994853		0.69327	0.99994	-0.0214503	0.951809	0.995917	0.999431	0.000349881	1.00081	7.8829	7.9621	7.9779	7.9539	7.8889	8.0161	8.0822	8.037	8.0204	8.0851	7.9893	8.1041
sp|Q9R0P3|ESTD_MOUSE	N/A	N/A	1190800000	337	31.319	13	0	13	102.11	68.4	68.4	13	68.4	sp|Q9R0P3|ESTD_MOUSE	N/A	1	0.0647662	0.937719	0.994853		0.759035	0.99994	-0.00879991	0.979941	0.925677	0.98367	-0.00235009	0.994603	7.5672	7.5423	7.5826	7.6111	7.5797	7.6197	7.6554	7.6336	7.5734	7.609	7.592	7.632
sp|Q9R0N7|SYT7_MOUSE	N/A	N/A	566650000	181	45.472	8	0	8	113.57	25.8	25.8	8	25.8	sp|Q9R0N7|SYT7_MOUSE	N/A	1	1.26979	0.326767	0.988347		0.388048	0.99994	0.0118999	1.02778	0.354387	0.885809	-0.04285	0.906045	7.2789	7.2613	7.2764	7.3164	7.3088	7.113	7.2803	7.2868	7.2294	7.2576	7.2763	7.2706
sp|Q9R0N5|SYT5_MOUSE	N/A	N/A	50750000	23	43.129	8	0	5	24.037	20.5	14.8	5	14.8	sp|Q9R0N5|SYT5_MOUSE	N/A	1	0.0676996	0.935013	0.994853		0.937691	0.99994	0.010775	1.02512	0.756968	0.954363	0.0440501	1.10675	6.4489	6.268	6.2407	6.0751	6.1448	6.4938	5.9183	6.2044	6.2024	6.3076	6.4111	6.2507
sp|Q9R0M6|RAB9A_MOUSE	N/A	N/A	60232000	39	22.909	6	0	5	8.056	38.3	33.8	5	33.8	sp|Q9R0M6|RAB9A_MOUSE	N/A	1	0.864171	0.453623	0.988347		0.246827	0.99994	-0.2194	0.603393	0.80715	0.967677	-0.0463501	0.898773	6.3286	6.1268	6.5239	6.5319	6.3371	6.6094	6.1039	6.091	6.009	6.6869	6.016	6.5024
sp|Q9R0K7|AT2B2_MOUSE	N/A	N/A	4274500000	807	132.59	41	0	28	323.31	40.1	30.9	28	30.9	sp|Q9R0K7|AT2B2_MOUSE	N/A	1	4.93725	0.0356986	0.988347		0.680137	0.99994	-0.014375	0.967442	0.0264678	0.885809	-0.0856748	0.820966	8.2593	8.1473	8.1489	8.2206	8.0919	8.0809	8.1991	8.1979	8.1	8.15	8.134	8.1418
sp|Q9R0D8|WDR54_MOUSE	N/A	N/A	182890000	133	35.612	9	0	9	39.252	48.8	48.8	9	48.8	sp|Q9R0D8|WDR54_MOUSE	N/A	1	0.0867212	0.91769	0.994853		0.762324	0.99994	0.03075	1.07337	0.923706	0.98367	0.00475013	1.011	6.9226	6.7245	6.7024	6.7387	6.7945	6.7793	6.7896	6.75	6.8035	6.7525	7.0769	6.8088
sp|Q9QZX7|SRR_MOUSE	N/A	N/A	1021000000	251	36.358	12	0	12	118.26	55.8	55.8	12	55.8	sp|Q9QZX7|SRR_MOUSE	N/A	1	0.193421	0.827473	0.988347		0.794935	0.99994	-0.0101501	0.9769	0.781232	0.961604	0.00975001	1.0227	7.4261	7.4677	7.543	7.5606	7.4986	7.5345	7.5453	7.4885	7.556	7.563	7.52	7.5273
sp|Q9QZQ8|H2AY_MOUSE	N/A	N/A	1230100000	283	39.735	12	0	12	50.403	41.4	41.4	10	34.4	sp|Q9QZQ8|H2AY_MOUSE	N/A	1	0.223215	0.804242	0.988347		0.779527	0.99994	0.011125	1.02595	0.716261	0.945662	-0.0118749	0.973027	7.6903	7.5769	7.573	7.634	7.6439	7.556	7.6036	7.5986	7.6107	7.6047	7.7066	7.6135
sp|Q9QZQ1|AFAD_MOUSE	N/A	N/A	225430000	141	206.5	20	0	20	52.673	17.1	17.1	20	17.1	sp|Q9QZQ1|AFAD_MOUSE	N/A	1	0.71577	0.514663	0.988347		0.313619	0.99994	0.0689498	1.17206	0.368337	0.885809	0.0516501	1.12629	6.8036	6.7699	6.678	6.7734	6.9375	6.7974	6.8431	6.8977	6.853	6.8186	6.9781	6.762
sp|Q9QZM0|UBQL2_MOUSE;sp|Q99NB8|UBQL4_MOUSE	N/A	N/A	525950000	209	67.35	9	0	9	253.14	22.3	22.3	6	15.2	sp|Q9QZM0|UBQL2_MOUSE	N/A	1	1.50531	0.272927	0.988347		0.212307	0.99994	0.141875	1.38636	0.208366	0.885809	0.144825	1.39581	6.8801	7.3618	7.2824	7.106	7.228	7.3576	7.0823	7.1589	7.1107	6.9927	7.1783	7.1205
sp|Q9QZF2|GPC1_MOUSE	N/A	N/A	648840000	223	61.359	12	0	12	57.355	32.7	32.7	12	32.7	sp|Q9QZF2|GPC1_MOUSE	N/A	1	1.01224	0.401311	0.988347		0.894127	0.99994	0.00627494	1.01455	0.292203	0.885809	-0.046025	0.899446	7.2849	7.2577	7.3378	7.344	7.2821	7.3221	7.2578	7.3232	7.2278	7.4161	7.3968	7.2805
sp|Q9QZE7|TSNAX_MOUSE	N/A	N/A	19617000	71	32.926	5	0	5	29.503	25.5	25.5	5	25.5	sp|Q9QZE7|TSNAX_MOUSE	N/A	1	0.138953	0.8721	0.99334		0.901701	0.99994	-0.0189499	0.957305	0.66963	0.936229	0.0525003	1.1285	5.8808	5.9281	6.0309	6.0065	6.2648	5.8876	5.773	5.592	5.9601	6.1129	6.1952	5.8951
sp|Q9QZE5|COPG1_MOUSE	N/A	N/A	507680000	298	97.512	17	0	17	201.3	27.6	27.6	15	24.3	sp|Q9QZE5|COPG1_MOUSE	N/A	1	3.94974	0.0587032	0.988347		0.116042	0.99994	0.0876249	1.22356	0.0571926	0.885809	0.124375	1.3316	7.0081	7.2123	7.2155	7.2668	7.3357	7.202	7.1235	7.1934	7.2366	7.1697	7.1948	7.24
sp|Q9QZD9|EIF3I_MOUSE	N/A	N/A	102550000	80	36.46	8	0	8	11.992	34.2	34.2	8	34.2	sp|Q9QZD9|EIF3I_MOUSE	N/A	1	0.135892	0.874694	0.99334		0.66683	0.99994	0.03105	1.07411	0.736159	0.949421	0.0283	1.06733	6.5539	6.5319	6.3071	6.5371	6.4149	6.5878	6.5744	6.5678	6.5442	6.6002	6.523	6.6019
sp|Q9QZB7|ARP10_MOUSE	N/A	N/A	409690000	209	46.207	16	0	16	231.34	57.6	57.6	16	57.6	sp|Q9QZB7|ARP10_MOUSE	N/A	1	3.50707	0.0747869	0.988347		0.761292	0.99994	0.00642502	1.0149	0.0914216	0.885809	0.0897748	1.22963	7.0869	7.1258	7.1085	7.1254	7.3054	7.1225	7.0645	7.0752	7.1958	7.1405	7.0997	7.1358
sp|Q9QZ88|VPS29_MOUSE	N/A	N/A	729050000	256	20.495	9	0	9	32.699	61	61	9	61	sp|Q9QZ88|VPS29_MOUSE	N/A	1	0.624568	0.557184	0.988347		0.313169	0.99994	-0.0454752	0.900585	0.664114	0.935989	-0.0164251	0.962886	7.362	7.3306	7.3305	7.4013	7.3069	7.3241	7.4324	7.3506	7.3627	7.3719	7.2324	7.4374
sp|Q9QZ73|DCNL1_MOUSE	N/A	N/A	96250000	47	30.097	2	0	2	53.366	11.2	11.2	2	11.2	sp|Q9QZ73|DCNL1_MOUSE	N/A	1	0.525834	0.608162	0.988347		0.972065	0.99994	0.00662505	1.01537	0.40366	0.885809	-0.167425	0.680103	6.5553	6.5832	6.1559	6.0658	6.6659	6.0736	6.6326	6.6038	6.4673	6.5905	6.708	6.0578
sp|Q9QZ08|NAGK_MOUSE	N/A	N/A	130080000	73	37.268	8	0	8	15.95	29.2	29.2	8	29.2	sp|Q9QZ08|NAGK_MOUSE	N/A	1	0.796385	0.480339	0.988347		0.220022	0.99994	0.139475	1.37872	0.673816	0.936229	0.0589	1.14525	6.2399	6.6426	6.6122	6.6205	6.3352	6.6102	6.6705	6.6749	6.6614	6.6018	6.7443	6.7532
sp|Q9QZ06|TOLIP_MOUSE	N/A	N/A	466400000	87	30.345	7	0	7	40.221	31.8	31.8	7	31.8	sp|Q9QZ06|TOLIP_MOUSE	N/A	1	0.861274	0.454727	0.988347		0.610563	0.99994	-0.0326753	0.927523	0.0385005	0.885809	-0.0680751	0.854919	7.28	7.1101	7.1932	7.0962	7.1204	7.1516	7.2378	7.2625	7.1852	7.2216	7.3331	7.2031
sp|Q9QYX7|PCLO_MOUSE	N/A	N/A	1193300000	624	550.83	64	0	61	323.31	19.2	18.5	61	18.5	sp|Q9QYX7|PCLO_MOUSE	N/A	1	2.45315	0.141136	0.988347		0.263694	0.99994	0.0258499	1.06133	0.298904	0.885809	-0.0329499	0.926937	7.6326	7.6521	7.6254	7.6168	7.6071	7.6177	7.5728	7.5939	7.5465	7.5851	7.6565	7.5128
sp|Q9QYS2|GRM3_MOUSE	N/A	N/A	573700000	215	99.113	19	0	19	70.279	24	24	17	21.5	sp|Q9QYS2|GRM3_MOUSE	N/A	1	0.627385	0.555808	0.988347		0.311558	0.99994	0.0418252	1.1011	0.537001	0.920789	0.0236001	1.05584	7.298	7.311	7.2197	7.249	7.3301	7.2222	7.3199	7.2884	7.3306	7.2274	7.3839	7.2765
sp|Q9QYR9|ACOT2_MOUSE	N/A	N/A	301450000	161	49.656	9	0	9	153.37	22.5	22.5	4	10.6	sp|Q9QYR9|ACOT2_MOUSE	N/A	1	2.07408	0.181634	0.988347		0.0833456	0.99994	-0.0541251	0.882826	0.382195	0.885809	-0.0279751	0.937616	7.0379	6.9448	7.0164	7.0061	6.9723	6.9698	6.9777	6.9632	7.0526	7.0851	6.9865	7.0105
sp|Q9QYR6|MAP1A_MOUSE	N/A	N/A	10896000000	2190	300.14	99	0	99	323.31	47.2	47.2	96	46.4	sp|Q9QYR6|MAP1A_MOUSE	N/A	1	1.15563	0.357514	0.988347		0.553442	0.99994	-0.0133002	0.969839	0.184948	0.885809	-0.0355003	0.921509	8.5951	8.5768	8.5663	8.5745	8.4843	8.5659	8.5596	8.54	8.5549	8.5304	8.5069	8.5043
sp|Q9QYJ0|DNJA2_MOUSE	N/A	N/A	1060200000	338	45.745	13	0	13	102.12	43	43	13	43	sp|Q9QYJ0|DNJA2_MOUSE	N/A	1	1.28073	0.323993	0.988347		0.92488	0.99994	-0.00364983	0.991631	0.18628	0.885809	0.050225	1.1226	7.4995	7.5774	7.5822	7.5688	7.5126	7.5859	7.527	7.5028	7.5644	7.4978	7.4429	7.6445
sp|Q9QYG0|NDRG2_MOUSE	N/A	N/A	5261300000	802	40.789	14	0	14	268.86	67.1	67.1	14	67.1	sp|Q9QYG0|NDRG2_MOUSE	N/A	1	1.65514	0.244278	0.988347		0.932107	0.99994	-0.00344992	0.992088	0.181344	0.885809	0.0664001	1.1652	8.2491	8.2636	8.1785	8.169	8.3492	8.2492	8.1712	8.1526	8.2065	8.1281	8.1279	8.1876
sp|Q9QYF9|NDRG3_MOUSE	N/A	N/A	568560000	279	41.555	11	0	11	166.71	51.2	51.2	11	51.2	sp|Q9QYF9|NDRG3_MOUSE	N/A	1	0.23487	0.795371	0.988347		0.998817	0.99994	-4.99481e-05	0.999885	0.589767	0.923042	0.0179	1.04208	7.3139	7.2896	7.2905	7.2456	7.3299	7.2626	7.212	7.2087	7.2579	7.2169	7.2892	7.2545
sp|Q9QYC0|ADDA_MOUSE	N/A	N/A	4372300000	879	80.646	27	0	26	187.73	50.3	49.3	26	49.3	sp|Q9QYC0|ADDA_MOUSE	N/A	1	0.578072	0.580513	0.988347		0.658517	0.99994	-0.0164001	0.962941	0.342814	0.885809	-0.0371997	0.91791	8.2203	8.1616	8.11	8.1264	8.1245	8.1046	8.1504	8.1606	8.1576	8.0999	8.0664	8.0451
sp|Q9QYB8|ADDB_MOUSE	N/A	N/A	4641900000	945	80.641	30	0	30	235.54	54.3	54.3	29	53.2	sp|Q9QYB8|ADDB_MOUSE	N/A	1	0.642688	0.548404	0.988347		0.372508	0.99994	-0.0407999	0.910333	0.365786	0.885809	-0.0381746	0.915852	8.1865	8.1306	8.0795	8.138	8.0923	8.1088	8.2118	8.1911	8.2038	8.1903	8.0452	8.1105
sp|Q9QYB5|ADDG_MOUSE	N/A	N/A	1449200000	388	78.776	17	0	17	118.72	30.9	30.9	17	30.9	sp|Q9QYB5|ADDG_MOUSE	N/A	1	1.70829	0.235007	0.988347		0.877765	0.99994	0.00657499	1.01525	0.229184	0.885809	-0.0554749	0.880086	7.7921	7.6523	7.6584	7.6813	7.655	7.6427	7.677	7.7044	7.654	7.6214	7.7372	7.5753
sp|Q9QYB1|CLIC4_MOUSE	N/A	N/A	97640000	78	28.729	12	0	12	76.208	67.2	67.2	12	67.2	sp|Q9QYB1|CLIC4_MOUSE	N/A	1	0.435672	0.659778	0.988347		0.430736	0.99994	-0.165675	0.682849	0.723514	0.946167	-0.0465001	0.898462	6.7167	6.0311	6.4208	6.1292	6.6964	6.5959	6.592	6.6296	6.1994	6.5138	6.7907	6.5656
sp|Q9QYA2|TOM40_MOUSE	N/A	N/A	330630000	153	37.895	7	0	7	114.15	36.8	36.8	7	36.8	sp|Q9QYA2|TOM40_MOUSE	N/A	1	1.19267	0.347162	0.988347		0.834101	0.99994	-0.011325	0.97426	0.168913	0.885809	-0.0631001	0.864769	7.1018	6.9199	6.9352	7.0451	6.9496	6.9458	7.0829	7.0816	7.0011	7.0053	7.0333	6.9763
sp|Q9QY76|VAPB_MOUSE	N/A	N/A	342660000	194	26.946	8	0	7	29.184	35.8	35.8	7	35.8	sp|Q9QY76|VAPB_MOUSE	N/A	1	1.11874	0.368197	0.988347		0.754484	0.99994	0.0249251	1.05907	0.347055	0.885809	-0.0686499	0.853788	7.2492	7.0638	6.9693	7.2437	7.0073	6.9901	7.1681	7.0689	7.0842	7.0333	7.1432	7.0637
sp|Q9QXZ0|MACF1_MOUSE	N/A	N/A	787000000	568	831.87	90	0	89	323.31	16	15.9	86	15.3	sp|Q9QXZ0|MACF1_MOUSE	N/A	1	0.0368456	0.96397	0.999552		0.869732	0.99994	-0.00585008	0.98662	0.939773	0.988205	0.003075	1.00711	7.5032	7.4346	7.3591	7.4358	7.4094	7.3658	7.3829	7.396	7.4653	7.4346	7.39	7.4516
sp|Q9QXY6|EHD3_MOUSE	N/A	N/A	2944300000	916	60.82	34	0	34	274.12	81.9	81.9	20	53.3	sp|Q9QXY6|EHD3_MOUSE	N/A	1	2.915	0.105671	0.988347		0.0736512	0.99994	-0.0289502	0.935513	0.131993	0.885809	-0.0217751	0.951097	8.0127	7.9493	7.977	7.9646	7.9787	7.9637	7.9766	7.9571	7.9572	8.0105	7.99	7.9901
sp|Q9QXV0|PCSK1_MOUSE	N/A	N/A	406620000	157	27.27	6	0	6	35.081	32.6	32.6	6	32.6	sp|Q9QXV0|PCSK1_MOUSE	N/A	1	1.7461	0.228674	0.988347		0.798218	0.99994	-0.0342749	0.924113	0.0330369	0.885809	0.161475	1.45036	6.9678	7.3254	7.0996	6.9944	7.087	7.3177	7.0655	6.9151	7.1886	6.9722	6.7331	7.1577
sp|Q9QXS6|DREB_MOUSE	N/A	N/A	2582000000	489	77.286	24	0	24	145.45	42.9	42.9	24	42.9	sp|Q9QXS6|DREB_MOUSE	N/A	1	0.0495267	0.951937	0.995105		0.934655	0.99994	0.00389993	1.00902	0.816384	0.967677	-0.0108752	0.97527	7.9241	8.0278	7.9672	7.8466	7.9044	8.0096	7.8548	7.8814	7.8615	7.9084	7.9143	7.8355
sp|Q9QXS1|PLEC_MOUSE	N/A	N/A	6937400000	2903	534.18	183	0	183	323.31	47.3	47.3	179	45.7	sp|Q9QXS1|PLEC_MOUSE	N/A	1	0.668473	0.536199	0.988347		0.48622	0.99994	-0.0147004	0.966718	0.347693	0.885809	-0.0245502	0.945039	8.4263	8.3396	8.3434	8.3882	8.3197	8.3448	8.3823	8.3706	8.3677	8.3785	8.3733	8.4001
sp|Q9QXL2|KI21A_MOUSE;sp|Q9QXL1|KI21B_MOUSE;sp|B7ZNG0|KIF7_MOUSE	N/A	N/A	854640000	518	186.53	34	0	34	323.31	30.9	30.9	33	30.3	sp|Q9QXL2|KI21A_MOUSE	N/A	1	0.658845	0.540717	0.988347		0.965395	0.99994	0.00212503	1.00491	0.436359	0.888069	-0.0391501	0.913797	7.5944	7.4397	7.382	7.4665	7.4532	7.3991	7.4615	7.4798	7.4679	7.456	7.5164	7.4171
sp|Q9QXB9|DRG2_MOUSE	N/A	N/A	298560000	194	40.718	13	0	13	80.429	42	42	13	42	sp|Q9QXB9|DRG2_MOUSE	N/A	1	0.222615	0.804701	0.988347		0.55083	0.99994	0.0270499	1.06427	0.669693	0.936229	0.0235	1.0556	6.8584	6.9981	7.0333	6.9677	7.0534	6.9209	6.9786	7.0178	7.0527	7.03	7.0249	6.9673
sp|Q9QWY8|ASAP1_MOUSE	N/A	N/A	203670000	108	127.42	12	0	12	70.349	12.4	12.4	10	10.7	sp|Q9QWY8|ASAP1_MOUSE	N/A	1	0.063084	0.939276	0.994853		0.937597	0.99994	0.00372505	1.00861	0.743166	0.951064	0.015725	1.03687	6.8921	6.7619	6.758	6.8183	6.8016	6.7537	6.7651	6.7677	6.833	6.8238	6.906	6.9136
sp|Q9QWW1|HOME2_MOUSE	N/A	N/A	56561000	53	40.57	6	0	5	10.653	17.2	15	5	15	sp|Q9QWW1|HOME2_MOUSE	N/A	1	0.750146	0.499672	0.988347		0.623448	0.99994	-0.0264	0.941023	0.565993	0.920856	0.0296501	1.07066	6.3854	6.2405	6.2689	6.3676	6.3769	6.3772	6.419	6.3245	6.3917	6.2439	6.279	6.29
sp|Q9QWI6|SRCN1_MOUSE	N/A	N/A	2195500000	601	134.86	37	0	37	323.31	39.2	39.2	37	39.2	sp|Q9QWI6|SRCN1_MOUSE	N/A	1	0.257115	0.778771	0.988347		0.224414	0.99994	0.01645	1.0386	0.923258	0.98367	-0.00354993	0.991859	7.8628	7.8533	7.8406	7.8814	7.7926	7.8121	7.8806	7.8948	7.9403	7.8651	7.8854	7.8899
sp|Q9QVP9|FAK2_MOUSE	N/A	N/A	2151100000	797	115.79	48	0	48	323.31	61.1	61.1	47	60.3	sp|Q9QVP9|FAK2_MOUSE	N/A	1	2.08577	0.180188	0.988347		0.274002	0.99994	-0.02685	0.940048	0.111434	0.885809	-0.0694999	0.852119	7.8992	7.8248	7.8545	7.909	7.78	7.8537	7.8987	7.8547	7.885	7.8718	7.8283	7.7275
sp|Q9QUR7|PIN1_MOUSE	N/A	N/A	538350000	214	18.37	7	0	7	172.96	60	60	7	60	sp|Q9QUR7|PIN1_MOUSE	N/A	1	0.46628	0.641676	0.988347		0.995378	0.99994	-0.00054991	0.998735	0.0968979	0.885809	-0.065575	0.859855	7.1387	6.987	7.1903	7.1009	7.0323	7.1455	7.1875	7.241	7.162	7.2164	7.4018	7.1308
sp|Q9QUR6|PPCE_MOUSE	N/A	N/A	681780000	356	80.751	26	0	26	144.53	48.2	48.2	26	48.2	sp|Q9QUR6|PPCE_MOUSE	N/A	1	1.67737	0.240348	0.988347		0.56422	0.99994	-0.039275	0.913535	0.0798347	0.885809	-0.09835	0.797352	7.5366	7.3228	7.4084	7.2833	7.3312	7.2685	7.3421	7.3836	7.3362	7.3582	7.4985	7.316
sp|Q9QUP5|HPLN1_MOUSE	N/A	N/A	1442100000	402	40.477	16	0	16	323.31	51.4	51.4	16	51.4	sp|Q9QUP5|HPLN1_MOUSE	N/A	1	0.0898153	0.914909	0.994853		0.836632	0.99994	-0.00904989	0.979377	0.671332	0.936229	-0.0149	0.966273	7.7316	7.6922	7.6612	7.7546	7.7048	7.6713	7.7906	7.7309	7.6856	7.6584	7.6279	7.7205
sp|Q9QUM9|PSA6_MOUSE	N/A	N/A	1364800000	302	27.372	13	0	13	55.65	56.1	56.1	13	56.1	sp|Q9QUM9|PSA6_MOUSE	N/A	1	0.289045	0.755677	0.988347		0.928151	0.99994	-0.00465	0.98935	0.588177	0.923042	0.031775	1.07591	7.5585	7.6064	7.6137	7.6969	7.5681	7.7014	7.7304	7.6947	7.6854	7.6864	7.5724	7.7612
sp|Q9QUI0|RHOA_MOUSE	N/A	N/A	2450000000	339	21.782	12	0	12	320.15	72	72	4	24.9	sp|Q9QUI0|RHOA_MOUSE	N/A	1	0.759569	0.495656	0.988347		0.389389	0.99994	-0.0383251	0.915535	0.40855	0.885809	-0.0343001	0.924059	8.0165	7.8424	7.845	7.8847	7.8897	7.8612	7.8966	7.9063	7.8769	7.8695	7.8409	7.8626
sp|Q9QUH0|GLRX1_MOUSE	N/A	N/A	141470000	83	11.871	4	0	4	10.517	30.8	30.8	4	30.8	sp|Q9QUH0|GLRX1_MOUSE	N/A	1	1.30978	0.316765	0.988347		0.226984	0.99994	0.14415	1.39364	0.319278	0.885809	0.1229	1.32709	6.2508	6.7359	6.6797	6.6028	6.5396	6.7692	6.6358	6.7374	6.6973	6.6568	6.7236	6.7086
sp|Q9JMH9|MY18A_MOUSE	N/A	N/A	1188900000	702	232.75	55	0	55	323.31	35.4	35.4	54	34.7	sp|Q9JMH9|MY18A_MOUSE	N/A	1	2.37462	0.148538	0.988347		0.11725	0.99994	-0.034925	0.922731	0.919127	0.98367	-0.00195003	0.99552	7.6381	7.5791	7.5929	7.6041	7.597	7.5914	7.5739	7.5578	7.5958	7.6257	7.5499	7.6386
sp|Q9JMH6|TRXR1_MOUSE	N/A	N/A	520060000	174	67.083	13	0	13	59.033	32.8	32.8	12	30.3	sp|Q9JMH6|TRXR1_MOUSE	N/A	1	44.9989	2.05957e-05	0.0458049		0.519329	0.99994	0.0251749	1.05968	0.00047664	0.725769	-0.2574	0.552841	7.1537	7.2506	7.3119	7.2524	6.9801	7.0173	7.2483	7.2711	6.9464	7.2736	7.3141	7.0141
sp|Q9JMG7|HDGR3_MOUSE;sp|Q3UMU9|HDGR2_MOUSE	N/A	N/A	444400000	106	22.43	5	0	4	18.868	31.7	27.7	4	27.7	sp|Q9JMG7|HDGR3_MOUSE	N/A	1	0.812454	0.473836	0.988347		0.468538	0.99994	0.144975	1.39629	0.325595	0.885809	0.186675	1.537	6.4662	7.3008	7.1424	7.1684	7.1186	7.1932	7.2093	7.0776	7.1691	7.1145	6.9655	7.1982
sp|Q9JME7|TPC2L_MOUSE	N/A	N/A	37559000	16	16.018	2	0	2	20.227	19.4	19.4	2	19.4	sp|Q9JME7|TPC2L_MOUSE	N/A	1	1.15254	0.358393	0.988347		0.294306	0.99994	-0.234	0.583445	0.941576	0.988289	-0.0117501	0.973307	6.4436	5.998	6.4603	6.4772	6.4245	6.3187	5.9083	5.7751	6.1456	6.5057	6.1316	6.3821
sp|Q9JME5|AP3B2_MOUSE;sp|Q9Z1T1|AP3B1_MOUSE	N/A	N/A	1512700000	677	119.19	38	0	38	306.59	41.9	41.9	38	41.9	sp|Q9JME5|AP3B2_MOUSE	N/A	1	1.17752	0.351353	0.988347		0.196108	0.99994	0.0231501	1.05475	0.821635	0.967677	0.00392497	1.00908	7.7183	7.7073	7.6684	7.7142	7.6748	7.6716	7.6678	7.6801	7.6868	7.6858	7.7313	7.7228
sp|Q9JMC3|DNJA4_MOUSE	N/A	N/A	159720000	68	44.901	7	0	7	18.143	24.9	24.9	7	24.9	sp|Q9JMC3|DNJA4_MOUSE	N/A	1	0.309576	0.741269	0.988347		0.822114	0.99994	-0.0543999	0.882267	0.518611	0.914705	0.0930502	1.23894	6.7888	6.7216	6.7531	6.0074	6.7484	6.6813	6.7373	6.7754	6.7382	6.222	6.7792	6.7055
sp|Q9JMA1|UBP14_MOUSE	N/A	N/A	385950000	168	56.001	18	0	18	91.903	46.5	46.5	18	46.5	sp|Q9JMA1|UBP14_MOUSE	N/A	1	1.48711	0.276681	0.988347		0.206678	0.99994	-0.0701499	0.850844	0.328698	0.885809	-0.0264999	0.940806	7.2081	7.0973	7.1552	7.1696	7.1158	7.1363	7.1527	7.1012	7.1444	7.0937	6.961	7.1072
sp|Q9JM76|ARPC3_MOUSE	N/A	N/A	2625300000	361	20.524	7	0	7	75.114	49.4	49.4	7	49.4	sp|Q9JM76|ARPC3_MOUSE	N/A	1	0.271946	0.767939	0.988347		0.812355	0.99994	-0.0122252	0.972243	0.531043	0.920789	0.0192	1.0452	7.8378	7.9433	7.943	7.9184	7.9012	7.948	7.907	7.9063	7.8637	7.8786	7.7495	7.9303
sp|Q9JM63|KCJ10_MOUSE	N/A	N/A	400470000	95	42.432	7	0	7	65.553	21.1	21.1	7	21.1	sp|Q9JM63|KCJ10_MOUSE	N/A	1	0.928469	0.42994	0.988347		0.32662	0.99994	0.0627249	1.15538	0.442209	0.890021	-0.19225	0.642318	7.1386	7.1104	7.122	7.1995	7.1574	7.1944	7.0112	7.0729	6.2231	7.1528	7.2927	7.0807
sp|Q9JM52|MINK1_MOUSE	N/A	N/A	801090000	352	147.29	25	0	25	120.95	23.7	23.7	14	14.3	sp|Q9JM52|MINK1_MOUSE	N/A	1	1.57033	0.260017	0.988347		0.08268	0.99994	-0.0299751	0.933308	0.171526	0.885809	-0.0515749	0.888025	7.4639	7.3876	7.443	7.4523	7.3468	7.3746	7.4418	7.4272	7.4955	7.4574	7.4191	7.3829
sp|Q9JM14|NT5C_MOUSE	N/A	N/A	450250000	216	23.076	8	0	8	129.38	62	62	8	62	sp|Q9JM14|NT5C_MOUSE	N/A	1	2.59168	0.129148	0.988347		0.117099	0.99994	-0.0799998	0.831764	0.0996562	0.885809	-0.0798999	0.831955	7.2741	7.1581	7.1802	7.0461	7.1704	7.136	7.2199	7.0991	7.0603	7.1143	7.1652	7.1022
sp|Q9JLZ3|AUHM_MOUSE	N/A	N/A	674500000	150	33.395	10	0	10	23.644	29.3	29.3	10	29.3	sp|Q9JLZ3|AUHM_MOUSE	N/A	1	0.321881	0.732794	0.988347		0.775231	0.99994	0.0118999	1.02778	0.692085	0.936676	-0.0171001	0.961391	7.4474	7.3221	7.2898	7.3961	7.2931	7.3168	7.3057	7.357	7.3815	7.3741	7.3894	7.3572
sp|Q9JLV5|CUL3_MOUSE	N/A	N/A	788870000	307	88.947	23	0	23	134.35	36.8	36.8	23	36.8	sp|Q9JLV5|CUL3_MOUSE	N/A	1	0.289681	0.755225	0.988347		0.969528	0.99994	-0.00179982	0.995864	0.370721	0.885809	-0.0262499	0.941348	7.5083	7.3832	7.4197	7.431	7.3909	7.4139	7.401	7.3913	7.4527	7.4342	7.5505	7.4007
sp|Q9JLR1|S61A2_MOUSE;sp|P61620|S61A1_MOUSE	N/A	N/A	72930000	47	52.247	4	0	4	3.8696	10.3	10.3	4	10.3	sp|Q9JLR1|S61A2_MOUSE;sp|P61620|S61A1_MOUSE	N/A	1	0.215394	0.810262	0.988347		0.509995	0.99994	0.127575	1.34145	0.704912	0.945662	0.0867249	1.22103	6.3624	6.4911	5.8133	6.591	6.365	6.5008	6.4923	6.1906	5.8508	6.2588	6.1644	6.5571
sp|Q9JLN9|MTOR_MOUSE	N/A	N/A	299770000	175	288.79	22	0	22	81.64	12	12	22	12	sp|Q9JLN9|MTOR_MOUSE	N/A	1	0.0792307	0.924464	0.994853		0.805823	0.99994	0.0114	1.0266	0.680909	0.936513	0.0142	1.03324	7.0292	6.9717	7.003	7.0654	7.0491	7.0133	6.9123	6.9374	6.9977	7.0485	7.0641	6.9897
sp|Q9JLM8|DCLK1_MOUSE	N/A	N/A	2733200000	605	84.152	32	0	32	224.32	54.5	54.5	29	51.2	sp|Q9JLM8|DCLK1_MOUSE	N/A	1	0.193936	0.827064	0.988347		0.563654	0.99994	-0.0158749	0.964107	0.956875	0.99258	-0.00135005	0.996896	7.9799	7.9491	7.9521	8.0274	7.9205	7.9459	7.983	7.9434	8.0091	7.9775	7.9091	8.0116
sp|Q9JLJ2|AL9A1_MOUSE	N/A	N/A	248210000	172	53.514	12	0	12	101.08	35.4	35.4	12	35.4	sp|Q9JLJ2|AL9A1_MOUSE	N/A	1	0.0267567	0.973675	0.999576		0.857689	0.99994	-0.0078249	0.982144	0.983215	0.996659	-0.000725029	0.998332	6.8543	6.926	6.8942	6.9197	6.862	6.8754	6.979	6.9283	6.9398	6.876	6.7982	6.9234
sp|Q9JLB0|MPP6_MOUSE;REV__sp|Q8C6L5|CGAS_MOUSE	N/A	N/A	382050000	188	62.63	19	0	18	63.251	41	38.9	18	38.9	sp|Q9JLB0|MPP6_MOUSE	N/A	1	1.15047	0.358985	0.988347		0.316454	0.99994	-0.0451251	0.901311	0.860215	0.97608	0.00809991	1.01883	7.2206	7.1014	7.0324	7.0401	7.0851	7.147	7.1061	7.0968	7.1073	7.1274	7.0677	7.1795
sp|Q9JL62|GLTP_MOUSE	N/A	N/A	1024800000	177	23.689	12	0	12	104.38	64.6	64.6	12	64.6	sp|Q9JL62|GLTP_MOUSE	N/A	1	4.29848	0.0489352	0.988347		0.070991	0.99994	-0.1317	0.738414	0.04942	0.885809	-0.186625	0.650692	7.7886	7.4598	7.6524	7.5227	7.5082	7.5019	7.5406	7.5739	7.2951	7.5806	7.479	7.5105
sp|Q9JKY5|HIP1R_MOUSE	N/A	N/A	233110000	134	119.43	18	0	18	59.99	21.9	21.9	17	20.6	sp|Q9JKY5|HIP1R_MOUSE	N/A	1	1.62239	0.250213	0.988347		0.90257	0.99994	-0.00507498	0.988382	0.184928	0.885809	-0.0641	0.86278	6.9873	6.8398	6.8343	6.9393	6.8401	6.7701	6.9267	6.8982	6.8602	6.8815	6.9322	6.903
sp|Q9JKW0|AR6P1_MOUSE	N/A	N/A	87956000	29	23.437	1	0.00061747	1	2.5009	4.9	4.9	1	4.9	sp|Q9JKW0|AR6P1_MOUSE	N/A	1	0.8399	0.462975	0.988347		0.0278249	0.99994	0.1877	1.54064	0.365043	0.885809	0.20165	1.59093	6.2662	6.2503	6.1279	6.3768	5.9353	6.1792	6.1198	6.3475	6.5891	6.2226	6.5127	6.8395
sp|Q9JKR6|HYOU1_MOUSE	N/A	N/A	1111700000	435	111.18	25	0	25	212.05	35.2	35.2	25	35.2	sp|Q9JKR6|HYOU1_MOUSE	N/A	1	0.697798	0.52272	0.988347		0.361042	0.99994	0.046325	1.11256	0.427286	0.888069	0.035975	1.08636	7.4347	7.5423	7.5979	7.5399	7.5879	7.5893	7.4944	7.5541	7.5627	7.5787	7.6547	7.5097
sp|Q9JKK7|TMOD2_MOUSE	N/A	N/A	1171900000	472	39.51	15	0	15	224.98	62.7	62.7	15	62.7	sp|Q9JKK7|TMOD2_MOUSE	N/A	1	0.29995	0.747982	0.988347		0.964228	0.99994	-0.00304997	0.993002	0.576669	0.922006	0.044775	1.1086	7.3514	7.5666	7.5944	7.4557	7.547	7.6671	7.5352	7.5004	7.468	7.4419	7.388	7.4199
sp|Q9JKK1|STX6_MOUSE	N/A	N/A	165290000	100	28.996	8	0	8	67.018	49	49	8	49	sp|Q9JKK1|STX6_MOUSE	N/A	1	0.284903	0.758625	0.988347		0.861236	0.99994	0.012525	1.02926	0.611128	0.927813	-0.0297252	0.933845	6.836	6.6552	6.5966	6.7561	6.7337	6.7058	6.7663	6.7728	6.7572	6.8023	6.8672	6.6856
sp|Q9JKD3|SCAM5_MOUSE	N/A	N/A	465020000	175	26.068	3	0	3	9.4484	19.1	19.1	3	19.1	sp|Q9JKD3|SCAM5_MOUSE	N/A	1	1.28039	0.324077	0.988347		0.159344	0.99994	-0.0709749	0.849229	0.253758	0.885809	-0.283	0.521195	7.349	7.1565	7.1955	7.2236	7.2068	7.0859	7.3018	7.2364	7.2947	7.2016	7.1475	6.3285
sp|Q9JKC8|AP3M1_MOUSE	N/A	N/A	85352000	41	46.936	8	0	5	12.232	24.4	14.8	5	14.8	sp|Q9JKC8|AP3M1_MOUSE	N/A	1	0.292743	0.753057	0.988347		0.706981	0.99994	-0.10645	0.782618	0.736161	0.949421	0.079625	1.20123	6.7039	5.9356	6.0711	6.6329	6.6629	6.6323	6.0094	5.8964	6.3438	6.6577	6.5514	6.1216
sp|Q9JKC6|CEND_MOUSE	N/A	N/A	1152300000	150	14.987	6	0	6	162.25	56.4	56.4	6	56.4	sp|Q9JKC6|CEND_MOUSE	N/A	1	0.317974	0.735472	0.988347		0.517848	0.99994	-0.0430499	0.905628	0.835295	0.971979	-0.0130751	0.970342	7.7124	7.5774	7.5199	7.5473	7.5369	7.5122	7.6248	7.5812	7.6143	7.4688	7.4478	7.6102
sp|Q9JKB1|UCHL3_MOUSE;sp|P58321|UCHL4_MOUSE	N/A	N/A	237600000	124	26.151	9	0	9	90.79	53	53	9	53	sp|Q9JKB1|UCHL3_MOUSE;sp|P58321|UCHL4_MOUSE	N/A	1	2.30669	0.155326	0.988347		0.224395	0.99994	0.2897	1.9485	0.14098	0.885809	0.374575	2.36905	6.1665	6.9587	6.9249	6.8109	6.9928	7.0976	6.9488	6.8812	6.9193	6.2526	6.8008	6.7814
sp|Q9JK48|SHLB1_MOUSE	N/A	N/A	102160000	49	40.855	6	0	5	18.446	18.4	16.2	5	16.2	sp|Q9JK48|SHLB1_MOUSE	N/A	1	0.694116	0.524389	0.988347		0.318119	0.99994	-0.306925	0.493259	0.504527	0.907576	-0.17695	0.66535	6.7442	5.9243	6.7658	6.1118	6.0244	6.603	5.9889	6.2061	6.2952	6.821	6.85	6.6895
sp|Q9JK42|PDK2_MOUSE	N/A	N/A	273290000	113	46.04	10	0	10	38.102	35.4	35.4	10	35.4	sp|Q9JK42|PDK2_MOUSE	N/A	1	1.71506	0.233857	0.988347		0.937672	0.99994	-0.0040499	0.990718	0.0535014	0.885809	-0.0776498	0.836277	6.9921	6.8592	6.9319	6.9384	6.9609	6.8789	6.9532	6.9506	6.8165	6.9768	7.0896	6.8871
sp|Q9JJZ2|TBA8_MOUSE	N/A	N/A	93441000	66	50.051	19	0	4	13.884	48.1	14.5	4	14.5	sp|Q9JJZ2|TBA8_MOUSE	N/A	1	2.73353	0.118136	0.988347		0.404772	0.99994	-0.149675	0.708476	0.0251838	0.885809	-0.40535	0.393233	6.5376	5.9012	6.5736	6.5829	6.1548	6.5071	6.4759	6.469	5.9604	6.57	6.6053	5.9134
sp|Q9JJV2|PROF2_MOUSE	N/A	N/A	2040800000	408	15.032	9	0	9	133.53	82.1	82.1	9	82.1	sp|Q9JJV2|PROF2_MOUSE	N/A	1	0.314601	0.737794	0.988347		0.711988	0.99994	-0.0129502	0.970621	0.688558	0.936676	0.0131501	1.03074	7.7006	7.8072	7.7763	7.7467	7.721	7.8217	7.8024	7.759	7.7575	7.769	7.6836	7.8007
sp|Q9JJU8|SH3L1_MOUSE	N/A	N/A	164840000	91	12.811	4	0	4	33.646	46.5	46.5	4	46.5	sp|Q9JJU8|SH3L1_MOUSE	N/A	1	0.7555	0.497385	0.988347		0.592671	0.99994	0.0962498	1.2481	0.340781	0.885809	0.181375	1.51836	6.0847	6.7945	6.7794	6.5964	6.7209	6.9364	6.7378	6.679	6.6715	6.7026	6.6196	6.7012
sp|Q9JJK2|LANC2_MOUSE	N/A	N/A	1747300000	471	50.777	17	0	17	142.67	54.9	54.9	17	54.9	sp|Q9JJK2|LANC2_MOUSE	N/A	1	0.400787	0.681177	0.988347		0.547609	0.99994	-0.02415	0.94591	0.459687	0.898438	-0.0333252	0.926136	7.8658	7.7217	7.7234	7.7151	7.7846	7.6753	7.76	7.7547	7.7893	7.7456	7.8067	7.7123
sp|Q9JJI8|RL38_MOUSE	N/A	N/A	540130000	126	8.2038	6	0	6	20.578	50	50	6	50	sp|Q9JJI8|RL38_MOUSE	N/A	1	0.314026	0.73819	0.988347		0.880924	0.99994	0.006675	1.01549	0.440854	0.888097	0.0321749	1.0769	7.2643	7.1532	7.2161	7.2514	7.2651	7.1969	7.1971	7.3042	7.3174	7.3048	7.3002	7.3316
sp|Q9JJ28|FLII_MOUSE	N/A	N/A	106580000	31	144.8	8	0	8	11.5	7.9	7.9	8	7.9	sp|Q9JJ28|FLII_MOUSE	N/A	1	1.14359	0.360959	0.988347		0.176668	0.99994	-0.3327	0.464836	0.488621	0.904429	-0.148575	0.710272	6.9759	6.6465	6.7286	6.0697	6.1332	6.8392	6.7469	6.0622	6.7693	6.3831	6.7253	6.4985
sp|Q9JIS5|SV2A_MOUSE	N/A	N/A	5839400000	647	82.646	18	0	18	278.05	27.1	27.1	17	26	sp|Q9JIS5|SV2A_MOUSE	N/A	1	1.301	0.318928	0.988347		0.968493	0.99994	0.000975132	1.00225	0.300851	0.885809	-0.0349748	0.922625	8.3354	8.2636	8.2248	8.2659	8.1925	8.2184	8.2643	8.2768	8.2875	8.2549	8.277	8.2411
sp|Q9JII6|AK1A1_MOUSE	N/A	N/A	1492600000	339	36.586	15	0	15	207.56	60.9	60.9	15	60.9	sp|Q9JII6|AK1A1_MOUSE	N/A	1	0.230324	0.798817	0.988347		0.756407	0.99994	-0.00757491	0.982709	0.391191	0.885809	-0.0142999	0.96761	7.6622	7.6293	7.6846	7.6652	7.6469	7.6643	7.715	7.7	7.698	7.687	7.724	7.6824
sp|Q9JII5|DAZP1_MOUSE	N/A	N/A	99534000	37	43.214	4	0	4	23.169	15.5	15.5	4	15.5	sp|Q9JII5|DAZP1_MOUSE	N/A	1	0.131611	0.878338	0.99334		0.680755	0.99994	0.0957249	1.24659	0.985268	0.997959	0.00410008	1.00949	6.0896	6.548	6.2415	6.1309	6.2648	6.7247	6.7194	6.7799	6.6336	6.7437	6.7183	6.1875
sp|Q9JIG8|PRAF2_MOUSE	N/A	N/A	230890000	111	19.478	3	0	3	78.192	22.5	22.5	3	22.5	sp|Q9JIG8|PRAF2_MOUSE	N/A	1	0.633759	0.552709	0.988347		0.627054	0.99994	0.0387	1.0932	0.379945	0.885809	0.0912	1.23367	6.625	6.8412	6.8917	6.9064	7.0909	6.8848	6.8165	6.8964	6.8947	6.9526	6.7966	6.7802
sp|Q9JIG7|CCD22_MOUSE	N/A	N/A	39609000	43	70.843	9	0	9	11.124	20.3	20.3	9	20.3	sp|Q9JIG7|CCD22_MOUSE	N/A	1	7.78755	0.0108859	0.988347		0.00871218	0.99994	-0.348925	0.447791	0.0356267	0.885809	-0.225	0.595662	6.4146	6.2637	6.4604	6.3257	6.1294	6.3473	6.6279	6.0001	6.4009	6.6347	6.1524	6.36
sp|Q9JIF7|COPB_MOUSE	N/A	N/A	390530000	207	107.06	23	0	23	74.051	33.6	33.6	23	33.6	sp|Q9JIF7|COPB_MOUSE	N/A	1	0.0580696	0.943935	0.994853		0.969732	0.99994	0.00222516	1.00514	0.801785	0.966488	-0.0145	0.967164	7.2632	7.0384	7.124	7.1546	7.1857	7.0296	7.0662	7.1566	7.1459	7.0882	7.2009	7.1224
sp|Q9JIF0|ANM1_MOUSE	N/A	N/A	482690000	204	42.435	16	0	16	79.952	49.1	49.1	13	43.7	sp|Q9JIF0|ANM1_MOUSE	N/A	1	0.72823	0.509167	0.988347		0.330877	0.99994	-0.04645	0.898566	0.395347	0.885809	-0.0483248	0.894695	7.3664	7.1898	7.1842	7.2007	7.1623	7.1286	7.2151	7.1681	7.2293	7.2286	7.2499	7.2808
sp|Q9JIA1|LGI1_MOUSE	N/A	N/A	2332100000	405	63.643	20	0	20	125.17	35.9	35.9	20	35.9	sp|Q9JIA1|LGI1_MOUSE	N/A	1	0.141174	0.870224	0.99334		0.487602	0.99994	-0.015275	0.965439	0.78676	0.961604	-0.00982487	0.977631	7.9493	7.8747	7.8595	7.9098	7.8434	7.8611	7.9249	7.9075	7.9342	7.9097	7.8903	7.9654
sp|Q9JI91|ACTN2_MOUSE	N/A	N/A	316220000	173	103.83	32	0	18	74.107	45.1	29.2	17	28.1	sp|Q9JI91|ACTN2_MOUSE	N/A	1	0.904105	0.438732	0.988347		0.259677	0.99994	0.0427501	1.10344	0.805777	0.967677	-0.011475	0.973924	7.0491	7.0226	7.0427	7.0679	7.0243	6.9589	6.9621	6.9985	7.094	6.984	7.1199	6.9148
sp|Q9JI90|RNF14_MOUSE	N/A	N/A	75474000	31	54.926	7	0	7	32.167	15.3	15.3	7	15.3	sp|Q9JI90|RNF14_MOUSE	N/A	1	0.383612	0.692024	0.988347		0.49578	0.99994	0.0869499	1.22166	0.497262	0.904429	0.1085	1.28381	5.9937	6.3539	6.2681	6.1628	6.1563	6.436	6.471	6.4147	6.1099	6.0852	6.2344	6.5498
sp|Q9JI46|NUDT3_MOUSE	N/A	N/A	295650000	131	19.029	6	0	6	20.047	41.7	41.7	6	41.7	sp|Q9JI46|NUDT3_MOUSE	N/A	1	0.512993	0.615204	0.988347		0.450344	0.99994	0.0295249	1.07035	0.910522	0.983125	-0.00435018	0.990033	6.9931	6.9358	6.9264	6.9522	6.8833	6.9637	7.0108	7.0267	7.0059	6.8969	7.0306	6.9569
sp|Q9JHW2|NIT2_MOUSE	N/A	N/A	97496000	61	30.501	11	0	11	29.603	60.1	60.1	11	60.1	sp|Q9JHW2|NIT2_MOUSE	N/A	1	1.91068	0.203418	0.988347		0.148458	0.99994	-0.233725	0.583815	0.193426	0.885809	-0.076425	0.838639	6.6402	6.4975	6.5711	5.945	6.6543	6.442	6.5621	6.5586	6.4496	6.5887	6.4261	6.5105
sp|Q9JHU9|INO1_MOUSE	N/A	N/A	264250000	122	60.931	11	0	11	28.495	31.1	31.1	11	31.1	sp|Q9JHU9|INO1_MOUSE	N/A	1	1.7893	0.22169	0.988347		0.383157	0.99994	0.0235751	1.05578	0.179332	0.885809	0.0872251	1.22243	6.8599	6.9079	6.8647	6.9359	6.9044	6.8678	6.8715	6.9182	7.0878	6.955	6.8834	7.04
sp|Q9JHU4|DYHC1_MOUSE	N/A	N/A	23969000000	6183	532.04	230	0	230	323.31	59.3	59.3	230	59.3	sp|Q9JHU4|DYHC1_MOUSE	N/A	1	0.551128	0.594578	0.988347		0.408759	0.99994	-0.0260999	0.941673	0.920062	0.98367	-0.00320005	0.992659	8.977	8.8402	8.8567	8.8945	8.9205	8.8558	8.9084	8.8944	8.9086	8.8763	8.8849	8.9207
sp|Q9JHR7|IDE_MOUSE	N/A	N/A	61620000	34	117.77	7	0	7	6.0861	7.9	7.9	7	7.9	sp|Q9JHR7|IDE_MOUSE	N/A	1	5.68542	0.0253251	0.988347		0.0603321	0.99994	0.2549	1.79846	0.0398505	0.885809	0.3012	2.00078	6.0503	6.4691	6.3079	6.4113	6.3815	6.4692	5.9274	6.4528	6.4463	6.386	6.358	6.5794
sp|Q9JHK4|PGTA_MOUSE	N/A	N/A	407930000	210	64.989	16	0	16	89.026	35.8	35.8	16	35.8	sp|Q9JHK4|PGTA_MOUSE	N/A	1	0.0923943	0.912599	0.994853		0.630015	0.99994	-0.018275	0.958793	0.782537	0.961604	-0.0118999	0.972971	7.1939	7.1353	7.139	7.2203	7.096	7.0652	7.1566	7.1315	7.2367	7.1292	7.0585	7.1732
sp|Q9JHI5|IVD_MOUSE	N/A	N/A	477680000	189	46.325	14	0	14	109.48	46.5	46.5	14	46.5	sp|Q9JHI5|IVD_MOUSE	N/A	1	0.819021	0.471209	0.988347		0.307328	0.99994	-0.0607251	0.869511	0.94735	0.989598	-0.00375021	0.991402	7.2133	7.1932	7.1548	7.2143	7.1403	7.2339	7.3502	7.2423	7.2962	7.254	7.0796	7.2869
sp|Q9ESW4|AGK_MOUSE	N/A	N/A	1212300000	363	46.975	14	0	14	81.922	47.3	47.3	14	47.3	sp|Q9ESW4|AGK_MOUSE	N/A	1	1.58458	0.257287	0.988347		0.706855	0.99994	-0.0127749	0.971013	0.173152	0.885809	-0.0525749	0.885982	7.7001	7.5734	7.5681	7.6026	7.5918	7.517	7.6023	7.6522	7.6049	7.6238	7.615	7.5703
sp|Q9EST5|AN32B_MOUSE	N/A	N/A	70942000	51	31.078	5	0	3	8.0712	22.1	16.2	3	16.2	sp|Q9EST5|AN32B_MOUSE	N/A	1	0.720957	0.512367	0.988347		0.55264	0.99994	-0.1092	0.777678	0.211122	0.885809	-0.19415	0.639514	6.5267	6.569	6.5352	5.9436	6.0066	6.2069	6.4	6.4577	6.4593	6.1073	6.1621	6.1198
sp|Q9ESN9|JIP3_MOUSE	N/A	N/A	137640000	85	147.56	13	0	13	42.263	11.4	11.4	12	10.6	sp|Q9ESN9|JIP3_MOUSE	N/A	1	1.59457	0.255394	0.988347		0.301073	0.99994	-0.0919	0.809282	0.413436	0.885809	0.0521499	1.12759	6.6461	6.6088	6.6471	6.5808	6.5662	6.6544	6.627	6.7104	6.7514	6.6785	6.3311	6.8353
sp|Q9ESN6|TRIM2_MOUSE	N/A	N/A	1100200000	418	81.444	26	0	26	260.99	46.9	46.9	24	44.1	sp|Q9ESN6|TRIM2_MOUSE	N/A	1	0.0647195	0.937763	0.994853		0.911581	0.99994	-0.00339985	0.992202	0.556801	0.920789	-0.00872505	0.98011	7.5982	7.532	7.5912	7.544	7.5684	7.5799	7.5423	7.5598	7.5633	7.5663	7.6486	7.5515
sp|Q9ESJ4|SPN90_MOUSE	N/A	N/A	530080000	224	78.572	15	0	15	100.7	20.7	20.7	15	20.7	sp|Q9ESJ4|SPN90_MOUSE	N/A	1	0.0934097	0.911692	0.994853		0.645249	0.99994	0.010725	1.025	0.964229	0.992859	-0.00164986	0.996208	7.1908	7.1794	7.1582	7.1907	7.2445	7.1423	7.1848	7.2448	7.2459	7.2393	7.2011	7.1338
sp|Q9ES97|RTN3_MOUSE	N/A	N/A	4195300000	737	103.88	33	0	33	255.77	52	52	33	52	sp|Q9ES97|RTN3_MOUSE	N/A	1	0.741536	0.503376	0.988347		0.516601	0.99994	-0.0208001	0.953235	0.324123	0.885809	-0.0350502	0.922465	8.2416	8.1067	8.1193	8.1438	8.098	8.0955	8.1527	8.1478	8.1646	8.1419	8.174	8.1572
sp|Q9ES56|TPPC4_MOUSE	N/A	N/A	55306000	44	24.385	8	0	8	12.695	40.6	40.6	8	40.6	sp|Q9ES56|TPPC4_MOUSE	N/A	1	0.344976	0.717206	0.988347		0.443245	0.99994	0.0801751	1.20275	0.817489	0.967677	-0.0425249	0.906724	6.3881	6.3854	6.0351	6.3535	5.797	6.4179	6.358	6.3685	6.1003	6.1702	6.1647	6.4661
sp|Q9ES28|ARHG7_MOUSE	N/A	N/A	354220000	147	97.055	15	0	15	68.43	21.8	21.8	13	20.3	sp|Q9ES28|ARHG7_MOUSE	N/A	1	0.559283	0.590277	0.988347		0.411816	0.99994	0.036075	1.08661	0.576432	0.922006	0.024125	1.05712	6.9585	7.0655	7.1215	7.0732	7.0613	7.1121	7.0206	7.1131	7.0734	7.1139	7.107	7.0642
sp|Q9ERS2|NDUAD_MOUSE	N/A	N/A	2366300000	279	16.859	9	0	9	87.991	61.1	61.1	9	61.1	sp|Q9ERS2|NDUAD_MOUSE	N/A	1	0.619895	0.559476	0.988347		0.386991	0.99994	-0.0431999	0.905316	0.435136	0.888069	-0.0356749	0.921139	7.9452	7.8241	7.7682	7.8839	7.7938	7.8009	7.8945	7.8374	7.881	7.8614	7.7511	7.8509
sp|Q9ERK4|XPO2_MOUSE	N/A	N/A	3322200000	408	110.45	26	0	26	323.31	37	37	26	37	sp|Q9ERK4|XPO2_MOUSE	N/A	1	0.12821	0.881247	0.99334		0.639153	0.99994	-0.015975	0.963885	0.870174	0.97622	-0.0059247	0.986451	8.1381	8.0312	8.0961	8.0432	8.1189	8.0172	8.0115	8.0538	8.0887	8.0582	8.1118	8.0554
sp|Q9ERI6|RDH14_MOUSE	N/A	N/A	169100000	123	36.365	9	0	9	28.32	30.8	30.8	9	30.8	sp|Q9ERI6|RDH14_MOUSE	N/A	1	0.108203	0.898595	0.99334		0.745792	0.99994	-0.0221248	0.950332	0.624543	0.929325	-0.0220498	0.950496	6.8921	6.6666	6.7467	6.7387	6.7623	6.7339	6.7411	6.7036	6.7937	6.719	6.9015	6.7208
sp|Q9ERG2|STRN3_MOUSE	N/A	N/A	266010000	193	87.149	14	0	13	67.89	22.6	21.7	12	20.5	sp|Q9ERG2|STRN3_MOUSE	N/A	1	0.230581	0.798622	0.988347		0.609809	0.99994	0.014975	1.03508	0.918444	0.98367	-0.00325	0.992545	6.9595	6.9971	6.8716	6.925	6.8767	6.9214	6.9652	6.9228	6.9619	6.9461	6.9574	6.9694
sp|Q9ERF3|WDR61_MOUSE	N/A	N/A	14265000	32	33.772	2	0	2	94.61	11.8	11.8	2	11.8	sp|Q9ERF3|WDR61_MOUSE	N/A	1	0.543407	0.598685	0.988347		0.751368	0.99994	-0.04175	0.908343	0.340455	0.885809	-0.1616	0.689287	6.258	5.8435	6.2535	6.1428	5.8661	5.6856	6.1357	6.4303	6.2964	6.1216	6.1852	6.2743
sp|Q9ERD7|TBB3_MOUSE	N/A	N/A	16853000000	1128	50.418	27	0	14	217.74	68.2	42.7	11	35.6	sp|Q9ERD7|TBB3_MOUSE	N/A	1	0.351406	0.712939	0.988347		0.802777	0.99994	0.0081501	1.01894	0.594802	0.927448	-0.0228751	0.948691	8.6082	8.7137	8.6904	8.6517	8.724	8.6304	8.6899	8.6849	8.6236	8.6338	8.6046	8.5528
sp|Q9ER72|SYCC_MOUSE	N/A	N/A	200620000	140	94.859	14	0	14	76.993	20.1	20.1	14	20.1	sp|Q9ER72|SYCC_MOUSE	N/A	1	0.458036	0.646491	0.988347		0.5547	0.99994	0.0379751	1.09138	0.453974	0.895797	0.047475	1.11551	6.9797	6.8679	6.72	6.8769	6.831	6.852	6.8106	6.792	6.8717	6.7838	6.9092	6.9293
sp|Q9ER00|STX12_MOUSE	N/A	N/A	709090000	238	31.195	8	0	8	220.41	45.6	45.6	8	45.6	sp|Q9ER00|STX12_MOUSE	N/A	1	3.86675	0.0613691	0.988347		0.052571	0.99994	0.0275251	1.06543	0.446265	0.893642	0.00647497	1.01502	7.3618	7.3685	7.3514	7.3991	7.3645	7.3587	7.3638	7.3607	7.3723	7.3388	7.3976	7.3462
sp|Q9EQZ6|RPGF4_MOUSE	N/A	N/A	312680000	194	115.49	16	0	16	32.668	18.8	18.8	16	18.8	sp|Q9EQZ6|RPGF4_MOUSE	N/A	1	1.48683	0.276739	0.988347		0.289551	0.99994	0.0317	1.07572	0.134415	0.885809	0.0355749	1.08536	6.9741	7.0415	6.9642	7.0837	7.0382	7.0347	7.0243	7.0011	7.0514	7.0477	7.0108	7.0283
sp|Q9EQU5|SET_MOUSE	N/A	N/A	254010000	76	33.377	6	0	6	50.398	33.9	33.9	6	33.9	sp|Q9EQU5|SET_MOUSE	N/A	1	1.37055	0.302275	0.988347		0.252795	0.99994	0.2189	1.65539	0.23109	0.885809	0.19225	1.55686	6.7162	7.2549	7.0963	6.9842	7.0058	6.9962	6.7819	6.8319	6.8525	6.4147	6.8137	6.9236
sp|Q9EQQ9|OGA_MOUSE	N/A	N/A	140360000	74	103.16	13	0	13	18.871	17.8	17.8	13	17.8	sp|Q9EQQ9|OGA_MOUSE	N/A	1	0.829794	0.466938	0.988347		0.460828	0.99994	-0.16035	0.691273	0.615465	0.927813	0.049775	1.12144	6.8979	5.9611	6.5202	6.617	6.7112	6.6559	6.5939	6.7797	6.6631	6.6749	6.6877	6.8558
sp|Q9EQH3|VPS35_MOUSE	N/A	N/A	3805300000	708	91.712	31	0	31	323.31	50.4	50.4	31	50.4	sp|Q9EQH3|VPS35_MOUSE	N/A	1	0.454697	0.648454	0.988347		0.557504	0.99994	-0.007725	0.98237	0.622065	0.929325	0.0147998	1.03467	8.1194	8.1045	8.0726	8.1074	8.0755	8.0658	8.1068	8.0873	8.1674	8.1081	8.0768	8.1574
sp|Q9EQF6|DPYL5_MOUSE	N/A	N/A	2173600000	618	61.516	26	0	26	141.43	65.6	65.6	26	65.6	sp|Q9EQF6|DPYL5_MOUSE	N/A	1	0.858374	0.455835	0.988347		0.579125	0.99994	0.03135	1.07486	0.33732	0.885809	-0.0308001	0.931537	7.9165	7.8343	7.8328	7.8076	7.8445	7.7811	7.8586	7.9002	7.8872	7.8405	8.0317	7.8124
sp|Q9EQ80|NIF3L_MOUSE	N/A	N/A	209710000	111	41.745	9	0	9	38.034	30.9	30.9	9	30.9	sp|Q9EQ80|NIF3L_MOUSE	N/A	1	0.382215	0.692915	0.988347		0.697209	0.99994	0.0124999	1.0292	0.485996	0.904429	0.0287001	1.06832	6.8524	6.8697	6.7984	6.8573	6.8115	6.8232	6.7747	6.8231	6.9229	6.9017	6.8271	6.8844
sp|Q9EQ20|MMSA_MOUSE	N/A	N/A	1164900000	470	57.915	20	0	20	270.47	52.7	52.7	20	52.7	sp|Q9EQ20|MMSA_MOUSE	N/A	1	0.0516503	0.94994	0.994961		0.811273	0.99994	0.008075	1.01877	0.73306	0.949421	0.00747502	1.01736	7.5749	7.5175	7.5326	7.5765	7.6003	7.5774	7.6164	7.6067	7.6085	7.5909	7.6464	7.5585
sp|Q9EQ06|DHB11_MOUSE;sp|Q8VCR2|DHB13_MOUSE	N/A	N/A	202030000	92	32.88	8	0	8	20.251	35.2	35.2	8	35.2	sp|Q9EQ06|DHB11_MOUSE	N/A	1	0.156031	0.857797	0.992065		0.780336	0.99994	0.017875	1.04202	0.6165	0.927813	0.0337499	1.08081	6.7097	6.8495	6.801	6.7826	6.9794	6.8436	6.8762	6.8083	6.8519	6.9343	6.9523	6.7813
sp|Q9EPW0|INP4A_MOUSE	N/A	N/A	422900000	182	105.54	16	0	16	61.777	22.7	22.7	16	22.7	sp|Q9EPW0|INP4A_MOUSE	N/A	1	0.451634	0.650261	0.988347		0.237891	0.99994	0.0317252	1.07578	0.838877	0.972946	0.00755	1.01754	7.1176	7.0904	7.1342	7.2009	7.2016	7.0719	7.1301	7.176	7.1819	7.1127	7.1542	7.0694
sp|Q9EPU0|RENT1_MOUSE	N/A	N/A	201390000	106	123.97	19	0	19	18.683	21.3	21.3	19	21.3	sp|Q9EPU0|RENT1_MOUSE	N/A	1	0.121935	0.886644	0.99334		0.695381	0.99994	-0.0179501	0.959511	0.671064	0.936229	-0.02505	0.943952	6.9009	6.7708	6.7891	6.8521	6.7735	6.7297	6.7905	6.7788	6.8234	6.8928	6.8998	6.9465
sp|Q9EPN1|NBEA_MOUSE;sp|Q9ESE1|LRBA_MOUSE	N/A	N/A	1587900000	668	326.74	57	0	57	279.07	27.9	27.9	57	27.9	sp|Q9EPN1|NBEA_MOUSE	N/A	1	0.0238683	0.976476	0.999576		0.794755	0.99994	0.00482488	1.01117	0.911644	0.983125	0.00277495	1.00641	7.7016	7.7008	7.6927	7.709	7.6666	7.7111	7.7291	7.7208	7.7601	7.7463	7.7584	7.743
sp|Q9EPL8|IPO7_MOUSE;sp|Q7TMY7|IPO8_MOUSE	N/A	N/A	1163900000	440	119.49	21	0	21	133.61	29.6	29.6	21	29.6	sp|Q9EPL8|IPO7_MOUSE	N/A	1	1.46119	0.282136	0.988347		0.34594	0.99994	0.0369749	1.08887	0.0881906	0.885809	0.05905	1.14564	7.5156	7.5312	7.5835	7.5494	7.6755	7.5675	7.5274	7.6063	7.6001	7.5828	7.6703	7.6024
sp|Q9EPL2|CSTN1_MOUSE	N/A	N/A	53224000	52	108.9	6	0	6	7.4178	9.7	9.7	6	9.7	sp|Q9EPL2|CSTN1_MOUSE	N/A	1	1.39468	0.296746	0.988347		0.534348	0.99994	0.10435	1.2716	0.155945	0.885809	0.2176	1.65044	6.5505	6.4578	5.9046	6.0979	6.4225	6.4806	6.1658	6.242	6.4042	6.2046	6.4452	6.3886
sp|Q9EPK7|XPO7_MOUSE;sp|Q99NF8|RBP17_MOUSE	N/A	N/A	514190000	336	123.81	20	0	20	251.24	23.9	23.9	20	23.9	sp|Q9EPK7|XPO7_MOUSE	N/A	1	0.154978	0.858672	0.99256		0.922945	0.99994	-0.00275004	0.993688	0.654927	0.935989	-0.0124749	0.971684	7.2667	7.2019	7.2785	7.2499	7.2442	7.2049	7.1737	7.2184	7.2224	7.2069	7.2446	7.2044
sp|Q9EPJ9|ARFG1_MOUSE	N/A	N/A	292580000	140	45.288	11	0	11	323.31	37.7	37.7	11	37.7	sp|Q9EPJ9|ARFG1_MOUSE	N/A	1	0.134634	0.875763	0.99334		0.669141	0.99994	-0.0285499	0.936376	0.70178	0.944198	-0.0251	0.943844	7.1225	6.9741	6.8898	6.9986	6.952	6.8647	6.9355	7.0026	7.0454	6.9802	6.8385	6.9655
sp|Q9EP89|LACTB_MOUSE	N/A	N/A	131320000	51	60.705	7	0	7	13.052	17.4	17.4	7	17.4	sp|Q9EP89|LACTB_MOUSE	N/A	1	0.0543205	0.947437	0.994853		0.835807	0.99994	0.042325	1.10236	0.745089	0.951064	0.071475	1.17889	6.575	6.0484	6.2354	6.4686	6.8915	6.4222	6.3378	6.7143	6.7398	6.6902	6.7764	6.0708
sp|Q9EP69|SAC1_MOUSE	N/A	N/A	471890000	229	66.943	19	0	19	91.725	36.3	36.3	19	36.3	sp|Q9EP69|SAC1_MOUSE	N/A	1	0.326003	0.729982	0.988347		0.383973	0.99994	-0.0312001	0.930679	0.592888	0.926129	-0.0248501	0.944387	7.2679	7.1939	7.1581	7.2274	7.1251	7.1059	7.196	7.1381	7.2172	7.1887	7.1265	7.2631
sp|Q9DD18|DTD1_MOUSE	N/A	N/A	244100000	74	23.384	6	0	6	22.696	39.2	39.2	6	39.2	sp|Q9DD18|DTD1_MOUSE	N/A	1	0.0747242	0.928569	0.994853		0.953193	0.99994	-0.0117751	0.973251	0.755517	0.953615	-0.0926501	0.807886	6.4193	6.3426	6.8455	6.8735	6.9834	6.8667	6.9738	6.9857	6.9926	6.9081	6.8978	5.9334
sp|Q9DCZ4|MIC26_MOUSE	N/A	N/A	764070000	85	22.604	6	0	6	41.601	44.4	44.4	6	44.4	sp|Q9DCZ4|MIC26_MOUSE	N/A	1	0.836699	0.464225	0.988347		0.808014	0.99994	0.00934982	1.02176	0.355306	0.885809	-0.0282249	0.937077	7.4955	7.3759	7.3716	7.4904	7.3756	7.3867	7.3844	7.4097	7.394	7.409	7.4219	7.3913
sp|Q9DCZ1|GMPR1_MOUSE	N/A	N/A	270810000	175	37.482	9	0	9	90.745	32.8	32.8	9	32.8	sp|Q9DCZ1|GMPR1_MOUSE	N/A	1	0.44173	0.656146	0.988347		0.738686	0.99994	-0.0329502	0.926936	0.511978	0.912415	0.044625	1.10822	6.789	6.8643	6.8426	6.9549	6.9513	6.9146	6.9847	7.0108	7.0508	6.9981	6.6526	6.8762
sp|Q9DCX2|ATP5H_MOUSE	N/A	N/A	5584500000	605	18.749	14	0	14	170.64	76.4	76.4	14	76.4	sp|Q9DCX2|ATP5H_MOUSE	N/A	1	0.354571	0.710849	0.988347		0.933185	0.99994	0.00627482	1.01455	0.540505	0.920789	0.0536999	1.13162	7.9884	8.201	8.1979	8.1957	8.1481	8.3025	8.2886	8.2366	8.1733	8.2685	8.1352	8.3343
sp|Q9DCW4|ETFB_MOUSE	N/A	N/A	876130000	286	27.623	12	0	12	94.206	50.2	50.2	12	50.2	sp|Q9DCW4|ETFB_MOUSE	N/A	1	0.448294	0.652239	0.988347		0.575578	0.99994	-0.024175	0.945856	0.675093	0.936229	0.0176748	1.04154	7.4983	7.3354	7.413	7.4615	7.3963	7.454	7.4533	7.4357	7.4914	7.4738	7.5091	7.5674
sp|Q9DCU2|PLLP_MOUSE	N/A	N/A	62856000	46	19.801	2	0	2	14.624	21.4	21.4	2	21.4	sp|Q9DCU2|PLLP_MOUSE	N/A	1	1.23646	0.335396	0.988347		0.550395	0.99994	0.0687751	1.17159	0.394068	0.885809	-0.151975	0.704734	6.2509	6.3427	6.4654	6.4963	6.425	6.4743	6.5661	6.3247	5.9332	6.1758	6.5696	6.0178
sp|Q9DCT8|CRIP2_MOUSE	N/A	N/A	318080000	140	22.727	4	0	4	57.05	33.7	33.7	4	33.7	sp|Q9DCT8|CRIP2_MOUSE	N/A	1	0.414683	0.672553	0.988347		0.960344	0.99994	0.00337494	1.0078	0.221146	0.885809	0.0463748	1.11269	7.0819	6.945	6.9717	6.9082	7.068	7.0133	6.9998	7.0711	7.0568	7.0308	7.1734	7.1316
sp|Q9DCT2|NDUS3_MOUSE	N/A	N/A	3913300000	347	30.149	12	0	12	170.99	48.7	48.7	12	48.7	sp|Q9DCT2|NDUS3_MOUSE	N/A	1	0.498942	0.623024	0.988347		0.94286	0.99994	0.00337505	1.0078	0.4864	0.904429	-0.03285	0.92715	8.2508	8.1038	8.115	8.1257	8.1233	8.0471	8.0686	8.1234	8.1327	8.1047	8.1997	8.1046
sp|Q9DCT1|AKCL2_MOUSE	N/A	N/A	35349000	37	34.46	5	0.00032499	5	3.3589	15.9	15.9	5	15.9	sp|Q9DCT1|AKCL2_MOUSE	N/A	1	0.716295	0.51443	0.988347		0.389106	0.99994	-0.105225	0.784829	0.816116	0.967677	-0.016325	0.963108	6.1892	6.3136	6.4714	6.071	6.2793	6.2659	6.2691	6.0659	6.3622	6.3906	6.4489	6.3476
sp|Q9DCS9|NDUBA_MOUSE	N/A	N/A	1984200000	297	21.024	9	0	9	85.635	58	58	9	58	sp|Q9DCS9|NDUBA_MOUSE	N/A	1	0.253334	0.781563	0.988347		0.678854	0.99994	0.0230498	1.05451	0.803381	0.967025	-0.0081749	0.981353	7.7368	7.7049	7.765	7.7867	7.7684	7.8218	7.8174	7.9196	7.7459	7.8543	7.8545	7.8047
sp|Q9DCS3|MECR_MOUSE	N/A	N/A	168970000	66	40.342	8	0	8	54.837	30.3	30.3	8	30.3	sp|Q9DCS3|MECR_MOUSE	N/A	1	0.705552	0.519225	0.988347		0.367507	0.99994	0.12605	1.33675	0.532009	0.920789	0.0773751	1.19502	6.3111	6.6415	6.7143	6.7556	6.7582	6.6778	6.8002	6.78	6.71	6.7788	6.9315	6.7679
sp|Q9DCS2|MTL26_MOUSE	N/A	N/A	77540000	63	22.687	2	0	2	48.35	13.7	13.7	2	13.7	sp|Q9DCS2|MTL26_MOUSE	N/A	1	0.725695	0.510279	0.988347		0.984709	0.99994	-0.00244987	0.994375	0.35571	0.885809	0.107725	1.28152	6.0817	6.4324	6.4527	6.1655	6.5257	6.5477	6.3991	6.4041	6.4534	6.5501	6.4718	6.3877
sp|Q9DCR2|AP3S1_MOUSE	N/A	N/A	104970000	58	21.732	5	0	5	45.214	32.6	32.6	5	32.6	sp|Q9DCR2|AP3S1_MOUSE	N/A	1	0.309657	0.741213	0.988347		0.638667	0.99994	0.11455	1.30182	0.745974	0.951064	-0.09545	0.802694	6.7075	6.7191	5.9756	6.6643	6.2516	5.7354	6.5523	6.0614	6.6445	6.5362	6.785	6.7583
sp|Q9DCP2|S38A3_MOUSE	N/A	N/A	261420000	183	55.591	5	0	5	57.507	11.5	11.5	5	11.5	sp|Q9DCP2|S38A3_MOUSE	N/A	1	1.12321	0.366883	0.988347		0.386295	0.99994	0.0267249	1.06347	0.257556	0.885809	0.0708998	1.17733	6.8818	6.9106	6.8161	6.9174	6.9239	6.817	6.9366	6.9303	7.0136	6.8805	6.8636	7.0441
sp|Q9DCN2|NB5R3_MOUSE	N/A	N/A	997750000	297	34.127	18	0	18	110.2	62.8	62.8	18	62.8	sp|Q9DCN2|NB5R3_MOUSE	N/A	1	0.361623	0.706221	0.988347		0.887195	0.99994	0.00407517	1.00943	0.546591	0.920789	0.0348249	1.08349	7.5981	7.5086	7.4848	7.5355	7.4293	7.5522	7.4941	7.5163	7.5684	7.4936	7.5265	7.66
sp|Q9DCM2|GSTK1_MOUSE	N/A	N/A	171660000	60	25.704	6	0	6	51.692	34.1	34.1	6	34.1	sp|Q9DCM2|GSTK1_MOUSE	N/A	1	0.611791	0.563478	0.988347		0.336531	0.99994	0.0668501	1.16641	0.875719	0.97622	0.00967503	1.02253	6.6433	6.7287	6.7753	6.7259	6.8178	6.8114	6.8012	6.8015	6.6111	6.7241	6.9552	6.7423
sp|Q9DCL9|PUR6_MOUSE	N/A	N/A	446270000	172	47.006	15	0	15	143.66	39.8	39.8	15	39.8	sp|Q9DCL9|PUR6_MOUSE	N/A	1	1.88132	0.207663	0.988347		0.123595	0.99994	-0.0558499	0.879326	0.158079	0.885809	-0.0329751	0.926883	7.2402	7.1096	7.188	7.0938	7.2089	7.1949	7.2032	7.188	7.1375	7.1953	7.2119	7.1535
sp|Q9DCJ5|NDUA8_MOUSE	N/A	N/A	1300100000	165	19.992	9	0	9	33.784	66.9	66.9	9	66.9	sp|Q9DCJ5|NDUA8_MOUSE	N/A	1	0.344758	0.717351	0.988347		0.503818	0.99994	0.044875	1.10886	0.615862	0.927813	0.0343251	1.08224	7.4617	7.5905	7.5697	7.6847	7.5689	7.6391	7.718	7.6967	7.6576	7.6848	7.6418	7.7059
sp|Q9DCH4|EIF3F_MOUSE	N/A	N/A	138470000	77	37.984	5	0	5	87.417	17.5	17.5	5	17.5	sp|Q9DCH4|EIF3F_MOUSE	N/A	1	0.372902	0.698895	0.988347		0.249992	0.99994	0.1999	1.58453	0.670744	0.936229	0.124325	1.33145	6.6506	6.7233	6.0689	6.7349	6.8933	5.8924	6.5276	6.4852	6.7779	6.6831	6.7864	6.8639
sp|Q9DCD0|6PGD_MOUSE	N/A	N/A	1042400000	305	53.247	15	0	15	133.85	40.2	40.2	15	40.2	sp|Q9DCD0|6PGD_MOUSE	N/A	1	0.0170041	0.983171	0.999576		0.834595	0.99994	-0.00687492	0.984295	0.922954	0.98367	-0.00402486	0.990775	7.6177	7.5312	7.5413	7.5078	7.5236	7.5011	7.5519	7.5455	7.5343	7.5143	7.6132	7.6501
sp|Q9DCC8|TOM20_MOUSE	N/A	N/A	133890000	67	16.284	2	0	2	27.964	22.8	22.8	2	22.8	sp|Q9DCC8|TOM20_MOUSE	N/A	1	0.42487	0.666315	0.988347		0.400624	0.99994	0.194	1.56315	0.592193	0.926129	0.127225	1.34037	6.1112	6.7694	6.171	6.8906	6.7531	6.6687	6.731	6.558	6.1097	6.7075	6.2787	6.6981
sp|Q9DC70|NDUS7_MOUSE	N/A	N/A	707720000	203	24.683	7	0	7	78.238	33.9	33.9	7	33.9	sp|Q9DC70|NDUS7_MOUSE	N/A	1	0.516748	0.613135	0.988347		0.993598	0.99994	0.000449894	1.00104	0.420698	0.885809	-0.043175	0.905368	7.427	7.2805	7.2246	7.4156	7.2799	7.2021	7.3001	7.3054	7.2752	7.314	7.266	7.3358
sp|Q9DC69|NDUA9_MOUSE	N/A	N/A	7067300000	896	42.525	22	0	22	323.31	62.9	62.9	22	62.9	sp|Q9DC69|NDUA9_MOUSE	N/A	1	0.0866422	0.917761	0.994853		0.62997	0.99994	-0.0141749	0.967888	0.971553	0.994537	-0.00154996	0.996437	8.289	8.2942	8.2582	8.3206	8.2916	8.2125	8.3209	8.3133	8.3862	8.3541	8.2374	8.3257
sp|Q9DC61|MPPA_MOUSE	N/A	N/A	254670000	163	58.278	11	0	11	31.955	27.5	27.5	11	27.5	sp|Q9DC61|MPPA_MOUSE	N/A	1	1.62848	0.249097	0.988347		0.227934	0.99994	0.307875	2.03177	0.253739	0.885809	0.29165	1.95727	5.9749	6.9623	6.6661	6.9055	7.0233	6.9867	6.9059	6.8267	6.8224	6.9488	7.0327	6.8299
sp|Q9DC51|GNAI3_MOUSE	N/A	N/A	81160000	67	40.538	10	0	4	112.1	34.7	15.5	4	15.5	sp|Q9DC51|GNAI3_MOUSE	N/A	1	5.28307	0.0303611	0.988347		0.697767	0.99994	0.0156751	1.03675	0.0685086	0.885809	-0.143525	0.71858	6.6463	6.5432	6.5516	6.5662	6.401	6.4587	6.509	6.5424	6.5004	6.4816	6.5994	6.2543
sp|Q9DC28|KC1D_MOUSE;sp|Q9JMK2|KC1E_MOUSE	N/A	N/A	92159000	58	47.316	9	0	9	16.902	26.3	26.3	9	26.3	sp|Q9DC28|KC1D_MOUSE;sp|Q9JMK2|KC1E_MOUSE	N/A	1	0.106049	0.900488	0.993753		0.679369	0.99994	-0.0636251	0.863724	0.688462	0.936676	-0.0621001	0.866762	6.5447	6.1063	6.5768	6.5972	6.3982	6.1649	6.7071	6.64	6.6166	6.3344	6.565	6.7349
sp|Q9DC16|ERGI1_MOUSE	N/A	N/A	129600000	85	32.562	6	0	6	8.9454	25.5	25.5	6	25.5	sp|Q9DC16|ERGI1_MOUSE	N/A	1	1.01122	0.401643	0.988347		0.223207	0.99994	0.293425	1.96528	0.41965	0.885809	0.2279	1.69005	6.7849	6.6287	6.0935	6.6581	6.7198	6.7108	6.6538	6.5804	6.789	5.9037	6.7424	6.1279
sp|Q9DC07|LNEBL_MOUSE	N/A	N/A	359790000	188	31.113	14	0	14	53.82	55.9	55.9	13	52.2	sp|Q9DC07|LNEBL_MOUSE	N/A	1	0.658858	0.540711	0.988347		0.476734	0.99994	0.207325	1.61185	0.41312	0.885809	0.241875	1.74532	6.031	6.9766	6.9975	7.0741	6.9044	7.1135	7.1772	7.154	7.1117	7.1165	6.9468	7.1601
sp|Q9DBZ5|EIF3K_MOUSE	N/A	N/A	117450000	66	25.086	6	0	6	37.415	42.7	42.7	6	42.7	sp|Q9DBZ5|EIF3K_MOUSE	N/A	1	0.45464	0.648488	0.988347		0.483301	0.99994	0.0731499	1.18345	0.545714	0.920789	0.0620248	1.15352	6.7402	6.7021	6.6528	6.5929	6.6294	6.6182	6.3095	6.6055	6.5947	6.6046	6.6992	6.7129
sp|Q9DBT5|AMPD2_MOUSE	N/A	N/A	174400000	111	92.023	14	0	14	33.2	19.7	19.7	14	19.7	sp|Q9DBT5|AMPD2_MOUSE	N/A	1	0.243694	0.788735	0.988347		0.473678	0.99994	-0.0303751	0.932449	0.609612	0.927813	-0.0256001	0.942757	6.7912	6.7306	6.7175	6.8501	6.6587	6.734	6.8144	6.7314	6.7977	6.8197	6.7092	6.85
sp|Q9DBS2|TPRGL_MOUSE	N/A	N/A	701620000	174	29.814	9	0	9	115.39	44.7	44.7	9	44.7	sp|Q9DBS2|TPRGL_MOUSE	N/A	1	0.680042	0.530831	0.988347		0.290964	0.99994	0.0515	1.1259	0.901517	0.983125	0.00727499	1.01689	7.2204	7.4339	7.3618	7.3712	7.4052	7.4121	7.4057	7.3658	7.3311	7.3808	7.4038	7.2494
sp|Q9DBR7|MYPT1_MOUSE	N/A	N/A	64240000	78	114.99	9	0	9	60.064	12.2	12.2	8	10.8	sp|Q9DBR7|MYPT1_MOUSE	N/A	1	2.13089	0.174737	0.988347		0.275609	0.99994	-0.1321	0.737734	0.402084	0.885809	0.0928	1.23823	6.327	6.0314	6.4718	6.3973	6.6206	6.4012	6.1354	6.2341	6.3025	6.3089	6.0519	6.29
sp|Q9DBR3|ARMC8_MOUSE	N/A	N/A	45469000	44	75.363	6	0	6	18.543	13.5	13.5	6	13.5	sp|Q9DBR3|ARMC8_MOUSE	N/A	1	0.145769	0.866357	0.99334		0.987145	0.99994	0.00132489	1.00306	0.643911	0.935126	0.0433501	1.10497	6.2319	6.2172	6.3127	6.2832	6.2059	6.0858	6.1196	6.0538	6.3677	6.2589	6.3742	6.4371
sp|Q9DBP5|KCY_MOUSE	N/A	N/A	833940000	300	22.165	8	0	8	60.739	52.6	52.6	8	52.6	sp|Q9DBP5|KCY_MOUSE	N/A	1	0.293549	0.752487	0.988347		0.959732	0.99994	0.00182497	1.00421	0.507223	0.90937	0.0268499	1.06378	7.3216	7.4457	7.4032	7.3732	7.3047	7.4465	7.3672	7.3758	7.4026	7.3983	7.3029	7.4439
sp|Q9DBL7|COASY_MOUSE	N/A	N/A	90043000	41	62.022	8	0	8	13.393	19.2	19.2	8	19.2	sp|Q9DBL7|COASY_MOUSE	N/A	1	0.673994	0.533629	0.988347		0.361577	0.99994	0.2582	1.81217	0.403455	0.885809	0.233875	1.71346	5.7215	6.6419	6.7345	6.6183	6.5642	6.0795	6.203	6.0906	6.6187	6.433	6.774	6.7651
sp|Q9DBL1|ACDSB_MOUSE	N/A	N/A	238620000	110	47.874	9	0	9	67.769	25.9	25.9	9	25.9	sp|Q9DBL1|ACDSB_MOUSE	N/A	1	2.00544	0.190419	0.988347		0.251434	0.99994	0.11715	1.30963	0.141198	0.885809	0.166125	1.46597	6.6045	6.8956	6.6315	6.7775	6.9344	7.0278	6.9053	6.9355	6.7969	6.9186	6.9199	6.9653
sp|Q9DBJ1|PGAM1_MOUSE	N/A	N/A	14794000000	887	28.832	19	0	19	300.21	78.3	78.3	15	70.1	sp|Q9DBJ1|PGAM1_MOUSE	N/A	1	0.196213	0.825261	0.988347		0.643564	0.99994	0.0225	1.05317	0.61694	0.927813	0.0243499	1.05767	8.5342	8.6878	8.6607	8.6995	8.6163	8.6909	8.7149	8.6823	8.6298	8.6566	8.5868	8.7268
sp|Q9DBH5|LMAN2_MOUSE	N/A	N/A	145110000	89	40.429	10	0	10	28.076	36.3	36.3	10	36.3	sp|Q9DBH5|LMAN2_MOUSE	N/A	1	0.759491	0.495689	0.988347		0.451706	0.99994	0.189	1.54525	0.372778	0.885809	0.226925	1.68626	6.736	6.69	5.8028	6.7042	6.6657	6.5835	6.6587	6.7804	6.7612	6.7487	6.5276	6.8435
sp|Q9DBG6|RPN2_MOUSE	N/A	N/A	1187000000	414	69.062	16	0	16	312.79	34.5	34.5	16	34.5	sp|Q9DBG6|RPN2_MOUSE	N/A	1	0.354257	0.711056	0.988347		0.444444	0.99994	0.027325	1.06494	0.52163	0.917426	0.0186001	1.04376	7.6174	7.5683	7.6064	7.6078	7.683	7.6125	7.5551	7.6163	7.5782	7.6143	7.7101	7.5939
sp|Q9DBG3|AP2B1_MOUSE	N/A	N/A	25465000000	2605	104.58	52	0	52	323.31	63.2	63.2	31	44.4	sp|Q9DBG3|AP2B1_MOUSE	N/A	1	0.328935	0.727989	0.988347		0.757939	0.99994	-0.00472498	0.989179	0.507475	0.90937	-0.0166998	0.962277	8.8761	8.9019	8.902	8.8961	8.9385	8.8505	8.9217	8.9247	8.906	8.9145	8.8727	8.8525
sp|Q9DBF1|AL7A1_MOUSE	N/A	N/A	492250000	217	58.861	16	0	16	158.87	46.4	46.4	16	46.4	sp|Q9DBF1|AL7A1_MOUSE	N/A	1	0.346663	0.716083	0.988347		0.500109	0.99994	-0.0488	0.893717	0.43785	0.888069	-0.0333	0.92619	7.3047	7.1529	7.2655	7.0831	7.2785	7.1558	7.2576	7.1919	7.1861	7.1666	7.3713	7.2408
sp|Q9DBE8|ALG2_MOUSE	N/A	N/A	921100000	336	47.404	15	0	15	66.641	49.2	49.2	15	49.2	sp|Q9DBE8|ALG2_MOUSE	N/A	1	0.198455	0.82349	0.988347		0.81816	0.99994	0.00569987	1.01321	0.4947	0.904429	0.0164499	1.0386	7.4752	7.4613	7.4571	7.4063	7.5333	7.4766	7.4555	7.4866	7.4247	7.4597	7.5161	7.4787
sp|Q9DBC7|KAP0_MOUSE	N/A	N/A	351350000	134	43.185	16	0	16	61.711	48.3	48.3	13	40.9	sp|Q9DBC7|KAP0_MOUSE	N/A	1	1.76978	0.224813	0.988347		0.173473	0.99994	0.0567249	1.13953	0.875047	0.97622	0.00649989	1.01508	7.0739	7.1092	7.0078	7.072	7.0393	7.0632	7.1154	7.1018	7.075	6.953	7.094	6.9986
sp|Q9DB77|QCR2_MOUSE	N/A	N/A	12989000000	1016	48.234	22	0	22	302.13	64	64	22	64	sp|Q9DB77|QCR2_MOUSE	N/A	1	0.136453	0.874219	0.99334		0.665132	0.99994	-0.0173998	0.960727	0.630264	0.930748	-0.0152252	0.96555	8.6648	8.6062	8.5874	8.6751	8.5751	8.5713	8.656	8.6351	8.637	8.5983	8.5205	8.6622
sp|Q9DB73|NB5R1_MOUSE	N/A	N/A	307780000	183	34.134	11	0	11	78.742	44.3	44.3	11	44.3	sp|Q9DB73|NB5R1_MOUSE	N/A	1	0.602797	0.567962	0.988347		0.61793	0.99994	-0.02315	0.948091	0.308354	0.885809	-0.054275	0.882521	7.1173	6.937	7.0164	7.1131	6.8808	6.9721	7.0069	7.009	7.0477	7.041	7.0299	7.0639
sp|Q9DB72|BTBDH_MOUSE	N/A	N/A	158700000	124	52.602	7	0	7	37.316	24.1	24.1	7	24.1	sp|Q9DB72|BTBDH_MOUSE	N/A	1	1.32119	0.313981	0.988347		0.261703	0.99994	-0.172125	0.672783	0.64884	0.935126	-0.0201749	0.954608	6.8465	6.6899	6.7221	6.7148	6.7817	6.6563	6.7116	6.7453	6.728	6.7353	6.177	6.7688
sp|Q9DB70|FUND1_MOUSE	N/A	N/A	64136000	54	17.158	1	0.00031546	1	2.8534	11	11	1	11	sp|Q9DB70|FUND1_MOUSE	N/A	1	0.916124	0.434368	0.988347		0.634929	0.99994	0.088925	1.22723	0.164461	0.885809	0.21245	1.63099	6.0412	5.9135	6.4462	6.3867	6.6533	6.306	6.0255	6.3988	6.4025	6.386	6.5556	6.3869
sp|Q9DB60|PXL2B_MOUSE	N/A	N/A	225760000	124	21.67	6	0	6	11.612	29.4	29.4	6	29.4	sp|Q9DB60|PXL2B_MOUSE	N/A	1	1.80002	0.219998	0.988347		0.54003	0.99994	-0.0402249	0.911539	0.220042	0.885809	0.0818251	1.20733	6.7724	6.8555	6.7993	6.8473	6.7775	6.907	6.9098	6.845	6.9843	6.8622	6.635	7.0022
sp|Q9DB41|GHC2_MOUSE	N/A	N/A	198360000	65	34.166	8	0	5	84.038	29.1	20	5	20	sp|Q9DB41|GHC2_MOUSE	N/A	1	0.305736	0.743938	0.988347		0.543821	0.99994	-0.0446999	0.902194	0.852007	0.972946	0.0171	1.04016	6.8936	6.7585	6.7219	6.8727	6.8791	6.6357	6.9174	6.8163	6.8525	6.7424	6.649	6.9764
sp|Q9DB27|MCTS1_MOUSE;sp|Q9CQ21|MCTS2_MOUSE	N/A	N/A	207960000	141	20.555	7	0	7	38.557	57.5	57.5	7	57.5	sp|Q9DB27|MCTS1_MOUSE	N/A	1	0.112939	0.894451	0.99334		0.81579	0.99994	0.0172251	1.04046	0.605239	0.927813	0.0272499	1.06476	6.7075	6.7269	6.752	6.8729	6.8478	6.818	6.8384	6.9429	6.838	6.9319	6.756	6.835
sp|Q9DB20|ATPO_MOUSE	N/A	N/A	11349000000	581	23.363	12	0	12	161.8	66.2	66.2	12	66.2	sp|Q9DB20|ATPO_MOUSE	N/A	1	0.610351	0.564194	0.988347		0.414131	0.99994	0.0272753	1.06482	0.414773	0.885809	0.0282249	1.06715	8.434	8.5481	8.5278	8.5242	8.5318	8.4974	8.5353	8.5796	8.5688	8.5572	8.5115	8.5692
sp|Q9DB15|RM12_MOUSE	N/A	N/A	88089000	68	21.708	4	0	4	18.722	18.4	18.4	4	18.4	sp|Q9DB15|RM12_MOUSE	N/A	1	0.726042	0.510127	0.988347		0.942896	0.99994	0.00900018	1.02094	0.18436	0.885809	0.11605	1.30632	6.2434	6.6622	6.516	6.4611	6.4634	6.6508	6.3822	6.3302	6.4085	6.4361	6.1602	6.5192
sp|Q9DB10|EMRE_MOUSE	N/A	N/A	104560000	52	11.542	2	0.00031676	2	2.9161	26.2	26.2	2	26.2	sp|Q9DB10|EMRE_MOUSE	N/A	1	1.05815	0.386609	0.988347		0.4696	0.99994	0.131825	1.35464	0.230996	0.885809	0.20585	1.60639	6.1549	6.6357	6.6031	6.6216	6.6911	6.6591	6.1385	6.2848	6.5635	6.7113	6.593	6.5175
sp|Q9DB05|SNAA_MOUSE	N/A	N/A	2102400000	579	33.189	19	0	16	323.31	80.3	68.8	16	68.8	sp|Q9DB05|SNAA_MOUSE	N/A	1	3.10108	0.0945187	0.988347		0.471683	0.99994	-0.0130249	0.970454	0.0495475	0.885809	-0.04265	0.906463	7.8788	7.8169	7.828	7.8474	7.7851	7.8477	7.8672	7.8748	7.8024	7.8456	7.8284	7.8138
sp|Q9DAW9|CNN3_MOUSE;sp|Q08093|CNN2_MOUSE	N/A	N/A	174320000	96	36.428	9	0	9	43.289	35.8	35.8	9	35.8	sp|Q9DAW9|CNN3_MOUSE	N/A	1	2.71084	0.119817	0.988347		0.398367	0.99994	0.144225	1.39388	0.107435	0.885809	0.379825	2.39787	6.1016	6.7233	6.7262	6.6667	6.7894	7.028	6.7476	6.7581	6.7251	6.7199	6.7241	7.2721
sp|Q9DAS9|GBG12_MOUSE	N/A	N/A	1283700000	205	7.9972	5	0	5	32.472	76.4	76.4	5	76.4	sp|Q9DAS9|GBG12_MOUSE	N/A	1	0.687056	0.527609	0.988347		0.354576	0.99994	-0.0891502	0.814423	0.433667	0.888069	-0.047425	0.896551	7.6529	7.4985	7.4949	7.5688	7.4939	7.4827	7.6653	7.601	7.524	7.4841	7.2723	7.6069
sp|Q9DAR7|DCPS_MOUSE	N/A	N/A	274080000	128	38.988	9	0	9	18.203	38.2	38.2	9	38.2	sp|Q9DAR7|DCPS_MOUSE	N/A	1	0.0695779	0.933284	0.994853		0.737427	0.99994	0.0152	1.03562	0.911732	0.983125	0.00434995	1.01007	7.0103	6.9455	6.914	6.9094	6.9908	6.9493	6.9136	6.9631	7.0169	6.9914	7.0721	6.8897
sp|Q9DAK9|PHP14_MOUSE	N/A	N/A	110110000	45	13.996	4	0	4	7.6294	43.5	43.5	4	43.5	sp|Q9DAK9|PHP14_MOUSE	N/A	1	0.209225	0.815049	0.988347		0.933728	0.99994	-0.00822497	0.98124	0.62198	0.929325	-0.0776501	0.836277	6.3992	6.7034	6.6645	6.6436	6.5766	6.7327	6.7358	6.6074	6.1438	6.6074	6.4196	6.6432
sp|Q9D9V3|ECHD1_MOUSE	N/A	N/A	175340000	97	35.467	8	0	8	46.844	29.5	29.5	8	29.5	sp|Q9D9V3|ECHD1_MOUSE	N/A	1	1.23943	0.334616	0.988347		0.337632	0.99994	0.0444499	1.10777	0.0248001	0.885809	0.054525	1.13377	6.7021	6.6923	6.7096	6.7118	6.7405	6.7701	6.736	6.799	6.8003	6.7484	6.8708	6.8033
sp|Q9D967|MGDP1_MOUSE	N/A	N/A	74050000	54	18.582	3	0	3	204.58	26.8	26.8	3	26.8	sp|Q9D967|MGDP1_MOUSE	N/A	1	0.329366	0.727697	0.988347		0.65531	0.99994	-0.0939748	0.805425	0.446419	0.893642	-0.17885	0.662445	6.3324	5.9793	6.5116	6.0816	5.707	6.5162	6.0779	6.5934	6.2085	6.6527	6.5444	6.4275
sp|Q9D924|ISCA1_MOUSE	N/A	N/A	46390000	34	14.188	4	0	4	16.115	40.3	40.3	4	40.3	sp|Q9D924|ISCA1_MOUSE	N/A	1	0.773956	0.489601	0.988347		0.721721	0.99994	0.0460998	1.11199	0.479657	0.904429	-0.11765	0.762693	6.4576	6.3223	6.3649	6.4834	5.8868	6.3572	6.418	6.3893	6.3556	5.9822	6.2121	6.1525
sp|Q9D8Y0|EFHD2_MOUSE;sp|Q9D4J1|EFHD1_MOUSE	N/A	N/A	414390000	161	26.791	9	0	9	89.474	36.2	36.2	9	36.2	sp|Q9D8Y0|EFHD2_MOUSE	N/A	1	1.02397	0.397489	0.988347		0.490773	0.99994	-0.040975	0.909966	0.391835	0.885809	0.041025	1.09907	7.074	7.1406	7.1103	7.0799	7.0894	7.0903	7.0857	7.0466	7.0561	7.0473	6.8863	7.2456
sp|Q9D8W7|OCAD2_MOUSE	N/A	N/A	727880000	173	16.925	8	0	8	39.284	51.3	51.3	8	51.3	sp|Q9D8W7|OCAD2_MOUSE	N/A	1	1.57326	0.259453	0.988347		0.186042	0.99994	-0.073275	0.844744	0.81296	0.967677	0.0101502	1.02365	7.3792	7.3293	7.3862	7.4375	7.3003	7.4224	7.4131	7.3436	7.4461	7.4307	7.2057	7.481
sp|Q9D8W5|PSD12_MOUSE	N/A	N/A	562990000	282	52.895	18	0	18	209.5	46.1	46.1	18	46.1	sp|Q9D8W5|PSD12_MOUSE	N/A	1	1.24833	0.33229	0.988347		0.699087	0.99994	-0.00849998	0.980618	0.319941	0.885809	0.027375	1.06506	7.2884	7.2339	7.2247	7.2973	7.3185	7.2492	7.2857	7.2435	7.2822	7.2822	7.2723	7.3406
sp|Q9D8U8|SNX5_MOUSE	N/A	N/A	209520000	124	46.797	13	0	13	38.688	37.1	37.1	12	34.7	sp|Q9D8U8|SNX5_MOUSE	N/A	1	1.41166	0.29293	0.988347		0.299932	0.99994	-0.2996	0.501649	0.367765	0.885809	0.0274	1.06512	6.8004	6.8599	6.9189	6.7369	6.8845	6.9074	6.8468	6.8402	6.844	6.8354	5.7661	6.8752
sp|Q9D8S4|ORN_MOUSE	N/A	N/A	42028000	50	26.738	2	0	2	60.991	11.8	11.8	2	11.8	sp|Q9D8S4|ORN_MOUSE	N/A	1	0.557845	0.591033	0.988347		0.432622	0.99994	0.0759749	1.19117	0.438279	0.888069	0.0556499	1.13671	6.0834	6.2607	6.3119	6.2681	6.2836	6.3023	6.1316	6.1815	6.272	6.3509	6.4714	6.2425
sp|Q9D8N0|EF1G_MOUSE	N/A	N/A	1947500000	473	50.06	21	0	21	96.588	59	59	21	59	sp|Q9D8N0|EF1G_MOUSE	N/A	1	1.77267	0.224348	0.988347		0.341546	0.99994	-0.03185	0.929287	0.397715	0.885809	0.0375752	1.09037	7.8862	7.7455	7.7696	7.8341	7.8369	7.8095	7.8026	7.8002	7.8363	7.8313	7.7825	7.9573
sp|Q9D8E6|RL4_MOUSE	N/A	N/A	1666000000	352	47.153	19	0	19	48.574	44.9	44.9	19	44.9	sp|Q9D8E6|RL4_MOUSE	N/A	1	0.20464	0.81863	0.988347		0.833505	0.99994	0.00774991	1.01801	0.560301	0.920789	0.0228	1.0539	7.7707	7.6812	7.6578	7.7726	7.7401	7.6945	7.7567	7.7	7.7333	7.714	7.7764	7.8225
sp|Q9D8B7|JAM3_MOUSE	N/A	N/A	103430000	69	34.837	6	0	6	63.89	27.4	27.4	6	27.4	sp|Q9D8B7|JAM3_MOUSE	N/A	1	0.710439	0.517037	0.988347		0.882389	0.99994	0.0314498	1.0751	0.375845	0.885809	-0.18785	0.648858	6.7481	6.108	6.7195	6.6614	6.6596	6.0965	6.2515	6.7643	6.0944	6.2206	6.5318	6.3378
sp|Q9D8B4|NDUAB_MOUSE	N/A	N/A	731660000	104	14.982	4	0	4	32.105	51.1	51.1	4	51.1	sp|Q9D8B4|NDUAB_MOUSE	N/A	1	4.1288	0.053417	0.988347		0.218572	0.99994	-0.0523	0.886543	0.0411066	0.885809	-0.0981251	0.797765	7.5433	7.3658	7.3799	7.3878	7.3498	7.3222	7.4509	7.4057	7.405	7.4443	7.4499	7.3489
sp|Q9D8B3|CHM4B_MOUSE	N/A	N/A	175900000	82	24.936	5	0	5	78.038	34.8	34.8	5	34.8	sp|Q9D8B3|CHM4B_MOUSE	N/A	1	1.15806	0.356823	0.988347		0.336229	0.99994	0.145025	1.39645	0.242679	0.885809	0.176375	1.50098	6.3117	6.9514	6.896	6.7917	6.7264	6.9514	6.701	6.6708	6.684	6.5967	6.6716	6.8491
sp|Q9D898|ARP5L_MOUSE	N/A	N/A	744670000	172	16.98	10	0	10	52.677	68	68	10	68	sp|Q9D898|ARP5L_MOUSE	N/A	1	0.999521	0.405503	0.988347		0.591676	0.99994	-0.0342251	0.924219	0.330694	0.885809	-0.35225	0.444375	7.5213	7.3896	7.4575	7.29	7.4164	7.437	7.3602	7.3959	7.39	7.4042	7.5308	6.0908
sp|Q9D892|ITPA_MOUSE	N/A	N/A	347390000	123	21.897	8	0	8	35.422	62.6	62.6	8	62.6	sp|Q9D892|ITPA_MOUSE	N/A	1	0.625755	0.556603	0.988347		0.230854	0.99994	-0.0398499	0.912326	0.436771	0.888069	-0.0401999	0.911591	7.0621	7.0027	7.0133	7.0028	6.9265	7.1235	7.0473	7.0672	7.0409	7.1354	7.026	7.0064
sp|Q9D883|U2AF1_MOUSE;sp|Q8BGJ9|U2AF4_MOUSE	N/A	N/A	170060000	49	27.815	4	0	4	40.653	25.9	25.9	4	25.9	sp|Q9D883|U2AF1_MOUSE;sp|Q8BGJ9|U2AF4_MOUSE	N/A	1	0.467179	0.641154	0.988347		0.398902	0.99994	-0.1595	0.692628	0.351633	0.885809	-0.166725	0.681201	6.7705	6.8065	6.9142	6.1497	6.1827	6.7706	6.7798	6.85	6.7765	6.8381	6.8584	6.9059
sp|Q9D880|TIM50_MOUSE	N/A	N/A	236870000	109	39.776	6	0	6	33.517	23.2	23.2	6	23.2	sp|Q9D880|TIM50_MOUSE	N/A	1	0.165313	0.850144	0.991026		0.732604	0.99994	-0.016175	0.963441	0.885603	0.977945	0.00604999	1.01403	7.0022	6.834	6.91	6.9442	6.8704	6.9015	6.8551	6.8462	6.961	6.8477	6.9259	6.9063
sp|Q9D855|QCR7_MOUSE	N/A	N/A	2466200000	294	13.527	10	0	10	61.115	62.2	62.2	10	62.2	sp|Q9D855|QCR7_MOUSE	N/A	1	0.114046	0.893486	0.99334		0.965794	0.99994	0.00287497	1.00664	0.712023	0.945662	0.028525	1.06789	7.6959	7.8025	7.8398	7.8969	7.7461	7.9032	7.9498	7.916	7.8773	7.906	7.7876	7.979
sp|Q9D819|IPYR_MOUSE	N/A	N/A	1017200000	442	32.667	16	0	16	132.11	61.9	61.9	16	61.9	sp|Q9D819|IPYR_MOUSE	N/A	1	0.634489	0.552356	0.988347		0.389447	0.99994	-0.031175	0.930733	0.76958	0.95865	-0.00865006	0.98028	7.5924	7.4564	7.463	7.4715	7.5087	7.5015	7.5258	7.5168	7.5452	7.5347	7.5465	7.5259
sp|Q9D7X3|DUS3_MOUSE	N/A	N/A	846990000	226	20.472	5	0	5	205.73	40.5	40.5	5	40.5	sp|Q9D7X3|DUS3_MOUSE	N/A	1	8.47695	0.0085149	0.988347		0.802162	0.99994	-0.00639987	0.985372	0.00887397	0.885809	-0.086875	0.8187	7.4483	7.4402	7.4771	7.4685	7.3829	7.443	7.507	7.5094	7.3756	7.5255	7.5142	7.4089
sp|Q9D7X1|KCTD4_MOUSE	N/A	N/A	157900000	75	29.978	6	0	6	83.761	30.9	30.9	6	30.9	sp|Q9D7X1|KCTD4_MOUSE	N/A	1	0.04366	0.957481	0.996644		0.833698	0.99994	-0.0543999	0.882267	0.769654	0.95865	-0.0655498	0.859904	6.7643	6.7501	6.7254	6.7562	6.7218	6.726	6.1972	5.9983	6.7308	6.8738	6.8385	6.1199
sp|Q9D7N9|APMAP_MOUSE	N/A	N/A	289940000	149	46.434	11	0	11	33.717	39	39	11	39	sp|Q9D7N9|APMAP_MOUSE	N/A	1	1.53359	0.267217	0.988347		0.240356	0.99994	-0.0650252	0.860944	0.929142	0.983844	-0.00362504	0.991688	7.0654	6.9128	6.9805	7.0011	7.0066	6.9619	7.0408	6.9613	7.0103	6.8969	6.8483	6.9903
sp|Q9D7H3|RTCA_MOUSE	N/A	N/A	61669000	37	39.254	5	0	5	13.261	16.7	16.7	5	16.7	sp|Q9D7H3|RTCA_MOUSE	N/A	1	0.240387	0.791215	0.988347		0.575794	0.99994	-0.06975	0.851628	0.558108	0.920789	-0.13425	0.734091	6.4933	6.4063	6.1778	6.4552	6.6054	6.5551	6.4188	6.023	5.8299	6.3487	6.2751	5.9112
sp|Q9D7G0|PRPS1_MOUSE	N/A	N/A	1767500000	491	34.834	13	0	13	249.03	52.8	52.8	6	22.6	sp|Q9D7G0|PRPS1_MOUSE	N/A	1	2.4667	0.139905	0.988347		0.396689	0.99994	0.0308501	1.07362	0.0618685	0.885809	0.0697	1.17409	7.6197	7.7224	7.6849	7.7711	7.7613	7.7154	7.7368	7.709	7.7362	7.6939	7.6562	7.8012
sp|Q9D7B6|ACAD8_MOUSE	N/A	N/A	107510000	71	45.019	11	0	11	28.695	32.9	32.9	11	32.9	sp|Q9D7B6|ACAD8_MOUSE	N/A	1	0.346887	0.715935	0.988347		0.759281	0.99994	-0.0596501	0.871666	0.670376	0.936229	0.0783	1.19757	6.7421	6.3873	6.6295	6.2506	6.3858	6.7883	6.6507	6.4676	6.6081	6.0643	6.7425	6.6176
sp|Q9D7A8|ARMC1_MOUSE	N/A	N/A	275620000	99	31.246	9	0	9	25.233	47.9	47.9	9	47.9	sp|Q9D7A8|ARMC1_MOUSE	N/A	1	1.41081	0.293119	0.988347		0.905347	0.99994	0.00632501	1.01467	0.275826	0.885809	-0.11905	0.760239	7.0046	6.9359	6.9428	7.0109	7.047	6.6347	6.8533	6.911	6.7736	7.053	7.0212	6.9222
sp|Q9D710|TMX2_MOUSE	N/A	N/A	305610000	121	33.942	5	0	5	25.478	19.7	19.7	5	19.7	sp|Q9D710|TMX2_MOUSE	N/A	1	0.0263183	0.9741	0.999576		0.913718	0.99994	0.00832498	1.01935	0.85348	0.972946	0.014425	1.03377	7.2086	6.9804	6.9904	7.0204	7.0718	6.9789	6.9036	6.9835	6.9787	6.912	7.0636	7.0429
sp|Q9D6Z1|NOP56_MOUSE	N/A	N/A	219440000	215	64.464	16	0	16	72.114	33.8	33.8	16	33.8	sp|Q9D6Z1|NOP56_MOUSE	N/A	1	0.31904	0.73474	0.988347		0.536645	0.99994	0.0321499	1.07684	0.831993	0.970295	0.0100249	1.02335	6.9776	6.8888	6.7669	6.8858	6.8952	6.868	6.9051	6.9086	6.8883	6.8863	6.9813	6.9245
sp|Q9D6U8|F162A_MOUSE	N/A	N/A	294180000	93	17.725	5	0	5	27.839	31.6	31.6	5	31.6	sp|Q9D6U8|F162A_MOUSE	N/A	1	1.11712	0.368676	0.988347		0.266369	0.99994	-0.260925	0.548372	0.131001	0.885809	-0.0953249	0.802925	7.1084	6.9725	6.9196	7.0026	6.9695	6.8274	6.9973	6.1249	6.9885	7.0168	6.8984	6.8754
sp|Q9D6R2|IDH3A_MOUSE	N/A	N/A	14614000000	1275	39.638	20	0	20	215.53	48.9	48.9	20	48.9	sp|Q9D6R2|IDH3A_MOUSE	N/A	1	1.6585	0.24368	0.988347		0.290879	0.99994	-0.029875	0.933523	0.424201	0.887511	0.0133247	1.03116	8.6365	8.6694	8.6536	8.6503	8.6208	8.6901	8.6583	8.6032	8.6683	8.6501	8.5561	8.6726
sp|Q9D6M3|GHC1_MOUSE	N/A	N/A	7544300000	841	34.67	17	0	17	299.45	69.3	69.3	14	60.4	sp|Q9D6M3|GHC1_MOUSE	N/A	1	0.952038	0.421639	0.988347		0.434221	0.99994	-0.0394998	0.913062	0.336955	0.885809	0.0127752	1.02985	8.3841	8.3805	8.3735	8.4251	8.3738	8.3784	8.3958	8.3521	8.42	8.3709	8.2086	8.4032
sp|Q9D6K5|SYJ2B_MOUSE	N/A	N/A	122320000	24	15.815	2	0	2	18.294	17.9	17.9	2	17.9	sp|Q9D6K5|SYJ2B_MOUSE	N/A	1	0.811836	0.474084	0.988347		0.367267	0.99994	0.1658	1.46487	0.965624	0.992859	-0.00842487	0.980788	6.6999	6.6522	6.6624	6.6215	6.6385	6.2593	5.9999	6.6821	6.5459	6.6572	6.7268	6.542
sp|Q9D6J6|NDUV2_MOUSE	N/A	N/A	1116700000	226	27.285	10	0	10	167.93	46.4	46.4	10	46.4	sp|Q9D6J6|NDUV2_MOUSE	N/A	1	0.478184	0.6348	0.988347		0.98443	0.99994	0.000925064	1.00213	0.427399	0.888069	0.0396501	1.0956	7.5308	7.6206	7.6186	7.4676	7.5379	7.6695	7.4759	7.5153	7.5244	7.4908	7.5163	7.5429
sp|Q9D6J5|NDUB8_MOUSE	N/A	N/A	760890000	189	21.876	7	0	7	20.384	46.2	46.2	7	46.2	sp|Q9D6J5|NDUB8_MOUSE	N/A	1	1.42909	0.289076	0.988347		0.793716	0.99994	-0.0209249	0.952961	0.0889041	0.885809	-0.10105	0.79241	7.5544	7.292	7.3278	7.5749	7.3103	7.3232	7.4601	7.3872	7.3336	7.3896	7.3941	7.3606
sp|Q9D6F9|TBB4A_MOUSE	N/A	N/A	18319000000	342	49.585	28	0	5	310.05	83.1	16	5	16	sp|Q9D6F9|TBB4A_MOUSE	N/A	1	0.37823	0.695466	0.988347		0.613353	0.99994	0.020725	1.04888	0.721854	0.945662	-0.02055	0.953784	8.6719	8.8022	8.8349	8.7272	8.848	8.7626	8.7434	8.7744	8.6733	8.7798	8.8091	8.6639
sp|Q9D5V5|CUL5_MOUSE	N/A	N/A	530460000	235	90.973	26	0	26	208.83	42.4	42.4	26	42.4	sp|Q9D5V5|CUL5_MOUSE	N/A	1	2.119	0.176153	0.988347		0.153899	0.99994	-0.0598999	0.871164	0.0756477	0.885809	-0.0747	0.841977	7.3386	7.2164	7.253	7.2921	7.274	7.1741	7.2842	7.2532	7.2478	7.2689	7.1434	7.15
sp|Q9D5T0|ATAD1_MOUSE	N/A	N/A	301550000	163	40.744	9	0	9	33.91	30.7	30.7	9	30.7	sp|Q9D5T0|ATAD1_MOUSE	N/A	1	2.70411	0.120322	0.988347		0.715793	0.99994	-0.0149751	0.966106	0.0626292	0.885809	-0.0755751	0.840282	7.1366	6.9711	7.0243	7.0286	7.0051	6.94	7.0147	7.0374	6.9549	7.0199	7.0985	6.9932
sp|Q9D517|PLCC_MOUSE	N/A	N/A	133090000	41	43.295	4	0	4	23.197	12.8	12.8	4	12.8	sp|Q9D517|PLCC_MOUSE	N/A	1	0.196251	0.825231	0.988347		0.777683	0.99994	0.0871998	1.22236	0.60383	0.927813	0.172625	1.48808	6.9945	6.3299	6.1462	6.7232	6.6371	6.1332	5.8252	6.7287	6.8589	6.7581	6.291	6.7853
sp|Q9D4H8|CUL2_MOUSE	N/A	N/A	432880000	260	86.876	18	0	18	51.365	29.4	29.4	18	29.4	sp|Q9D4H8|CUL2_MOUSE	N/A	1	0.118198	0.889876	0.99334		0.670371	0.99994	-0.016675	0.962332	0.696762	0.93972	-0.020075	0.954828	7.1863	7.1313	7.083	7.1462	7.0748	7.0754	7.1597	7.2078	7.2206	7.222	7.099	7.1999
sp|Q9D4H1|EXOC2_MOUSE	N/A	N/A	320860000	128	103.96	18	0	18	28.514	21.3	21.3	18	21.3	sp|Q9D4H1|EXOC2_MOUSE	N/A	1	1.81924	0.217002	0.988347		0.749125	0.99994	0.00967515	1.02253	0.0964243	0.885809	-0.034125	0.924432	7.0501	6.9901	7.0624	7.0521	7.0135	7.0147	6.9949	7.0605	7.0158	7.0631	7.1065	6.99
sp|Q9D4C9|CLVS1_MOUSE	N/A	N/A	145130000	66	40.613	8	0	8	14.284	27.7	27.7	6	21.8	sp|Q9D4C9|CLVS1_MOUSE	N/A	1	0.400797	0.681171	0.988347		0.479909	0.99994	-0.100925	0.792638	0.253507	0.885809	-0.0543251	0.882419	6.7947	6.6491	6.6638	6.7293	6.6245	6.6335	6.729	6.2591	6.7715	6.727	6.8733	6.6677
sp|Q9D415|DLGP1_MOUSE	N/A	N/A	504510000	251	110.37	16	0	16	90.055	18.2	18.2	14	16.6	sp|Q9D415|DLGP1_MOUSE	N/A	1	0.412691	0.673781	0.988347		0.719888	0.99994	-0.0145999	0.966941	0.435074	0.888069	-0.0456001	0.900326	7.1924	7.2442	7.1988	7.2877	7.0997	7.199	7.2862	7.2087	7.3238	7.2621	7.1405	7.1346
sp|Q9D3D9|ATPD_MOUSE	N/A	N/A	1159000000	126	17.6	5	0	5	90.485	37.5	37.5	5	37.5	sp|Q9D3D9|ATPD_MOUSE	N/A	1	0.386084	0.69045	0.988347		0.881491	0.99994	-0.0177249	0.960009	0.417121	0.885809	0.0684752	1.17078	7.365	7.6844	7.6147	7.5128	7.477	7.649	7.5042	7.4192	7.4187	7.4097	7.2063	7.6228
sp|Q9D3A9|TTYH1_MOUSE	N/A	N/A	1216400000	223	49.032	8	0	8	67.509	20	20	8	20	sp|Q9D3A9|TTYH1_MOUSE	N/A	1	1.48958	0.276167	0.988347		0.133155	0.99994	0.041075	1.0992	0.324185	0.885809	0.024875	1.05895	7.5445	7.6181	7.5564	7.5719	7.5978	7.5762	7.5679	7.5996	7.6437	7.6144	7.6579	7.565
sp|Q9D394|RUFY3_MOUSE;sp|Q8R4C2|RUFY2_MOUSE;sp|Q8BIJ7|RUFY1_MOUSE	N/A	N/A	1051900000	369	53.006	22	0	22	174.76	54.8	54.8	22	54.8	sp|Q9D394|RUFY3_MOUSE	N/A	1	0.437319	0.658788	0.988347		0.503054	0.99994	-0.0203749	0.954169	0.760005	0.956295	0.0131751	1.0308	7.6014	7.5338	7.4894	7.5452	7.4595	7.5693	7.5536	7.5359	7.6173	7.5263	7.4743	7.5773
sp|Q9D379|HYEP_MOUSE	N/A	N/A	99059000	69	52.576	9	0	9	6.229	27.3	27.3	9	27.3	sp|Q9D379|HYEP_MOUSE	N/A	1	0.896431	0.441547	0.988347		0.12253	0.99994	0.201575	1.59065	0.525192	0.919242	0.11665	1.30813	6.6013	6.3961	6.2014	6.5568	6.7058	6.0594	6.3835	6.558	6.4655	6.2378	6.7194	6.6599
sp|Q9D358|PPAC_MOUSE	N/A	N/A	350740000	66	18.192	5	0	5	32.363	43	43	5	43	sp|Q9D358|PPAC_MOUSE	N/A	1	0.877456	0.448601	0.988347		0.715868	0.99994	-0.102375	0.789996	0.354315	0.885809	0.185	1.53109	6.399	7.1101	7.0826	7.0522	7.1207	7.1727	7.1439	6.9463	7.0661	7.1552	6.2626	7.1612
sp|Q9D328|TM35A_MOUSE	N/A	N/A	83382000	58	18.505	3	0	3	7.9073	26.9	26.9	3	26.9	sp|Q9D328|TM35A_MOUSE	N/A	1	1.9678	0.195458	0.988347		0.369481	0.99994	-0.14145	0.722021	0.233529	0.885809	0.11815	1.31265	6.305	6.3503	6.36	6.5432	6.39	6.3808	6.5356	5.9866	6.6684	6.2708	6.0255	6.5048
sp|Q9D2V7|CORO7_MOUSE	N/A	N/A	143630000	97	100.81	13	0	13	47.649	26	26	13	26	sp|Q9D2V7|CORO7_MOUSE	N/A	1	2.41774	0.144417	0.988347		0.113821	0.99994	0.09645	1.24868	0.30774	0.885809	0.053525	1.13116	6.5159	6.6944	6.6267	6.7302	6.6521	6.7122	6.6115	6.7838	6.6835	6.741	6.6725	6.6614
sp|Q9D2P8|MOBP_MOUSE	N/A	N/A	1695200000	277	19.197	8	0	8	81.659	45.9	45.9	8	45.9	sp|Q9D2P8|MOBP_MOUSE	N/A	1	3.91004	0.0599604	0.988347		0.150379	0.99994	-0.098175	0.797673	0.0302762	0.885809	-0.198325	0.633396	7.859	7.6456	7.8539	7.7177	7.7424	7.6873	7.8377	7.8672	7.452	7.7288	7.6562	7.6044
sp|Q9D2N9|VP33A_MOUSE	N/A	N/A	61507000	86	67.554	9	0	9	47.69	18.7	18.7	9	18.7	sp|Q9D2N9|VP33A_MOUSE	N/A	1	0.555515	0.592259	0.988347		0.461248	0.99994	0.0482999	1.11763	0.460268	0.898438	0.051775	1.12661	6.1334	6.3906	6.3495	6.3629	6.432	6.3085	6.3967	6.3194	6.3762	6.3586	6.3585	6.3286
sp|Q9D2N4|DTNA_MOUSE;sp|O70585|DTNB_MOUSE	N/A	N/A	222470000	132	84.066	13	0	13	314.72	23.7	23.7	13	23.7	sp|Q9D2N4|DTNA_MOUSE	N/A	1	1.0269	0.396542	0.988347		0.71463	0.99994	0.0195751	1.0461	0.154837	0.885809	-0.040275	0.911434	6.9084	6.8863	6.9441	6.8447	6.8619	6.8623	6.8654	6.8638	6.8183	6.844	7.0454	6.8583
sp|Q9D2G2|ODO2_MOUSE	N/A	N/A	2150500000	396	48.994	12	0	12	194.87	36.6	36.6	12	36.6	sp|Q9D2G2|ODO2_MOUSE	N/A	1	0.0822289	0.921745	0.994853		0.75039	0.99994	0.01455	1.03407	0.965431	0.992859	0.00197494	1.00456	7.6839	7.7745	7.8574	7.8423	7.769	7.8524	7.8405	7.849	7.8058	7.8123	7.7865	7.7748
sp|Q9D289|TPC6B_MOUSE	N/A	N/A	165300000	131	17.936	5	0	5	81.648	38	38	5	38	sp|Q9D289|TPC6B_MOUSE	N/A	1	0.525527	0.60833	0.988347		0.47146	0.99994	0.0976249	1.25206	0.439421	0.888069	0.09785	1.25271	6.2233	6.6905	6.7263	6.5332	6.6719	6.7477	6.6125	6.5284	6.5775	6.5948	6.7953	6.5512
sp|Q9D1X0|NOL3_MOUSE	N/A	N/A	80740000	40	24.567	5	0	5	41	32.7	32.7	5	32.7	sp|Q9D1X0|NOL3_MOUSE	N/A	1	0.202819	0.820057	0.988347		0.517849	0.99994	0.10105	1.26197	0.980934	0.995708	0.00477493	1.01106	6.1229	6.7147	6.5886	6.4448	6.6614	6.5588	6.2266	6.3647	5.986	6.3871	6.2052	6.1381
sp|Q9D1T0|LIGO1_MOUSE;sp|Q3URE9|LIGO2_MOUSE	N/A	N/A	765730000	223	69.1	10	0	10	95.423	23.6	23.6	10	23.6	sp|Q9D1T0|LIGO1_MOUSE	N/A	1	0.0385806	0.962312	0.999552		0.907659	0.99994	0.00345004	1.00798	0.867511	0.97622	-0.00682497	0.984408	7.453	7.3911	7.428	7.3857	7.3776	7.3481	7.3811	7.4232	7.4101	7.4154	7.4913	7.5144
sp|Q9D1R9|RL34_MOUSE	N/A	N/A	106010000	34	13.293	3	0.0014837	3	1.9918	20.5	20.5	3	20.5	sp|Q9D1R9|RL34_MOUSE	N/A	1	1.91806	0.202367	0.988347		0.642696	0.99994	0.0943	1.24251	0.0853926	0.885809	-0.228875	0.590371	6.6003	5.9953	6.2832	6.7387	6.3175	6.2185	6.2667	6.7386	6.22	6.4804	6.5352	5.9591
sp|Q9D1Q6|ERP44_MOUSE	N/A	N/A	238540000	83	46.852	7	0	7	11.409	24.1	24.1	7	24.1	sp|Q9D1Q6|ERP44_MOUSE	N/A	1	1.40015	0.29551	0.988347		0.226389	0.99994	-0.19375	0.640103	0.0494066	0.885809	-0.15005	0.707864	6.9564	6.771	7.1035	6.4424	6.7526	6.9293	6.9543	6.7945	6.7872	6.875	7.1063	6.8199
sp|Q9D1P4|CHRD1_MOUSE	N/A	N/A	267360000	125	37.35	10	0	10	125.28	43.2	43.2	10	43.2	sp|Q9D1P4|CHRD1_MOUSE	N/A	1	0.418483	0.670218	0.988347		0.468777	0.99994	-0.0378002	0.916642	0.534116	0.920789	-0.0341001	0.924485	7.0745	6.8956	6.9934	6.9518	6.8914	6.9994	6.8662	6.9592	6.9992	7.0208	6.9971	6.9285
sp|Q9D1M0|SEC13_MOUSE	N/A	N/A	89208000	54	35.565	6	0	6	75.952	32	32	6	32	sp|Q9D1M0|SEC13_MOUSE	N/A	1	2.48127	0.138596	0.988347		0.517287	0.99994	-0.1587	0.693905	0.198951	0.885809	0.269075	1.85813	6.691	6.2769	5.9175	5.783	6.6152	6.5205	6.6097	6.4577	6.6228	6.2601	6.3259	6.7961
sp|Q9D1K2|VATF_MOUSE	N/A	N/A	884270000	247	13.37	7	0	7	162.77	75.6	75.6	7	75.6	sp|Q9D1K2|VATF_MOUSE	N/A	1	0.598246	0.570247	0.988347		0.968172	0.99994	-0.00444997	0.989806	0.292591	0.885809	0.091475	1.23445	7.2009	7.5437	7.462	7.42	7.4025	7.5973	7.376	7.3315	7.3274	7.3829	7.1088	7.4605
sp|Q9D1H6|NDUF4_MOUSE	N/A	N/A	73076000	37	20.082	3	0	3	5.3522	18.5	18.5	3	18.5	sp|Q9D1H6|NDUF4_MOUSE	N/A	1	2.63843	0.125384	0.988347		0.9754	0.99994	-0.00475012	0.989122	0.0289346	0.885809	-0.282975	0.521225	6.6549	6.1292	6.5366	6.6014	6.0605	6.3547	6.5362	6.6498	6.1703	6.448	6.7763	6.4583
sp|Q9D1G5|LRC57_MOUSE	N/A	N/A	305910000	92	26.76	7	0	7	26.622	40.2	40.2	7	40.2	sp|Q9D1G5|LRC57_MOUSE	N/A	1	0.0122485	0.987843	0.999576		0.919055	0.99994	-0.00370002	0.991517	0.899575	0.983125	-0.00602508	0.986223	7.0908	7.046	6.9425	7.0378	6.9475	6.9914	7.0632	6.9877	7.0895	7.0163	7.0265	7.0603
sp|Q9D1G1|RAB1B_MOUSE	N/A	N/A	1687500000	210	22.187	9	0	5	68.676	62.2	39.3	5	39.3	sp|Q9D1G1|RAB1B_MOUSE	N/A	1	0.201377	0.82119	0.988347		0.861944	0.99994	-0.00434995	0.990034	0.600159	0.927448	-0.0164499	0.962831	7.6862	7.6835	7.6698	7.6867	7.7145	7.6962	7.7548	7.7447	7.7329	7.7281	7.7066	7.6295
sp|Q9D1D4|TMEDA_MOUSE	N/A	N/A	315760000	140	24.911	6	0	6	122.71	32	32	6	32	sp|Q9D1D4|TMEDA_MOUSE	N/A	1	0.0320784	0.968541	0.999552		0.87171	0.99994	0.00487494	1.01129	0.930456	0.983844	-0.00365007	0.991631	7.059	6.9797	6.958	7.0064	6.9422	6.9542	6.9547	7.0249	7.0454	7.0394	7.0196	7.0547
sp|Q9D1A2|CNDP2_MOUSE	N/A	N/A	1156000000	430	52.767	19	0	19	104.43	58.3	58.3	19	58.3	sp|Q9D1A2|CNDP2_MOUSE	N/A	1	0.120367	0.887999	0.99334		0.683162	0.99994	-0.0120499	0.972635	0.87987	0.976516	-0.00277495	0.993631	7.602	7.5714	7.5914	7.5028	7.603	7.603	7.5537	7.5753	7.5647	7.581	7.6304	7.5463
sp|Q9D172|GAL3A_MOUSE	N/A	N/A	2222400000	403	28.09	11	0	11	32.234	56	56	11	56	sp|Q9D172|GAL3A_MOUSE	N/A	1	0.455951	0.647716	0.988347		0.389977	0.99994	-0.0154999	0.964939	0.51499	0.914076	-0.0151	0.965828	7.8141	7.833	7.8429	7.8211	7.797	7.8398	7.8639	7.8437	7.8715	7.8874	7.8485	7.8396
sp|Q9D164|FXYD6_MOUSE	N/A	N/A	172300000	45	10.374	4	0	4	98.046	40.4	40.4	4	40.4	sp|Q9D164|FXYD6_MOUSE	N/A	1	1.39979	0.295591	0.988347		0.146628	0.99994	-0.45875	0.347736	0.413387	0.885809	-0.233075	0.584689	7.1216	5.9464	6.8266	6.7843	6.8076	6.2558	6.2678	5.8927	6.0211	6.559	6.3166	6.7582
sp|Q9D154|ILEUA_MOUSE;sp|Q8VHP7|ILEUB_MOUSE;sp|Q9JK88|SPI2_MOUSE	N/A	N/A	464380000	262	42.574	15	0	15	55.573	43	43	15	43	sp|Q9D154|ILEUA_MOUSE	N/A	1	3.58525	0.0715873	0.988347		0.0978769	0.99994	-0.0924499	0.808258	0.0628198	0.885809	-0.141125	0.722562	7.3791	7.1693	7.2347	7.1069	7.1766	7.1873	7.243	7.2076	6.9891	7.1825	7.1857	7.1218
sp|Q9D0T1|NH2L1_MOUSE	N/A	N/A	24674000	15	14.173	3	0	3	5.5418	26.6	26.6	3	26.6	sp|Q9D0T1|NH2L1_MOUSE	N/A	1	2.08228	0.180619	0.988347		0.546397	0.99994	-0.112675	0.771481	0.228895	0.885809	0.197525	1.57589	6.064	5.7536	6.5413	6.2613	6.2122	6.4595	5.9403	6.2393	6.5187	6.2732	6.1139	6.4185
sp|Q9D0S9|HINT2_MOUSE	N/A	N/A	361490000	66	17.32	2	0	2	4.2947	21.5	21.5	2	21.5	sp|Q9D0S9|HINT2_MOUSE	N/A	1	0.0298174	0.970718	0.999576		0.884994	0.99994	0.011575	1.02701	0.796495	0.965343	0.01495	1.03502	7.0882	7.0099	7.1092	6.9868	7.0552	7.0764	6.9355	7.1509	7.1255	7.1871	7.2187	7.1227
sp|Q9D0R2|SYTC_MOUSE	N/A	N/A	437230000	209	83.355	16	0	16	62.282	27.3	27.3	14	24	sp|Q9D0R2|SYTC_MOUSE	N/A	1	0.110824	0.896299	0.99334		0.721938	0.99994	0.010025	1.02335	0.997443	0.999431	7.49825e-05	1.00017	7.2124	7.1945	7.1376	7.2142	7.1412	7.1446	7.1342	7.1535	7.1631	7.1638	7.1259	7.1994
sp|Q9D0M5|DYL2_MOUSE	N/A	N/A	2923700000	555	10.35	5	0	5	97.694	58.4	58.4	2	32.6	sp|Q9D0M5|DYL2_MOUSE	N/A	1	0.109525	0.897436	0.99334		0.867141	0.99994	-0.0118998	0.972972	0.730698	0.948378	0.0193502	1.04556	7.8966	7.9057	7.8627	7.9904	7.8361	7.8816	7.9887	7.997	7.9926	7.9203	7.7276	8.0354
sp|Q9D0M3|CY1_MOUSE	N/A	N/A	6830200000	572	35.327	13	0	13	113.19	52.3	52.3	13	52.3	sp|Q9D0M3|CY1_MOUSE	N/A	1	1.51045	0.271879	0.988347		0.820957	0.99994	0.00709987	1.01648	0.290954	0.885809	-0.0386751	0.914797	8.4138	8.3384	8.277	8.3821	8.2638	8.3037	8.3644	8.347	8.3257	8.3377	8.3538	8.345
sp|Q9D0M1|KPRA_MOUSE	N/A	N/A	127880000	81	39.431	8	0	7	46.44	33.4	29.5	7	29.5	sp|Q9D0M1|KPRA_MOUSE	N/A	1	1.05671	0.387057	0.988347		0.62638	0.99994	-0.0457999	0.899912	0.155129	0.885809	-0.1408	0.723103	6.6833	6.695	6.6705	6.6403	6.2685	6.602	6.6898	6.7323	6.6102	6.5669	6.3597	6.5666
sp|Q9D0L8|MCES_MOUSE	N/A	N/A	117730000	66	53.291	10	0	10	24.748	28.8	28.8	10	28.8	sp|Q9D0L8|MCES_MOUSE	N/A	1	0.808708	0.475342	0.988347		0.270287	0.99994	-0.20205	0.627986	0.232168	0.885809	-0.1836	0.655239	6.7334	6.6203	6.6654	6.684	6.1138	6.5199	6.7132	5.9919	6.6653	6.6368	6.6444	6.7154
sp|Q9D0L7|ARM10_MOUSE	N/A	N/A	215850000	119	33.31	5	0	5	127.94	29.4	29.4	5	29.4	sp|Q9D0L7|ARM10_MOUSE	N/A	1	0.754523	0.497802	0.988347		0.550901	0.99994	0.0470001	1.11429	0.559246	0.920789	-0.0336	0.92555	6.9887	6.87	6.8991	6.8233	6.9312	6.8285	6.7724	6.9568	6.877	6.8968	7.0949	6.7859
sp|Q9D0K2|SCOT1_MOUSE	N/A	N/A	5018500000	939	55.988	20	0	20	323.31	55	55	20	55	sp|Q9D0K2|SCOT1_MOUSE	N/A	1	1.02026	0.398694	0.988347		0.881592	0.99994	-0.0104249	0.976282	0.322087	0.885809	0.0634251	1.15724	7.9875	8.1321	8.1337	8.185	8.1748	8.2095	8.2521	8.179	8.1975	8.1971	8.0326	8.2423
sp|Q9D0I9|SYRC_MOUSE	N/A	N/A	567710000	252	75.673	23	0	23	83.996	39.8	39.8	23	39.8	sp|Q9D0I9|SYRC_MOUSE	N/A	1	0.461371	0.644538	0.988347		0.421157	0.99994	0.0330501	1.07907	0.799101	0.966005	0.00637507	1.01479	7.2513	7.2751	7.2769	7.2551	7.2472	7.3021	7.2508	7.2424	7.2128	7.2675	7.4061	7.3099
sp|Q9D0F9|PGM1_MOUSE	N/A	N/A	2427700000	656	61.417	30	0	30	222.84	72.2	72.2	30	72.2	sp|Q9D0F9|PGM1_MOUSE	N/A	1	0.227832	0.800713	0.988347		0.58064	0.99994	-0.020475	0.953949	0.965249	0.992859	0.00179994	1.00415	7.9587	7.8745	7.8357	7.9318	7.8772	7.8271	7.9199	7.8495	7.9197	7.8599	7.8365	7.9574
sp|Q9D0E1|HNRPM_MOUSE	N/A	N/A	959160000	415	77.648	22	0	22	79.893	35	35	22	35	sp|Q9D0E1|HNRPM_MOUSE	N/A	1	0.0326377	0.968003	0.999552		0.906105	0.99994	0.00247502	1.00572	0.809006	0.967677	0.00669992	1.01555	7.4788	7.4812	7.4703	7.5119	7.4234	7.5178	7.4994	7.5241	7.4915	7.4988	7.44	7.5414
sp|Q9D071|MMS19_MOUSE	N/A	N/A	34639000	57	113.09	3	0	3	11.354	5.9	5.9	3	5.9	sp|Q9D071|MMS19_MOUSE	N/A	1	0.147595	0.864827	0.99334		0.440752	0.99994	-0.0804499	0.830902	0.84253	0.972946	-0.0344	0.923847	6.1216	6.2292	6.391	6.2561	6.4511	6.2514	6.1483	6.0853	6.2503	6.1621	5.9306	5.7326
sp|Q9D051|ODPB_MOUSE	N/A	N/A	9226300000	1116	38.937	17	0	17	208.17	71.3	71.3	17	71.3	sp|Q9D051|ODPB_MOUSE	N/A	1	0.474689	0.63681	0.988347		0.518729	0.99994	-0.0168498	0.961945	0.405657	0.885809	-0.018225	0.958904	8.4116	8.3756	8.3841	8.4104	8.4032	8.4039	8.4702	8.4507	8.431	8.4493	8.4111	8.4042
sp|Q9D023|MPC2_MOUSE	N/A	N/A	1088500000	251	14.286	6	0	6	22.661	42.5	42.5	6	42.5	sp|Q9D023|MPC2_MOUSE	N/A	1	0.142058	0.869479	0.99334		0.540491	0.99994	-0.0362251	0.919973	0.871529	0.97622	-0.0139	0.968501	7.6028	7.4392	7.379	7.4902	7.424	7.3776	7.6026	7.5183	7.642	7.4951	7.4869	7.5803
sp|Q9CZY3|UB2V1_MOUSE;sp|Q9D2M8|UB2V2_MOUSE	N/A	N/A	1152700000	126	16.355	8	0	8	41.957	62.6	62.6	8	62.6	sp|Q9CZY3|UB2V1_MOUSE;sp|Q9D2M8|UB2V2_MOUSE	N/A	1	0.342951	0.718556	0.988347		0.35309	0.99994	-0.0387251	0.914692	0.935819	0.985224	-0.0045501	0.989578	7.531	7.5555	7.5647	7.5735	7.4436	7.5683	7.6317	7.5962	7.6601	7.6069	7.4542	7.6441
sp|Q9CZX8|RS19_MOUSE	N/A	N/A	712820000	137	16.085	11	0	11	17.238	58.6	58.6	11	58.6	sp|Q9CZX8|RS19_MOUSE	N/A	1	1.08291	0.378952	0.988347		0.398323	0.99994	-0.0387249	0.914692	0.499065	0.904429	0.043525	1.10541	7.4245	7.2783	7.2924	7.4183	7.2962	7.3341	7.3847	7.3083	7.4788	7.3489	7.2907	7.5155
sp|Q9CZW5|TOM70_MOUSE	N/A	N/A	2979000000	832	67.589	27	0	27	323.31	54.3	54.3	27	54.3	sp|Q9CZW5|TOM70_MOUSE	N/A	1	1.30623	0.317639	0.988347		0.565008	0.99994	0.0211999	1.05003	0.374729	0.885809	-0.0348749	0.922837	7.9957	7.9294	7.8692	7.9201	7.9316	7.8632	7.9339	7.968	7.9596	7.9541	8.0202	7.859
sp|Q9CZU6|CISY_MOUSE	N/A	N/A	11547000000	899	51.736	21	0	21	134.76	52.8	52.8	21	52.8	sp|Q9CZU6|CISY_MOUSE	N/A	1	0.232121	0.797453	0.988347		0.537632	0.99994	-0.0202	0.954553	0.977614	0.995276	0.00110006	1.00254	8.5794	8.5067	8.475	8.5523	8.4835	8.4668	8.5427	8.5133	8.5782	8.506	8.45	8.579
sp|Q9CZT8|RAB3B_MOUSE	N/A	N/A	811120000	155	24.757	6	0	5	238.64	36.1	32.4	5	32.4	sp|Q9CZT8|RAB3B_MOUSE	N/A	1	0.558864	0.590497	0.988347		0.251875	0.99994	0.0260501	1.06182	0.386163	0.885809	0.0352751	1.08461	7.3997	7.4355	7.3946	7.4552	7.4587	7.3891	7.3672	7.39	7.505	7.3875	7.3725	7.3373
sp|Q9CZS1|AL1B1_MOUSE	N/A	N/A	320370000	124	57.552	14	0	13	26.348	36.8	35.3	12	33.9	sp|Q9CZS1|AL1B1_MOUSE	N/A	1	2.50888	0.136156	0.988347		0.510728	0.99994	0.0404249	1.09755	0.195465	0.885809	-0.06935	0.852413	6.9183	7.0495	7.1221	7.0199	6.928	7.0135	7.0745	7.0758	6.9645	7.0606	7.192	6.9921
sp|Q9CZR8|EFTS_MOUSE	N/A	N/A	143270000	80	35.334	6	0	6	43.622	34.3	34.3	6	34.3	sp|Q9CZR8|EFTS_MOUSE	N/A	1	0.79342	0.481552	0.988347		0.282542	0.99994	0.1324	1.35644	0.877697	0.97622	-0.0259501	0.941998	6.3119	6.6979	6.6999	6.7312	6.7052	6.7524	6.7157	6.7562	6.2397	6.784	6.8558	6.7104
sp|Q9CZP5|BCS1_MOUSE	N/A	N/A	194280000	71	47.406	10	0	10	49.119	32.1	32.1	10	32.1	sp|Q9CZP5|BCS1_MOUSE	N/A	1	0.762074	0.494595	0.988347		0.439655	0.99994	-0.1386	0.726775	0.68801	0.936676	0.0220248	1.05202	6.7705	6.7175	6.8832	6.8661	6.9412	6.8056	6.7515	6.9128	6.8478	6.8404	6.1948	6.7391
sp|Q9CZM2|RL15_MOUSE	N/A	N/A	604120000	151	24.146	9	0	9	14.745	44.6	44.6	9	44.6	sp|Q9CZM2|RL15_MOUSE	N/A	1	0.849167	0.459376	0.988347		0.988462	0.99994	-0.000975012	0.997757	0.275381	0.885809	0.071325	1.17849	7.3119	7.2352	7.1382	7.3968	7.2865	7.226	7.2732	7.2357	7.4016	7.3052	7.1569	7.3997
sp|Q9CZD3|GARS_MOUSE	N/A	N/A	630080000	148	81.877	15	0	15	31.934	24.7	24.7	15	24.7	sp|Q9CZD3|GARS_MOUSE	N/A	1	0.0282823	0.9722	0.999576		0.811874	0.99994	0.00637496	1.01479	0.889082	0.978566	0.00489998	1.01135	7.322	7.3067	7.361	7.3096	7.3532	7.2864	7.2427	7.3145	7.2665	7.3166	7.337	7.3558
sp|Q9CZC8|SCRN1_MOUSE	N/A	N/A	970160000	370	46.325	15	0	15	144.87	51	51	15	51	sp|Q9CZC8|SCRN1_MOUSE	N/A	1	1.01676	0.399833	0.988347		0.237099	0.99994	-0.0743252	0.842703	0.403628	0.885809	-0.0480502	0.895261	7.6518	7.5226	7.5005	7.4581	7.3851	7.5127	7.5064	7.4804	7.5091	7.451	7.3513	7.5106
sp|Q9CZB0|C560_MOUSE	N/A	N/A	446680000	84	18.382	7	0	7	7.7528	33.7	33.7	7	33.7	sp|Q9CZB0|C560_MOUSE	N/A	1	1.87583	0.208468	0.988347		0.489805	0.99994	-0.0371251	0.918068	0.190908	0.885809	-0.282925	0.521285	7.3348	7.127	7.1632	7.2093	7.139	7.0006	7.2543	7.2734	7.2498	7.1757	7.1698	6.4069
sp|Q9CZ44|NSF1C_MOUSE	N/A	N/A	354660000	192	40.709	12	0	12	186.86	43.5	43.5	12	43.5	sp|Q9CZ44|NSF1C_MOUSE	N/A	1	0.416236	0.671597	0.988347		0.623553	0.99994	-0.0946749	0.804128	0.5866	0.923042	0.0461501	1.11212	6.922	7.2283	7.1532	7.0046	7.0231	7.1974	6.9721	6.9705	6.9039	6.9402	6.4054	7.0477
sp|Q9CZ42|NNRD_MOUSE	N/A	N/A	650210000	234	36.717	12	0	12	70.234	56	56	12	56	sp|Q9CZ42|NNRD_MOUSE	N/A	1	0.962999	0.417846	0.988347		0.352173	0.99994	0.029425	1.0701	0.174518	0.885809	0.033725	1.08075	7.2611	7.3234	7.3226	7.2915	7.3102	7.3573	7.3351	7.3408	7.335	7.3241	7.4049	7.3753
sp|Q9CZ30|OLA1_MOUSE	N/A	N/A	2222600000	467	44.729	27	0	27	88.205	78	78	27	78	sp|Q9CZ30|OLA1_MOUSE	N/A	1	0.586797	0.576045	0.988347		0.617029	0.99994	-0.00927496	0.97887	0.362542	0.885809	-0.02185	0.950933	7.8805	7.8522	7.8748	7.9024	7.8162	7.8667	7.8478	7.8648	7.8996	7.9143	7.8609	7.8475
sp|Q9CZ13|QCR1_MOUSE	N/A	N/A	12889000000	1001	52.851	21	0	21	318.42	60.8	60.8	20	59.4	sp|Q9CZ13|QCR1_MOUSE	N/A	1	0.169922	0.846375	0.991026		0.529553	0.99994	-0.0142248	0.967777	0.749318	0.952276	-0.00789976	0.981975	8.634	8.6051	8.5932	8.5561	8.5625	8.6032	8.617	8.63	8.6256	8.6417	8.6378	8.663
sp|Q9CZ04|CSN7A_MOUSE	N/A	N/A	381510000	186	30.224	8	0	8	163.42	39.3	39.3	8	39.3	sp|Q9CZ04|CSN7A_MOUSE	N/A	1	0.66942	0.535757	0.988347		0.799082	0.99994	0.0144248	1.03377	0.314571	0.885809	0.061175	1.15126	7.1662	7.1512	6.9821	7.1361	7.2452	7.0792	7.0724	7.048	7.117	7.0449	6.988	7.0689
sp|Q9CYZ2|TPD54_MOUSE	N/A	N/A	254710000	153	24.043	7	0	7	116.23	39.5	39.5	7	39.5	sp|Q9CYZ2|TPD54_MOUSE	N/A	1	2.72672	0.118637	0.988347		0.118446	0.99994	0.0700248	1.17496	0.0982236	0.885809	0.0760498	1.19138	6.8576	6.9416	6.9125	6.9468	6.8599	6.9662	6.7579	6.854	6.9188	6.8432	6.9089	6.9305
sp|Q9CYW4|HDHD3_MOUSE	N/A	N/A	450680000	272	28.027	9	0	9	50.685	43.4	43.4	9	43.4	sp|Q9CYW4|HDHD3_MOUSE	N/A	1	0.561072	0.589339	0.988347		0.634824	0.99994	-0.0192752	0.956588	0.580147	0.923042	0.025725	1.06102	7.1052	7.161	7.1093	7.1631	7.0874	7.159	7.1759	7.1551	7.2094	7.2135	7.0476	7.251
sp|Q9CYT6|CAP2_MOUSE	N/A	N/A	2266600000	550	52.861	24	0	24	158.29	63.4	63.4	23	61.8	sp|Q9CYT6|CAP2_MOUSE	N/A	1	2.45718	0.140769	0.988347		0.136506	0.99994	-0.0423748	0.907037	0.0616938	0.885809	-0.0372499	0.917804	7.9004	7.8109	7.8289	7.8397	7.8403	7.8258	7.8719	7.8736	7.8446	7.8739	7.7814	7.8154
sp|Q9CYH2|PXL2A_MOUSE	N/A	N/A	1037800000	222	24.394	8	0	8	34.92	34.4	34.4	8	34.4	sp|Q9CYH2|PXL2A_MOUSE	N/A	1	0.583571	0.577692	0.988347		0.474909	0.99994	0.0387499	1.09333	0.849784	0.972946	-0.008075	0.981578	7.6231	7.5096	7.5562	7.56	7.5028	7.486	7.5082	7.5554	7.542	7.4751	7.6926	7.5995
sp|Q9CYG7|TOM34_MOUSE	N/A	N/A	318860000	101	34.278	10	0	10	169.14	39.2	39.2	10	39.2	sp|Q9CYG7|TOM34_MOUSE	N/A	1	0.701321	0.521129	0.988347		0.68982	0.99994	0.02365	1.05597	0.532589	0.920789	-0.0378249	0.91659	6.9423	7.0186	7.1248	7.0273	6.9554	7.025	6.944	7.0165	7.0524	7.0936	7.1369	6.9206
sp|Q9CY64|BIEA_MOUSE	N/A	N/A	86994000	70	33.524	5	0	5	11.074	19.3	19.3	5	19.3	sp|Q9CY64|BIEA_MOUSE	N/A	1	1.41701	0.29174	0.988347		0.751948	0.99994	0.0199749	1.04707	0.286792	0.885809	-0.0732	0.84489	6.5608	6.5291	6.4078	6.5563	6.3123	6.4126	6.581	6.5315	6.4262	6.3916	6.4042	6.4973
sp|Q9CY58|PAIRB_MOUSE	N/A	N/A	208610000	53	44.714	6	0	6	97.06	19.9	19.9	6	19.9	sp|Q9CY58|PAIRB_MOUSE	N/A	1	0.218699	0.807711	0.988347		0.620667	0.99994	0.1666	1.46757	0.563073	0.920789	0.1976	1.57616	6.4137	6.9807	6.8751	6.8174	6.8598	6.0301	5.9157	6.0148	6.9468	6.8582	6.9162	7.0164
sp|Q9CY50|SSRA_MOUSE	N/A	N/A	138690000	49	32.065	3	0	3	62.819	11.9	11.9	3	11.9	sp|Q9CY50|SSRA_MOUSE	N/A	1	0.398332	0.682715	0.988347		0.536651	0.99994	-0.0937248	0.805889	0.352475	0.885809	-0.146725	0.713305	6.6582	6.6859	6.6729	6.7488	6.7582	6.7873	6.6972	6.7245	6.3336	6.6569	6.1511	6.2192
sp|Q9CY27|TECR_MOUSE	N/A	N/A	685030000	168	36.09	9	0	9	10.736	28.6	28.6	9	28.6	sp|Q9CY27|TECR_MOUSE	N/A	1	1.1083	0.371291	0.988347		0.325812	0.99994	-0.039225	0.91364	0.820339	0.967677	0.0090251	1.021	7.4213	7.2872	7.2867	7.3103	7.3573	7.3312	7.4086	7.3229	7.4299	7.3344	7.3737	7.3687
sp|Q9CXZ1|NDUS4_MOUSE	N/A	N/A	957670000	104	19.784	4	0	4	32.846	25.7	25.7	4	25.7	sp|Q9CXZ1|NDUS4_MOUSE	N/A	1	0.142149	0.869402	0.99334		0.68238	0.99994	0.0312999	1.07473	0.694423	0.938843	0.0353001	1.08468	7.2519	7.4135	7.4381	7.4726	7.3323	7.5121	7.5055	7.5288	7.4948	7.5716	7.4774	7.5691
sp|Q9CXY6|ILF2_MOUSE	N/A	N/A	562650000	236	43.062	12	0	12	55.468	44.6	44.6	12	44.6	sp|Q9CXY6|ILF2_MOUSE	N/A	1	0.609644	0.564545	0.988347		0.697225	0.99994	-0.00975001	0.9778	0.517466	0.914705	0.01835	1.04316	7.2759	7.201	7.2067	7.2723	7.2423	7.1979	7.2052	7.2165	7.2964	7.2413	7.2003	7.2659
sp|Q9CXW4|RL11_MOUSE	N/A	N/A	502010000	86	20.252	4	0	4	83.033	24.2	24.2	4	24.2	sp|Q9CXW4|RL11_MOUSE	N/A	1	0.883872	0.4462	0.988347		0.29033	0.99994	-0.0570248	0.876951	0.751547	0.952739	0.0188501	1.04436	7.2007	7.2045	7.1926	7.2422	7.1152	7.2439	7.2669	7.2025	7.2542	7.2555	7.0384	7.3778
sp|Q9CXW3|CYBP_MOUSE	N/A	N/A	524010000	205	26.51	10	0	10	21.199	55.9	55.9	10	55.9	sp|Q9CXW3|CYBP_MOUSE	N/A	1	0.348016	0.715184	0.988347		0.710124	0.99994	0.0177001	1.0416	0.349713	0.885809	0.0351	1.08418	7.1328	7.1054	7.2218	7.2503	7.1675	7.2528	7.1997	7.243	7.2822	7.2476	7.274	7.2398
sp|Q9CXV1|DHSD_MOUSE	N/A	N/A	86706000	34	17.014	2	0.0043153	2	1.64	10.7	10.7	2	10.7	sp|Q9CXV1|DHSD_MOUSE	N/A	1	0.429665	0.663404	0.988347		0.283152	0.99994	-0.20515	0.62352	0.527326	0.920544	-0.188525	0.647851	6.673	6.3356	6.1784	6.3245	6.6448	6.4447	6.8005	6.6694	6.7798	6.6512	6.153	5.6797
sp|Q9CXS4|CENPV_MOUSE	N/A	N/A	406960000	86	27.541	6	0	6	73.477	35.7	35.7	6	35.7	sp|Q9CXS4|CENPV_MOUSE	N/A	1	5.56753	0.0266872	0.988347		0.308196	0.99994	0.0448749	1.10886	0.104375	0.885809	-0.0718	0.847618	7.2549	7.1762	7.1415	7.1592	7.1048	7.0484	7.1279	7.2117	7.1148	7.0991	7.2558	7.0682
sp|Q9CXJ4|ABCB8_MOUSE	N/A	N/A	59153000	61	77.999	11	0	11	35.436	21.8	21.8	11	21.8	sp|Q9CXJ4|ABCB8_MOUSE	N/A	1	5.35283	0.0294057	0.988347		0.469389	0.99994	0.0876501	1.22363	0.0226318	0.885809	0.303875	2.01315	5.9886	6.1072	6.0478	6.3921	6.482	6.4717	6.4119	6.2003	6.426	6.072	6.1713	6.3561
sp|Q9CXI5|MANF_MOUSE	N/A	N/A	382010000	72	20.373	5	0	5	16.04	30.2	30.2	5	30.2	sp|Q9CXI5|MANF_MOUSE	N/A	1	0.269024	0.770058	0.988347		0.95636	0.99994	0.0149502	1.03502	0.410229	0.885809	0.1445	1.39476	6.5613	7.2443	7.2267	6.4133	7.2062	7.1743	7.0798	7.203	7.0499	7.226	7.293	7.2414
sp|Q9CX86|ROA0_MOUSE	N/A	N/A	931080000	220	30.53	9	0	9	45.69	43	43	9	43	sp|Q9CX86|ROA0_MOUSE	N/A	1	0.71705	0.514096	0.988347		0.312521	0.99994	0.058	1.14288	0.624238	0.929325	0.0271751	1.06457	7.3164	7.4546	7.466	7.4572	7.5101	7.5121	7.45	7.5124	7.3965	7.5303	7.5705	7.4527
sp|Q9CX56|PSMD8_MOUSE	N/A	N/A	173970000	71	39.93	7	0	7	20.732	27.5	27.5	7	27.5	sp|Q9CX56|PSMD8_MOUSE	N/A	1	1.95271	0.197522	0.988347		0.219634	0.99994	-0.232575	0.585363	0.647259	0.935126	0.01625	1.03813	6.8372	6.0709	6.7959	6.8287	6.7664	6.7754	6.7748	6.7042	6.8228	6.794	6.6678	6.9023
sp|Q9CX34|SGT1_MOUSE	N/A	N/A	242690000	146	38.158	12	0	12	98.604	46.7	46.7	12	46.7	sp|Q9CX34|SGT1_MOUSE	N/A	1	0.703797	0.520014	0.988347		0.979176	0.99994	0.00127518	1.00294	0.409856	0.885809	-0.0601499	0.870663	6.9792	6.9924	7.0041	6.8937	6.8885	7.0097	6.8503	6.9354	6.7671	6.8625	6.8797	6.7902
sp|Q9CX00|IST1_MOUSE	N/A	N/A	108890000	45	39.468	5	0	5	50.89	16.3	16.3	5	16.3	sp|Q9CX00|IST1_MOUSE	N/A	1	2.04045	0.185875	0.988347		0.461152	0.99994	-0.13155	0.738669	0.0155347	0.885809	0.146425	1.40096	6.4465	6.1402	6.5448	6.124	6.7452	6.6827	6.5619	6.7057	6.7023	6.6289	6.686	6.6376
sp|Q9CWZ7|SNAG_MOUSE	N/A	N/A	2185400000	391	34.732	14	0	14	166.98	44.2	44.2	14	44.2	sp|Q9CWZ7|SNAG_MOUSE	N/A	1	0.629352	0.554849	0.988347		0.460258	0.99994	-0.0455501	0.90043	0.771325	0.958822	0.0141751	1.03318	7.7684	7.9047	7.8918	7.8543	7.7663	7.9218	7.8929	7.8034	7.8691	7.8649	7.6734	7.9175
sp|Q9CWZ3|RBM8A_MOUSE	N/A	N/A	53071000	45	19.889	3	0	3	10.87	15.5	15.5	3	15.5	sp|Q9CWZ3|RBM8A_MOUSE	N/A	1	0.550012	0.595169	0.988347		0.459805	0.99994	0.1952	1.56747	0.49044	0.904429	0.173775	1.49202	6.6305	6.4836	6.4134	6.1756	6.3083	6.4161	5.9596	6.2328	6.2342	5.5854	6.4777	6.3254
sp|Q9CWS0|DDAH1_MOUSE	N/A	N/A	1111000000	357	31.381	14	0	14	105.8	60.4	60.4	13	57.5	sp|Q9CWS0|DDAH1_MOUSE	N/A	1	1.79866	0.220211	0.988347		0.425415	0.99994	-0.0272499	0.939183	0.281223	0.885809	0.0287751	1.0685	7.5848	7.5455	7.5863	7.4855	7.5402	7.6148	7.545	7.5998	7.581	7.5146	7.4909	7.6098
sp|Q9CWK8|SNX2_MOUSE	N/A	N/A	260210000	147	58.47	13	0	13	122.06	31	31	11	27	sp|Q9CWK8|SNX2_MOUSE	N/A	1	0.214247	0.811149	0.988347		0.704287	0.99994	-0.020725	0.9534	0.617411	0.927813	-0.0309	0.931322	7.0941	6.9386	6.9216	6.9219	7.0053	6.886	6.9621	6.9474	6.8911	6.847	6.934	6.9188
sp|Q9CWJ9|PUR9_MOUSE	N/A	N/A	928380000	428	64.217	25	0	25	112.36	59.3	59.3	25	59.3	sp|Q9CWJ9|PUR9_MOUSE	N/A	1	2.44104	0.142248	0.988347		0.380731	0.99994	-0.012575	0.97146	0.106329	0.885809	-0.04565	0.900223	7.5045	7.477	7.5201	7.5105	7.4188	7.5099	7.5325	7.5231	7.4392	7.4942	7.4904	7.5008
sp|Q9CVB6|ARPC2_MOUSE	N/A	N/A	4799900000	700	34.357	19	0	19	237.1	74	74	19	74	sp|Q9CVB6|ARPC2_MOUSE	N/A	1	0.531292	0.605199	0.988347		0.426031	0.99994	-0.0584252	0.874128	0.944191	0.989598	-0.00354981	0.99186	8.1861	8.1444	8.0979	8.2381	8.0822	8.1617	8.2491	8.1636	8.2327	8.1995	7.9528	8.2418
sp|Q9CTY5|MICU3_MOUSE	N/A	N/A	326830000	190	59.809	11	0	11	97.997	26	26	11	26	sp|Q9CTY5|MICU3_MOUSE	N/A	1	2.33594	0.152358	0.988347		0.164701	0.99994	0.06085	1.1504	0.817022	0.967677	-0.00889993	0.979716	7.1125	7.0565	6.9697	7.111	7.0736	6.9926	7.0315	7.0441	6.9916	6.9925	7.138	7.0128
sp|Q9CS84|NRX1A_MOUSE;sp|P0DI97|NRX1B_MOUSE	N/A	N/A	768630000	347	166.17	26	0	26	226.62	23.7	23.7	21	20.1	sp|Q9CS84|NRX1A_MOUSE	N/A	1	0.10801	0.898765	0.99334		0.873481	0.99994	0.00614989	1.01426	0.803785	0.967025	-0.010325	0.976506	7.4923	7.3728	7.3375	7.3935	7.3515	7.3588	7.3949	7.4248	7.4414	7.3995	7.4577	7.4312
sp|Q9CS42|PRPS2_MOUSE	N/A	N/A	39096000	33	34.786	10	0	3	52.062	44.3	14.2	3	14.2	sp|Q9CS42|PRPS2_MOUSE	N/A	1	0.125565	0.883517	0.99334		0.767739	0.99994	0.0479	1.11661	0.661093	0.935989	0.0724249	1.18148	6.0496	6.2726	5.9803	6.0354	6.2433	6.1163	6.359	6.3417	6.2867	6.5199	6.4507	6.5522
sp|Q9CRY7|GDPD1_MOUSE	N/A	N/A	383060000	171	35.866	12	0	12	83.709	52.2	52.2	12	52.2	sp|Q9CRY7|GDPD1_MOUSE	N/A	1	0.911545	0.436024	0.988347		0.410241	0.99994	-0.0400753	0.911853	0.264102	0.885809	-0.04865	0.894026	7.2259	7.0434	7.0493	7.119	7.0718	7.1044	7.1673	7.1271	7.1104	7.1736	7.1663	7.1349
sp|Q9CRD2|EMC2_MOUSE	N/A	N/A	73283000	56	34.934	5	0	5	31.284	22.6	22.6	5	22.6	sp|Q9CRD2|EMC2_MOUSE	N/A	1	0.0276684	0.972793	0.999576		0.794438	0.99994	-0.03785	0.916537	0.887687	0.978566	-0.0247752	0.94455	6.4376	6.0059	6.1102	6.4433	5.9248	6.4591	6.4519	6.4533	6.4139	6.4764	6.4222	6.5792
sp|Q9CRD0|OCAD1_MOUSE	N/A	N/A	190440000	98	27.61	8	0	8	35.209	39.7	39.7	8	39.7	sp|Q9CRD0|OCAD1_MOUSE	N/A	1	1.30168	0.318761	0.988347		0.78906	0.99994	0.00732517	1.01701	0.303225	0.885809	-0.21605	0.608065	6.7867	6.8232	6.8836	6.8102	6.8124	6.7639	6.8398	6.8863	6.8555	6.8367	6.8564	6.0508
sp|Q9CRB9|MIC19_MOUSE	N/A	N/A	760090000	219	26.334	8	0	8	87.802	31.7	31.7	8	31.7	sp|Q9CRB9|MIC19_MOUSE	N/A	1	0.319471	0.734445	0.988347		0.477049	0.99994	-0.029675	0.933953	0.533305	0.920789	-0.025475	0.943029	7.4453	7.3623	7.3558	7.4615	7.3181	7.387	7.4693	7.4238	7.454	7.4208	7.3249	7.4302
sp|Q9CRB8|MTFP1_MOUSE	N/A	N/A	247290000	75	18.314	4	0	4	11.857	33.1	33.1	4	33.1	sp|Q9CRB8|MTFP1_MOUSE	N/A	1	1.60854	0.252778	0.988347		0.216702	0.99994	0.0571251	1.14058	0.141648	0.885809	0.0725	1.18168	6.8022	6.973	6.9222	6.9468	6.9995	6.8748	6.9233	6.9731	7.0065	6.8646	6.8479	6.9215
sp|Q9CRB6|TPPP3_MOUSE	N/A	N/A	313150000	96	18.965	8	0	8	47.853	42.6	42.6	8	42.6	sp|Q9CRB6|TPPP3_MOUSE	N/A	1	2.5478	0.132806	0.988347		0.610676	0.99994	-0.03345	0.92587	0.0462037	0.885809	-0.137375	0.728828	7.1543	6.954	7.1116	6.988	6.8523	7.0788	7.0153	7.1127	6.9463	7.0986	7.1913	6.9529
sp|Q9CR98|F136A_MOUSE	N/A	N/A	47603000	30	15.674	3	0	3	4.0937	25.4	25.4	3	25.4	sp|Q9CR98|F136A_MOUSE	N/A	1	3.54969	0.0730216	0.988347		0.0726955	0.99994	0.20165	1.59093	0.0478226	0.885809	0.320725	2.09279	5.8747	6.0937	6.0761	6.1984	6.2916	6.58	6.1032	6.4057	6.375	5.9265	6.0893	6.0168
sp|Q9CR95|NECP1_MOUSE	N/A	N/A	971720000	231	29.639	8	0	8	68.196	47.6	47.6	8	47.6	sp|Q9CR95|NECP1_MOUSE	N/A	1	0.233447	0.796448	0.988347		0.596605	0.99994	0.0691251	1.17253	0.655781	0.935989	0.0615001	1.15213	7.1138	7.5831	7.6945	7.4478	7.4916	7.6084	7.4183	7.4445	7.3383	7.4068	7.4345	7.4411
sp|Q9CR68|UCRI_MOUSE	N/A	N/A	4616100000	578	29.367	16	0	16	187.79	59.9	59.9	16	59.9	sp|Q9CR68|UCRI_MOUSE	N/A	1	1.03474	0.394022	0.988347		0.11792	0.99994	-0.0418754	0.908081	0.494925	0.904429	-0.0214	0.951919	8.1827	8.1059	8.1442	8.1599	8.0774	8.1672	8.1629	8.1664	8.1464	8.1947	8.0848	8.2079
sp|Q9CR67|TMM33_MOUSE	N/A	N/A	224480000	97	28.031	6	0	6	40.838	26.3	26.3	6	26.3	sp|Q9CR67|TMM33_MOUSE	N/A	1	0.0565537	0.945349	0.994853		0.73609	0.99994	0.0103002	1.024	0.948823	0.989598	0.00237501	1.00548	6.8069	6.8597	6.9172	6.9211	6.8592	6.7942	6.8461	6.8718	6.9007	6.884	6.8428	6.9096
sp|Q9CR62|M2OM_MOUSE	N/A	N/A	5528800000	546	34.155	16	0	16	286.72	62.1	62.1	16	62.1	sp|Q9CR62|M2OM_MOUSE	N/A	1	0.25213	0.782454	0.988347		0.812555	0.99994	0.00637484	1.01479	0.70784	0.945662	-0.0110502	0.974877	8.2708	8.2026	8.163	8.2377	8.1949	8.1735	8.2418	8.2183	8.24	8.2135	8.256	8.2365
sp|Q9CR61|NDUB7_MOUSE	N/A	N/A	918470000	224	16.331	8	0	8	78.309	70.1	70.1	8	70.1	sp|Q9CR61|NDUB7_MOUSE	N/A	1	0.57188	0.583708	0.988347		0.849609	0.99994	-0.00847495	0.980675	0.396289	0.885809	-0.04775	0.89588	7.5872	7.4224	7.4477	7.5482	7.4077	7.3843	7.5198	7.4942	7.4521	7.4434	7.4994	7.563
sp|Q9CR57|RL14_MOUSE	N/A	N/A	461590000	86	23.564	5	0	5	20.503	25.8	25.8	5	25.8	sp|Q9CR57|RL14_MOUSE	N/A	1	0.831582	0.466234	0.988347		0.451316	0.99994	0.222875	1.67061	0.353805	0.885809	0.2781	1.89714	7.3383	7.1081	6.1587	7.2453	7.3594	7.1663	7.2519	7.2754	7.2298	7.1328	7.1444	7.2386
sp|Q9CR26|VTA1_MOUSE	N/A	N/A	267570000	120	33.913	7	0	7	101.97	29.8	29.8	7	29.8	sp|Q9CR26|VTA1_MOUSE	N/A	1	0.291437	0.753981	0.988347		0.75342	0.99994	0.01975	1.04653	0.682287	0.936516	-0.02265	0.949183	6.9824	6.9189	6.9303	6.8878	6.9323	7.0167	6.8495	7.0029	6.9043	7.0473	7.0789	6.8656
sp|Q9CR21|ACPM_MOUSE	N/A	N/A	849300000	197	17.37	4	0	4	9.2515	21.2	21.2	4	21.2	sp|Q9CR21|ACPM_MOUSE	N/A	1	0.41986	0.669374	0.988347		0.700549	0.99994	0.0481251	1.11719	0.384604	0.885809	0.102025	1.26481	6.9591	7.4514	7.3801	7.1995	7.3594	7.4319	7.1956	7.2219	7.2017	7.1986	7.0531	7.1485
sp|Q9CR16|PPID_MOUSE	N/A	N/A	1236100000	237	40.742	18	0	18	39.079	54.3	54.3	18	54.3	sp|Q9CR16|PPID_MOUSE	N/A	1	0.173794	0.843225	0.991026		0.6037	0.99994	0.0214499	1.05063	0.770952	0.958822	0.0101749	1.02371	7.5543	7.5531	7.5566	7.6943	7.5593	7.5915	7.6374	7.634	7.653	7.6508	7.6035	7.636
sp|Q9CQZ6|NDUB3_MOUSE	N/A	N/A	670540000	103	11.692	4	0	4	15.164	41.3	41.3	4	41.3	sp|Q9CQZ6|NDUB3_MOUSE	N/A	1	0.304512	0.744792	0.988347		0.539109	0.99994	-0.0529501	0.885217	0.649492	0.935126	-0.0391251	0.91385	7.5113	7.239	7.2988	7.3222	7.2779	7.1895	7.1532	7.1939	7.2474	7.234	7.2304	7.326
sp|Q9CQZ5|NDUA6_MOUSE	N/A	N/A	1223400000	199	15.283	9	0	9	62.498	63.4	63.4	9	63.4	sp|Q9CQZ5|NDUA6_MOUSE	N/A	1	0.360039	0.707257	0.988347		0.401708	0.99994	-0.040275	0.911434	0.867392	0.97622	-0.00894988	0.979603	7.5991	7.5293	7.5217	7.6377	7.4948	7.5672	7.6499	7.5989	7.6339	7.6481	7.4918	7.6871
sp|Q9CQZ1|HSBP1_MOUSE	N/A	N/A	151520000	89	8.6107	3	0	3	39.333	72.4	72.4	3	72.4	sp|Q9CQZ1|HSBP1_MOUSE	N/A	1	0.770486	0.491053	0.988347		0.202101	0.99994	0.29855	1.98861	0.49845	0.904429	0.175775	1.49891	6.1153	6.9311	6.0068	6.5937	5.9266	6.9536	6.4614	6.6356	6.4164	6.5031	6.1204	6.4931
sp|Q9CQX8|RT36_MOUSE	N/A	N/A	273750000	118	11.101	4	0	4	8.4592	69.6	69.6	4	69.6	sp|Q9CQX8|RT36_MOUSE	N/A	1	1.26154	0.328876	0.988347		0.207661	0.99994	-0.0597751	0.871415	0.207206	0.885809	-0.075475	0.840475	6.9395	6.8826	6.9028	6.9806	6.7572	6.9608	7.0418	6.8981	6.9258	6.9511	6.8348	6.8895
sp|Q9CQX2|CYB5B_MOUSE	N/A	N/A	1784900000	215	16.318	4	0	4	78.69	50.7	50.7	4	50.7	sp|Q9CQX2|CYB5B_MOUSE	N/A	1	1.85643	0.211347	0.988347		0.689878	0.99994	-0.0154749	0.964995	0.152171	0.885809	-0.08875	0.815173	7.8794	7.7426	7.7937	7.7463	7.7457	7.7139	7.7639	7.8174	7.8153	7.7806	7.8494	7.5877
sp|Q9CQW2|ARL8B_MOUSE	N/A	N/A	214340000	42	21.539	7	0	2	29.732	52.2	12.4	2	12.4	sp|Q9CQW2|ARL8B_MOUSE	N/A	1	0.612227	0.563263	0.988347		0.291625	0.99994	0.287325	1.93787	0.976278	0.995276	0.00992488	1.02312	6.5289	6.2986	7.0004	7.0086	7.0019	6.2084	6.1735	6.9993	6.8883	6.2771	6.8227	5.921
sp|Q9CQW1|YKT6_MOUSE	N/A	N/A	412200000	180	22.314	8	0	8	62.796	51.5	51.5	8	51.5	sp|Q9CQW1|YKT6_MOUSE	N/A	1	1.22593	0.338182	0.988347		0.277157	0.99994	-0.060225	0.870512	0.211799	0.885809	-0.0553499	0.880339	7.2667	7.1187	7.1352	6.9974	7.1264	7.0689	7.1293	7.1511	7.1254	7.1007	7.1238	7.0898
sp|Q9CQV8|1433B_MOUSE	N/A	N/A	11206000000	380	28.086	16	0	9	323.31	68.3	51.6	9	51.6	sp|Q9CQV8|1433B_MOUSE	N/A	1	0.703227	0.52027	0.988347		0.366701	0.99994	0.0228748	1.05408	0.179046	0.885809	0.0168998	1.03968	8.5853	8.6354	8.5919	8.6392	8.5977	8.6112	8.5817	8.5499	8.5764	8.5534	8.5793	8.5946
sp|Q9CQV6|MLP3B_MOUSE	N/A	N/A	1042600000	139	14.617	3	0	3	3.6788	22.4	22.4	1	11.2	sp|Q9CQV6|MLP3B_MOUSE	N/A	1	1.12238	0.367126	0.988347		0.309423	0.99994	-0.0273501	0.938966	0.238259	0.885809	-0.0455999	0.900327	7.4958	7.5049	7.4954	7.4831	7.4073	7.4847	7.5545	7.5414	7.5417	7.5744	7.4813	7.504
sp|Q9CQV1|TIM16_MOUSE	N/A	N/A	41712000	38	13.784	2	0	2	16.783	32	32	2	32	sp|Q9CQV1|TIM16_MOUSE	N/A	1	1.00779	0.402771	0.988347		0.761794	0.99994	-0.0598249	0.871315	0.103376	0.885809	-0.217375	0.606213	6.7319	6.3523	6.2657	5.9394	6.0858	6.2913	6.3593	6.4913	6.2509	6.3454	6.68	6.2048
sp|Q9CQS4|S2546_MOUSE	N/A	N/A	192140000	130	46.224	12	0	12	30.66	38	38	12	38	sp|Q9CQS4|S2546_MOUSE	N/A	1	0.337961	0.721898	0.988347		0.920957	0.99994	0.00387502	1.00896	0.57168	0.9218	-0.0318	0.929394	6.8801	6.7478	6.7519	6.8632	6.7052	6.6938	6.7662	6.8045	6.8886	6.7896	6.7878	6.773
sp|Q9CQR4|ACO13_MOUSE	N/A	N/A	905210000	177	15.183	6	0	6	37.409	62.1	62.1	6	62.1	sp|Q9CQR4|ACO13_MOUSE	N/A	1	0.126672	0.882566	0.99334		0.702777	0.99994	-0.02475	0.944604	0.926732	0.983796	-0.00535011	0.987756	7.3029	7.3623	7.4333	7.4064	7.4554	7.4775	7.5229	7.506	7.4275	7.5383	7.4237	7.4156
sp|Q9CQQ7|AT5F1_MOUSE	N/A	N/A	6027200000	668	28.948	18	0	18	141.06	55.5	55.5	18	55.5	sp|Q9CQQ7|AT5F1_MOUSE	N/A	1	0.200396	0.821961	0.988347		0.692862	0.99994	-0.0142753	0.967664	0.872159	0.97622	0.0059998	1.01391	8.2859	8.2149	8.1532	8.2344	8.2747	8.1852	8.2627	8.261	8.2324	8.2381	8.1725	8.2716
sp|Q9CQN1|TRAP1_MOUSE	N/A	N/A	193910000	127	80.208	16	0	16	63.542	30.9	30.9	16	30.9	sp|Q9CQN1|TRAP1_MOUSE	N/A	1	0.949889	0.422388	0.988347		0.836515	0.99994	0.00897503	1.02088	0.304274	0.885809	-0.0430001	0.905732	6.8186	6.7729	6.8579	6.7649	6.775	6.7533	6.7338	6.8884	6.8394	6.8418	6.8618	6.7124
sp|Q9CQM9|GLRX3_MOUSE	N/A	N/A	669210000	144	37.778	9	0	9	70.612	37.1	37.1	9	37.1	sp|Q9CQM9|GLRX3_MOUSE	N/A	1	0.575873	0.581645	0.988347		0.303965	0.99994	0.08135	1.20601	0.584738	0.923042	-0.1647	0.684384	7.11	7.4205	7.4429	7.3757	7.4372	7.416	7.2801	7.3151	6.2967	7.3271	7.3742	7.3514
sp|Q9CQM5|TXD17_MOUSE	N/A	N/A	89275000	74	14.015	5	0	5	36.002	56.1	56.1	5	56.1	sp|Q9CQM5|TXD17_MOUSE	N/A	1	2.04216	0.185657	0.988347		0.180378	0.99994	-0.14985	0.70819	0.731198	0.948378	0.0309752	1.07393	6.5123	6.527	6.5806	6.1657	6.5419	6.5717	6.3194	6.2928	6.2961	6.3926	6.22	6.5191
sp|Q9CQJ8|NDUB9_MOUSE	N/A	N/A	519520000	174	21.984	8	0	8	68.247	64.2	64.2	8	64.2	sp|Q9CQJ8|NDUB9_MOUSE	N/A	1	0.164061	0.851172	0.991026		0.582919	0.99994	-0.0287501	0.935944	0.840125	0.972946	-0.00880015	0.979941	7.2239	7.2553	7.1852	7.2398	7.3018	7.1175	7.236	7.2369	7.2461	7.258	7.0561	7.2025
sp|Q9CQI6|COTL1_MOUSE	N/A	N/A	1797400000	263	15.944	9	0	9	61.014	66.9	66.9	9	66.9	sp|Q9CQI6|COTL1_MOUSE	N/A	1	1.66671	0.242224	0.988347		0.804549	0.99994	-0.01525	0.965495	0.256272	0.885809	0.0823251	1.20872	7.5981	7.7232	7.7351	7.7664	7.7307	7.875	7.8134	7.7684	7.8006	7.8317	7.6593	7.9013
sp|Q9CQI3|GMFB_MOUSE;sp|Q9ERL7|GMFG_MOUSE	N/A	N/A	1144200000	134	16.723	6	0	6	120.33	67.6	67.6	6	67.6	sp|Q9CQI3|GMFB_MOUSE	N/A	1	0.144319	0.867575	0.99334		0.866347	0.99994	0.0154001	1.0361	0.662182	0.935989	0.0445	1.1079	7.3002	7.6272	7.6825	7.4593	7.6033	7.705	7.5421	7.5171	7.4891	7.5682	7.551	7.4736
sp|Q9CQH7|BT3L4_MOUSE	N/A	N/A	69350000	53	17.27	5	0	5	13.023	60.1	60.1	5	60.1	sp|Q9CQH7|BT3L4_MOUSE	N/A	1	1.42054	0.290957	0.988347		0.486687	0.99994	0.10615	1.27688	0.200183	0.885809	0.234225	1.71485	6.2516	6.3603	6.645	6.4236	6.7125	6.5853	6.0728	6.4604	6.3722	6.0804	6.2301	6.3167
sp|Q9CQH3|NDUB5_MOUSE	N/A	N/A	1111800000	129	21.71	7	0	7	39.286	33.9	33.9	7	33.9	sp|Q9CQH3|NDUB5_MOUSE	N/A	1	0.779439	0.487317	0.988347		0.418411	0.99994	-0.02165	0.951371	0.324208	0.885809	-0.0372001	0.91791	7.6367	7.5281	7.5298	7.5793	7.5367	7.4767	7.5888	7.5759	7.5881	7.586	7.5714	7.591
sp|Q9CQF9|PCYOX_MOUSE	N/A	N/A	515330000	198	56.494	12	0	12	68.584	38	38	12	38	sp|Q9CQF9|PCYOX_MOUSE	N/A	1	0.197296	0.824405	0.988347		0.235539	0.99994	0.0163	1.03825	0.852812	0.972946	0.00585008	1.01356	7.2162	7.2493	7.2067	7.197	7.294	7.1642	7.2231	7.2369	7.1767	7.1988	7.2268	7.2333
sp|Q9CQF3|CPSF5_MOUSE	N/A	N/A	69983000	50	26.24	5	0	5	6.5805	32.6	32.6	5	32.6	sp|Q9CQF3|CPSF5_MOUSE	N/A	1	5.36615	0.0292275	0.988347		0.482844	0.99994	0.10755	1.281	0.00209834	0.725769	0.375425	2.37369	6.2744	6.4266	5.9495	5.8794	6.4636	6.4746	6.0536	6.3872	6.5301	6.1817	6.1962	6.4926
sp|Q9CQE8|RTRAF_MOUSE	N/A	N/A	342010000	156	28.152	9	0	9	87.74	47.1	47.1	9	47.1	sp|Q9CQE8|RTRAF_MOUSE	N/A	1	0.113559	0.893911	0.99334		0.824869	0.99994	-0.010125	0.976956	0.819775	0.967677	0.0119498	1.0279	7.014	7.1061	7.1321	7.0217	7.1266	7.0978	6.9668	7.0059	6.9732	7.0463	6.985	7.0094
sp|Q9CQE1|NPS3B_MOUSE	N/A	N/A	151580000	72	28.308	4	0	4	14.58	23.1	23.1	4	23.1	sp|Q9CQE1|NPS3B_MOUSE	N/A	1	2.21247	0.165381	0.988347		0.165852	0.99994	-0.3009	0.50015	0.783788	0.961604	-0.0164999	0.96272	6.825	6.0028	6.7545	6.2558	6.8308	6.6205	6.7026	6.7557	6.7871	6.694	6.7582	6.6717
sp|Q9CQD1|RAB5A_MOUSE	N/A	N/A	901790000	180	23.598	9	0	6	107.71	66.5	51.6	6	51.6	sp|Q9CQD1|RAB5A_MOUSE	N/A	1	1.35361	0.306231	0.988347		0.644153	0.99994	0.01815	1.04268	0.250022	0.885809	-0.0545752	0.881911	7.5082	7.4794	7.4731	7.4148	7.4869	7.4525	7.4817	7.5601	7.4851	7.4888	7.5701	7.309
sp|Q9CQC9|SAR1B_MOUSE	N/A	N/A	375170000	148	22.382	6	0	6	36.549	42.9	42.9	5	37.4	sp|Q9CQC9|SAR1B_MOUSE	N/A	1	0.713161	0.515824	0.988347		0.32652	0.99994	0.0711751	1.17808	0.807892	0.967677	0.0172998	1.04064	6.8877	7.0646	7.0447	7.1645	7.1249	6.9823	7.1232	7.0577	7.0248	7.1373	7.1908	7.1301
sp|Q9CQC7|NDUB4_MOUSE	N/A	N/A	799320000	89	15.081	4	0	4	20.504	27.1	27.1	4	27.1	sp|Q9CQC7|NDUB4_MOUSE	N/A	1	0.587819	0.575524	0.988347		0.57714	0.99994	-0.0290751	0.935244	0.300026	0.885809	-0.0536501	0.883792	7.5233	7.4156	7.382	7.5104	7.3096	7.4162	7.5021	7.4773	7.4497	7.4499	7.3377	7.4672
sp|Q9CQC6|BZW1_MOUSE	N/A	N/A	83236000	80	48.043	5	0	5	25.449	15.8	15.8	5	15.8	sp|Q9CQC6|BZW1_MOUSE	N/A	1	1.72763	0.231742	0.988347		0.19242	0.99994	0.147875	1.40564	0.216634	0.885809	0.1165	1.30768	6.4774	6.4878	6.1423	6.6438	6.5339	6.4496	6.4647	6.3937	6.5009	6.4682	6.6188	6.5342
sp|Q9CQB5|CISD2_MOUSE	N/A	N/A	37411000	34	15.242	4	0	4	59.466	36.3	36.3	4	36.3	sp|Q9CQB5|CISD2_MOUSE	N/A	1	1.36793	0.302883	0.988347		0.213709	0.99994	0.159625	1.44419	0.218984	0.885809	0.1751	1.49658	5.935	6.1777	6.2204	6.4101	6.4611	6.077	6.376	6.4427	6.3721	6.0873	6.2267	6.4089
sp|Q9CQA3|SDHB_MOUSE	N/A	N/A	2112900000	285	31.814	11	0	11	69.149	41.5	41.5	11	41.5	sp|Q9CQA3|SDHB_MOUSE	N/A	1	0.196428	0.825091	0.988347		0.762133	0.99994	0.016075	1.03771	0.800082	0.966005	-0.013425	0.969561	7.7048	7.7499	7.7416	7.7855	7.7236	7.7882	7.8773	7.8752	7.8544	7.8584	7.8358	7.7622
sp|Q9CQA1|TPPC5_MOUSE	N/A	N/A	121950000	88	20.795	4	0	4	13.788	30.9	30.9	4	30.9	sp|Q9CQA1|TPPC5_MOUSE	N/A	1	1.19608	0.346229	0.988347		0.887401	0.99994	-0.026075	0.941727	0.117997	0.885809	0.179025	1.51017	6.1801	6.5733	6.5879	6.629	6.6436	6.6318	6.527	6.5684	6.6407	6.5845	6.0045	6.6795
sp|Q9CQ92|FIS1_MOUSE	N/A	N/A	941710000	160	17.008	6	0	6	151.69	42.1	42.1	6	42.1	sp|Q9CQ92|FIS1_MOUSE	N/A	1	0.784333	0.485289	0.988347		0.284168	0.99994	0.0407	1.09825	0.333808	0.885809	0.0555499	1.13645	7.3905	7.4644	7.5173	7.4969	7.6078	7.483	7.4256	7.5116	7.4734	7.4017	7.425	7.3931
sp|Q9CQ91|NDUA3_MOUSE	N/A	N/A	519670000	103	9.3308	4	0	4	8.2825	50	50	4	50	sp|Q9CQ91|NDUA3_MOUSE	N/A	1	0.611824	0.563462	0.988347		0.352686	0.99994	-0.317125	0.481809	0.267321	0.885809	-0.31785	0.481006	7.3697	7.1143	7.1616	6.0427	7.2104	7.0754	7.2678	7.2979	7.3474	7.3162	7.3919	6.2107
sp|Q9CQ75|NDUA2_MOUSE	N/A	N/A	683310000	143	10.916	4	0	4	16.389	34.3	34.3	4	34.3	sp|Q9CQ75|NDUA2_MOUSE	N/A	1	0.144309	0.867583	0.99334		0.585608	0.99994	0.021825	1.05154	0.902889	0.983125	-0.00879991	0.979941	7.3022	7.3169	7.2792	7.3903	7.1596	7.3818	7.3904	7.4057	7.3674	7.4111	7.3573	7.4389
sp|Q9CQ69|QCR8_MOUSE	N/A	N/A	421200000	84	9.7681	3	0	3	34.503	28	28	3	28	sp|Q9CQ69|QCR8_MOUSE	N/A	1	0.842046	0.462138	0.988347		0.349145	0.99994	0.2536	1.79308	0.388749	0.885809	0.25245	1.78834	6.1882	7.2058	7.2875	7.2418	7.204	7.3043	7.1394	7.0286	6.8105	6.9915	7.1448	7.2976
sp|Q9CQ60|6PGL_MOUSE	N/A	N/A	244730000	159	27.254	10	0	10	74.172	65	65	10	65	sp|Q9CQ60|6PGL_MOUSE	N/A	1	0.00276435	0.99724	0.999576		0.989893	0.99994	0.000874997	1.00202	0.939557	0.988205	0.00460016	1.01065	6.8577	6.9056	6.9986	7.0304	7.0447	6.8964	6.8415	6.7615	6.8557	6.9294	6.9332	6.8488
sp|Q9CQ54|NDUC2_MOUSE	N/A	N/A	968810000	217	14.164	7	0	7	24.749	50.8	50.8	7	50.8	sp|Q9CQ54|NDUC2_MOUSE	N/A	1	0.838666	0.463456	0.988347		0.227724	0.99994	-0.0515001	0.888178	0.391623	0.885809	-0.0454251	0.900689	7.5747	7.3909	7.419	7.489	7.3676	7.4125	7.5126	7.4535	7.5288	7.4786	7.4455	7.4943
sp|Q9CPY7|AMPL_MOUSE	N/A	N/A	1526100000	469	56.141	25	0	25	147.87	68	68	25	68	sp|Q9CPY7|AMPL_MOUSE	N/A	1	0.593847	0.572466	0.988347		0.668806	0.99994	-0.0101	0.977012	0.553802	0.920789	0.020175	1.04755	7.6461	7.6875	7.725	7.6379	7.7615	7.677	7.6882	7.6902	7.6379	7.6506	7.6539	7.7142
sp|Q9CPW4|ARPC5_MOUSE	N/A	N/A	573800000	98	16.288	8	0	8	70.9	66.9	66.9	8	66.9	sp|Q9CPW4|ARPC5_MOUSE	N/A	1	1.97087	0.195041	0.988347		0.0588387	0.99994	-0.0858999	0.820541	0.233823	0.885809	-0.062575	0.865815	7.2396	7.2543	7.344	7.225	7.2009	7.3023	7.3371	7.2759	7.3324	7.3271	7.149	7.1619
sp|Q9CPW0|CNTP2_MOUSE	N/A	N/A	293290000	168	148.2	13	0	13	106.19	14	14	13	14	sp|Q9CPW0|CNTP2_MOUSE	N/A	1	7.70843	0.0112069	0.988347		0.163849	0.99994	-0.0534002	0.8843	0.0161368	0.885809	-0.14005	0.724352	7.145	6.9729	7.0472	6.9897	6.9594	6.838	7.0133	7.0305	6.9563	7.0124	7.0112	6.904
sp|Q9CPV9|P2Y12_MOUSE	N/A	N/A	84035000	43	39.473	5	0	5	5.547	13.5	13.5	5	13.5	sp|Q9CPV9|P2Y12_MOUSE	N/A	1	0.510653	0.616498	0.988347		0.782262	0.99994	0.0404251	1.09755	0.408582	0.885809	0.1277	1.34184	6.5367	6.5389	6.0275	6.4815	6.3715	6.4737	6.5435	6.4754	6.517	6.4672	6.2408	6.7235
sp|Q9CPV4|GLOD4_MOUSE	N/A	N/A	1320800000	348	33.316	18	0	18	99.275	69.8	69.8	18	69.8	sp|Q9CPV4|GLOD4_MOUSE	N/A	1	0.0911236	0.913736	0.994853		0.756146	0.99994	0.00712514	1.01654	0.988535	0.998865	-0.00030005	0.999309	7.6514	7.6521	7.6289	7.5911	7.6217	7.607	7.6368	7.6321	7.6506	7.5723	7.6426	7.6089
sp|Q9CPU4|MGST3_MOUSE	N/A	N/A	940640000	213	16.958	5	0	5	46.432	38.6	38.6	5	38.6	sp|Q9CPU4|MGST3_MOUSE	N/A	1	3.13384	0.0927071	0.988347		0.55307	0.99994	-0.0343	0.92406	0.0689521	0.885809	-0.11345	0.770105	7.6345	7.4767	7.4521	7.4442	7.4152	7.3793	7.6038	7.5507	7.4464	7.4516	7.5332	7.4473
sp|Q9CPU0|LGUL_MOUSE	N/A	N/A	3175900000	391	20.809	14	0	14	68.692	85.3	85.3	14	85.3	sp|Q9CPU0|LGUL_MOUSE	N/A	1	0.228397	0.800283	0.988347		0.934574	0.99994	-0.00529992	0.987871	0.567512	0.920856	0.03465	1.08305	7.8486	8.0814	7.9956	7.8867	8.0399	8.0603	7.9388	7.9053	7.887	7.9444	7.8328	7.8788
sp|Q9CPS6|HINT3_MOUSE	N/A	N/A	167740000	86	18.787	4	0	4	13.984	35.2	35.2	4	35.2	sp|Q9CPS6|HINT3_MOUSE	N/A	1	1.2066	0.343366	0.988347		0.808148	0.99994	-0.0145499	0.967053	0.145642	0.885809	-0.0794249	0.832866	6.844	6.7554	6.8543	6.727	6.6141	6.7551	6.7702	6.7218	6.7491	6.7134	6.9195	6.7459
sp|Q9CPR4|RL17_MOUSE	N/A	N/A	615870000	174	21.423	7	0	7	43.474	42.4	42.4	7	42.4	sp|Q9CPR4|RL17_MOUSE	N/A	1	2.54285	0.133226	0.988347		0.118143	0.99994	0.0667001	1.166	0.0323148	0.885809	0.065075	1.16165	7.2966	7.3087	7.263	7.3324	7.3293	7.3102	7.2456	7.2905	7.33	7.3018	7.4422	7.3978
sp|Q9CPQ8|ATP5L_MOUSE	N/A	N/A	2679900000	315	11.424	6	0	6	19.964	55.3	55.3	6	55.3	sp|Q9CPQ8|ATP5L_MOUSE	N/A	1	3.67494	0.0681203	0.988347		0.0765298	0.99994	-0.0733999	0.844501	0.0948755	0.885809	-0.0682	0.854673	8.0483	7.8699	7.8951	7.8784	7.9262	7.8603	7.9632	7.931	7.9053	7.9539	7.8876	7.8959
sp|Q9CPQ3|TOM22_MOUSE	N/A	N/A	352230000	153	15.537	5	0	5	85.596	65.5	65.5	5	65.5	sp|Q9CPQ3|TOM22_MOUSE	N/A	1	1.38312	0.299379	0.988347		0.672329	0.99994	-0.018225	0.958904	0.161563	0.885809	-0.075225	0.840959	7.0982	7.0192	7.1247	6.9757	7.1113	6.9964	7.0311	7.1045	6.9356	7.0318	7.1135	6.9416
sp|Q9CPQ1|COX6C_MOUSE	N/A	N/A	3089800000	289	8.4689	9	0	9	29.718	61.8	61.8	9	61.8	sp|Q9CPQ1|COX6C_MOUSE	N/A	1	0.110866	0.896262	0.99334		0.952348	0.99994	0.00615001	1.01426	0.566924	0.920856	0.038425	1.09251	7.8027	7.9239	7.9053	8.1235	7.9827	7.9605	8.0327	7.9518	7.8425	7.9355	7.7016	8.0442
sp|Q9CPP6|NDUA5_MOUSE	N/A	N/A	1011200000	193	13.36	6	0	6	171.27	60.3	60.3	6	60.3	sp|Q9CPP6|NDUA5_MOUSE	N/A	1	0.200874	0.821585	0.988347		0.568581	0.99994	0.0335751	1.08038	0.940297	0.988289	0.00525022	1.01216	7.3553	7.566	7.5972	7.5552	7.4973	7.6334	7.5469	7.5518	7.4488	7.523	7.4837	7.4639
sp|Q99PV0|PRP8_MOUSE	N/A	N/A	275360000	199	273.61	13	0	13	63.294	7.6	7.6	13	7.6	sp|Q99PV0|PRP8_MOUSE	N/A	1	2.15952	0.171381	0.988347		0.0526282	0.99994	0.0965002	1.24882	0.496713	0.904429	0.0332252	1.07951	6.8802	6.9923	6.9282	6.9761	7.0685	6.8699	6.9003	6.9754	6.9334	6.9697	7.1206	6.9395
sp|Q99PU5|ACBG1_MOUSE	N/A	N/A	734650000	310	80.425	22	0	22	136.9	38.6	38.6	22	38.6	sp|Q99PU5|ACBG1_MOUSE	N/A	1	0.184483	0.834601	0.989351		0.96331	0.99994	0.00200009	1.00462	0.613665	0.927813	0.0242001	1.0573	7.4562	7.2968	7.344	7.4024	7.385	7.3266	7.3216	7.3616	7.3795	7.364	7.433	7.4915
sp|Q99PT1|GDIR1_MOUSE	N/A	N/A	4194000000	569	23.407	12	0	12	126.53	71.1	71.1	12	71.1	sp|Q99PT1|GDIR1_MOUSE	N/A	1	0.302437	0.746241	0.988347		0.550403	0.99994	-0.0208499	0.953125	0.890551	0.978566	-0.00317502	0.992716	8.1051	8.1448	8.1518	8.1539	8.0937	8.1452	8.1697	8.1071	8.1207	8.0951	8.0325	8.1494
sp|Q99PL6|UBXN6_MOUSE	N/A	N/A	446010000	190	49.795	11	0	11	44.434	38.7	38.7	11	38.7	sp|Q99PL6|UBXN6_MOUSE	N/A	1	0.905214	0.438327	0.988347		0.708375	0.99994	0.01105	1.02577	0.402415	0.885809	-0.056825	0.877354	7.2439	7.188	7.1641	7.1776	7.2654	7.0783	7.1601	7.169	7.1859	7.1806	7.2583	6.9918
sp|Q99PJ0|NTRI_MOUSE	N/A	N/A	1377900000	219	37.984	10	0	10	168.54	36	36	10	36	sp|Q99PJ0|NTRI_MOUSE	N/A	1	0.0273449	0.973106	0.999576		0.807534	0.99994	0.00642502	1.0149	0.843142	0.972946	0.0110749	1.02583	7.6426	7.6557	7.6284	7.6893	7.5525	7.5904	7.6785	7.6814	7.7776	7.6401	7.5889	7.7134
sp|Q99P72|RTN4_MOUSE	N/A	N/A	4665400000	1284	126.61	40	0	40	318.3	54.4	54.4	40	54.4	sp|Q99P72|RTN4_MOUSE	N/A	1	1.69164	0.237865	0.988347		0.574528	0.99994	-0.0160747	0.963663	0.174734	0.885809	-0.0411749	0.909547	8.2625	8.1572	8.1965	8.1899	8.1359	8.1586	8.1737	8.1787	8.1519	8.1381	8.1807	8.1597
sp|Q99NF2|NSMF_MOUSE	N/A	N/A	72744000	63	60.293	5	0	5	8.2598	13.7	13.7	5	13.7	sp|Q99NF2|NSMF_MOUSE	N/A	1	0.0933667	0.91173	0.994853		0.978039	0.99994	-0.00442517	0.989862	0.680403	0.936482	-0.053775	0.883538	6.0809	6.174	6.4616	6.6098	6.1536	6.4544	6.5309	6.1947	6.2915	6.472	6.5492	6.4308
sp|Q99NE5|RIMS1_MOUSE	N/A	N/A	306290000	198	163.16	19	0	19	74.093	16.2	16.2	19	16.2	sp|Q99NE5|RIMS1_MOUSE	N/A	1	1.39173	0.297415	0.988347		0.397314	0.99994	0.0416499	1.10065	0.555297	0.920789	-0.0217749	0.951098	6.9481	7.0186	7.0518	7.0673	6.9503	7.0004	6.9463	6.9729	7.0018	7.0677	7.1217	6.9743
sp|Q99NB9|SF3B1_MOUSE	N/A	N/A	151810000	77	145.81	10	0	10	28.769	11.3	11.3	10	11.3	sp|Q99NB9|SF3B1_MOUSE	N/A	1	0.0863665	0.918009	0.994853		0.928401	0.99994	-0.0052501	0.987984	0.739091	0.950442	-0.0187752	0.95769	6.8543	6.75	6.7059	6.7616	6.7029	6.7295	6.6062	6.6757	6.694	6.7756	6.7337	6.7405
sp|Q99NB1|ACS2L_MOUSE	N/A	N/A	83679000	112	74.622	7	0	7	40.245	16.9	16.9	7	16.9	sp|Q99NB1|ACS2L_MOUSE	N/A	1	1.12688	0.365808	0.988347		0.475731	0.99994	0.0738999	1.1855	0.11801	0.885809	0.11855	1.31386	6.5491	6.4613	6.2351	6.6685	6.5307	6.5062	6.4071	6.3195	6.4892	6.3913	6.4289	6.5307
sp|Q99N28|CADM3_MOUSE	N/A	N/A	1191700000	230	42.964	9	0	9	80.984	34.6	34.6	9	34.6	sp|Q99N28|CADM3_MOUSE	N/A	1	0.288379	0.75615	0.988347		0.526031	0.99994	-0.034675	0.923262	0.932138	0.984033	-0.00395	0.990946	7.646	7.6077	7.6501	7.6522	7.5272	7.5686	7.6094	7.5731	7.6488	7.5219	7.4557	7.667
sp|Q99MR8|MCCA_MOUSE	N/A	N/A	802290000	174	79.343	13	0	13	41.071	25.2	25.2	13	25.2	sp|Q99MR8|MCCA_MOUSE	N/A	1	2.72967	0.118419	0.988347		0.122293	0.99994	-0.0453999	0.900741	0.13183	0.885809	-0.0470248	0.897377	7.5277	7.4102	7.421	7.4314	7.4373	7.4545	7.4471	7.4461	7.4008	7.4978	7.4243	7.4129
sp|Q99MN9|PCCB_MOUSE	N/A	N/A	895850000	370	58.408	21	0	21	154.97	54.2	54.2	21	54.2	sp|Q99MN9|PCCB_MOUSE	N/A	1	0.0690793	0.933743	0.994853		0.885674	0.99994	0.00457513	1.01059	0.7722	0.958891	-0.00612497	0.985996	7.442	7.4333	7.4551	7.3992	7.4919	7.4729	7.4525	7.4923	7.4312	7.4855	7.5286	7.4146
sp|Q99MN1|SYK_MOUSE	N/A	N/A	403480000	241	67.839	16	0	16	36.411	30.8	30.8	16	30.8	sp|Q99MN1|SYK_MOUSE	N/A	1	0.764659	0.493503	0.988347		0.26862	0.99994	0.0214	1.05051	0.670549	0.936229	-0.0153248	0.965329	7.154	7.1087	7.1075	7.1595	7.1304	7.1913	7.1024	7.1617	7.0591	7.1362	7.1558	7.058
sp|Q99MK8|ARBK1_MOUSE	N/A	N/A	332040000	169	79.638	17	0	17	146.82	30.2	30.2	9	16	sp|Q99MK8|ARBK1_MOUSE	N/A	1	0.294444	0.751855	0.988347		0.482152	0.99994	-0.026775	0.94021	0.924511	0.98367	0.00475001	1.011	7.0837	7.0825	6.9781	7.047	7.0075	6.9711	7.0838	6.9644	7.1389	7.0687	7.0133	7.1158
sp|Q99M87|DNJA3_MOUSE	N/A	N/A	174890000	124	52.443	10	0	10	26.624	27.5	27.5	10	27.5	sp|Q99M87|DNJA3_MOUSE	N/A	1	0.0877787	0.916738	0.994853		0.750663	0.99994	0.0398998	1.09623	0.907909	0.983125	0.01085	1.0253	6.4571	6.8064	6.8352	6.9451	6.7483	6.7495	6.7891	6.7404	6.6954	6.8091	6.5582	6.7407
sp|Q99M71|EPDR1_MOUSE	N/A	N/A	585240000	175	25.485	6	0	6	31.252	28.6	28.6	6	28.6	sp|Q99M71|EPDR1_MOUSE	N/A	1	0.125946	0.88319	0.99334		0.704558	0.99994	0.0211002	1.04978	0.747499	0.951596	0.016075	1.03771	7.1424	7.223	7.2218	7.3343	7.2656	7.292	7.3324	7.3049	7.2535	7.3362	7.255	7.286
sp|Q99LY9|NDUS5_MOUSE	N/A	N/A	1348100000	168	12.648	6	0	6	48.564	57.5	57.5	6	57.5	sp|Q99LY9|NDUS5_MOUSE	N/A	1	0.016356	0.983806	0.999576		0.898352	0.99994	0.0108	1.02518	0.988501	0.998865	-0.00109982	0.997471	7.4315	7.541	7.6116	7.6995	7.4993	7.6413	7.712	7.7173	7.6364	7.6855	7.526	7.6592
sp|Q99LX0|PARK7_MOUSE	N/A	N/A	2047400000	432	20.021	10	0	10	37.582	68.8	68.8	10	68.8	sp|Q99LX0|PARK7_MOUSE	N/A	1	0.0819498	0.921998	0.994853		0.743839	0.99994	-0.0111752	0.974596	0.870075	0.97622	0.0106499	1.02483	7.6641	7.7427	7.7599	7.6473	7.7386	7.8793	7.7575	7.7339	7.6869	7.6869	7.6998	7.6062
sp|Q99LT0|DPY30_MOUSE	N/A	N/A	74986000	52	11.213	2	0	2	17.406	36.4	36.4	2	36.4	sp|Q99LT0|DPY30_MOUSE	N/A	1	0.837673	0.463845	0.988347		0.798202	0.99994	0.0324501	1.07758	0.313701	0.885809	0.18145	1.51862	6.3657	6.5415	6.3659	6.1925	6.77	6.5773	5.9991	6.2608	6.1444	6.3683	6.234	6.3331
sp|Q99LR1|ABD12_MOUSE	N/A	N/A	663430000	242	45.269	13	0	13	28.925	39.7	39.7	13	39.7	sp|Q99LR1|ABD12_MOUSE	N/A	1	3.30097	0.0840982	0.988347		0.473427	0.99994	0.0385249	1.09276	0.0807085	0.885809	0.1445	1.39476	7.163	7.2875	7.2147	7.2717	7.5348	7.3497	7.2231	7.2434	7.3023	7.3799	7.3322	7.3719
sp|Q99LP6|GRPE1_MOUSE	N/A	N/A	161610000	56	24.307	5	0	5	13.809	26.7	26.7	5	26.7	sp|Q99LP6|GRPE1_MOUSE	N/A	1	2.66107	0.12361	0.988347		0.152052	0.99994	-0.20575	0.622659	0.065046	0.885809	-0.3541	0.442486	7.0203	6.7543	6.7937	6.6995	6.6058	6.7897	6.6923	6.7254	6.1461	6.8056	6.3097	6.3539
sp|Q99LI8|HGS_MOUSE	N/A	N/A	119970000	91	86.014	10	0	10	16.95	11.6	11.6	10	11.6	sp|Q99LI8|HGS_MOUSE	N/A	1	0.124501	0.884432	0.99334		0.65626	0.99994	-0.02975	0.933792	0.964632	0.992859	-0.00324988	0.992545	6.6046	6.6383	6.5552	6.5541	6.4793	6.5413	6.7295	6.6056	6.6824	6.49	6.4623	6.6633
sp|Q99LG2|TNPO2_MOUSE	N/A	N/A	372670000	193	100.46	16	0	16	55.055	27.6	27.6	13	24	sp|Q99LG2|TNPO2_MOUSE	N/A	1	0.515893	0.613606	0.988347		0.296872	0.99994	0.0368499	1.08855	0.653592	0.935989	0.0167999	1.03944	7.125	7.1023	7.0454	7.0881	7.0807	7.0855	7.1167	7.1449	7.0886	7.1078	7.207	7.2073
sp|Q99LF4|RTCB_MOUSE	N/A	N/A	642260000	264	55.249	16	0	16	83.128	42.8	42.8	16	42.8	sp|Q99LF4|RTCB_MOUSE	N/A	1	0.899338	0.440478	0.988347		0.194262	0.99994	-0.0370251	0.91828	0.312945	0.885809	-0.0401251	0.911748	7.3281	7.2799	7.3357	7.3395	7.2467	7.2757	7.4058	7.3585	7.3749	7.3527	7.2963	7.3645
sp|Q99LD4|CSN1_MOUSE	N/A	N/A	528660000	202	53.442	10	0	10	21.395	25.5	25.5	10	25.5	sp|Q99LD4|CSN1_MOUSE	N/A	1	0.270312	0.769123	0.988347		0.521142	0.99994	-0.0206499	0.953565	0.674836	0.936229	-0.012525	0.971572	7.2957	7.1797	7.1941	7.2501	7.1841	7.2177	7.2037	7.2413	7.265	7.2352	7.175	7.2118
sp|Q99LC5|ETFA_MOUSE	N/A	N/A	1372600000	341	35.009	14	0	14	239.88	55.3	55.3	14	55.3	sp|Q99LC5|ETFA_MOUSE	N/A	1	1.40559	0.294288	0.988347		0.187618	0.99994	-0.0407001	0.910542	0.651146	0.935126	-0.0082252	0.981239	7.6915	7.59	7.6863	7.5954	7.6608	7.6973	7.6564	7.692	7.6305	7.6792	7.6732	7.6919
sp|Q99LC3|NDUAA_MOUSE	N/A	N/A	5093400000	565	40.603	18	0	18	148.75	69.6	69.6	18	69.6	sp|Q99LC3|NDUAA_MOUSE	N/A	1	0.391271	0.687161	0.988347		0.842965	0.99994	0.00510049	1.01181	0.610915	0.927813	-0.0126245	0.971349	8.174	8.2088	8.2034	8.2383	8.225	8.2015	8.2275	8.2137	8.2081	8.282	8.2465	8.2018
sp|Q99LB6|MAT2B_MOUSE	N/A	N/A	231270000	94	37.392	9	0	9	35.57	31.7	31.7	9	31.7	sp|Q99LB6|MAT2B_MOUSE	N/A	1	0.43485	0.660273	0.988347		0.414671	0.99994	-0.0503	0.890635	0.651009	0.935126	-0.0192251	0.956698	6.9329	6.7269	6.8597	6.8432	6.8174	6.9237	6.9071	6.923	6.8707	6.9637	6.9691	6.9747
sp|Q99LB2|DHRS4_MOUSE	N/A	N/A	118970000	74	29.884	6	0	6	14.072	28.3	28.3	6	28.3	sp|Q99LB2|DHRS4_MOUSE	N/A	1	0.528388	0.606774	0.988347		0.81184	0.99994	-0.044125	0.903389	0.348274	0.885809	-0.196175	0.636539	6.6648	6.7464	6.3209	6.73	6.656	6.1691	6.6397	6.6082	6.0416	6.7373	6.1016	6.7113
sp|Q99L47|F10A1_MOUSE	N/A	N/A	743840000	229	41.655	11	0	11	109.9	29.9	29.9	11	29.9	sp|Q99L47|F10A1_MOUSE	N/A	1	0.468542	0.640363	0.988347		0.842693	0.99994	-0.0086	0.980393	0.367778	0.885809	-0.0383998	0.915377	7.3787	7.3493	7.3949	7.4047	7.2869	7.3895	7.3353	7.3495	7.3081	7.2785	7.2495	7.2493
sp|Q99L45|IF2B_MOUSE	N/A	N/A	150780000	81	38.092	8	0	8	18.45	24.2	24.2	8	24.2	sp|Q99L45|IF2B_MOUSE	N/A	1	1.27478	0.325497	0.988347		0.289589	0.99994	-0.0357499	0.92098	0.402131	0.885809	0.0672002	1.16735	6.7232	6.6954	6.6901	6.7464	6.6199	6.681	6.7243	6.6219	6.8818	6.6979	6.6288	6.9216
sp|Q99L43|CDS2_MOUSE	N/A	N/A	515660000	112	51.313	4	0	4	104.69	15.1	15.1	4	15.1	sp|Q99L43|CDS2_MOUSE	N/A	1	0.771886	0.490467	0.988347		0.374674	0.99994	-0.0496252	0.892021	0.308722	0.885809	-0.0590252	0.872921	7.3829	7.1417	7.2342	7.2292	7.1639	7.1545	7.263	7.2081	7.2176	7.1995	7.3021	7.3075
sp|Q99L13|3HIDH_MOUSE	N/A	N/A	407860000	166	35.44	9	0	9	119.08	38.2	38.2	9	38.2	sp|Q99L13|3HIDH_MOUSE	N/A	1	0.0405587	0.960427	0.998593		0.786422	0.99994	-0.00767505	0.982483	0.975666	0.995276	0.00104988	1.00242	7.1566	7.0521	7.1269	7.1438	7.065	7.0835	7.0996	7.1624	7.159	7.1149	7.109	7.1947
sp|Q99L04|DHRS1_MOUSE	N/A	N/A	201980000	120	34.005	12	0	12	85.592	52.1	52.1	12	52.1	sp|Q99L04|DHRS1_MOUSE	N/A	1	1.9345	0.20005	0.988347		0.581899	0.99994	-0.019475	0.956148	0.231455	0.885809	0.1461	1.39991	6.8082	6.8262	6.8051	6.78	6.9458	6.9669	6.8547	6.819	6.6813	6.7494	6.7143	7.2078
sp|Q99KY4|GAK_MOUSE	N/A	N/A	180240000	144	143.64	19	0	17	45.37	18.8	17.2	17	17.2	sp|Q99KY4|GAK_MOUSE	N/A	1	0.953356	0.421181	0.988347		0.29035	0.99994	-0.250025	0.562309	0.11621	0.885809	-0.137275	0.728996	6.9531	6.6446	6.6992	6.9057	6.7969	6.5904	6.8331	6.8177	6.7855	6.8641	5.9814	6.6276
sp|Q99KX1|MLF2_MOUSE	N/A	N/A	77941000	45	28.055	3	0	3	3.9069	18.6	18.6	3	18.6	sp|Q99KX1|MLF2_MOUSE	N/A	1	0.0835013	0.920594	0.994853		0.856488	0.99994	-0.0431498	0.90542	0.848538	0.972946	0.0395752	1.09541	6.56	6.2919	5.8931	5.9839	6.576	6.538	6.6003	6.6376	6.5312	6.599	6.5664	6.1655
sp|Q99KQ4|NAMPT_MOUSE	N/A	N/A	413110000	203	55.446	17	0	17	79.694	48.1	48.1	17	48.1	sp|Q99KQ4|NAMPT_MOUSE	N/A	1	2.0927	0.179338	0.988347		0.25362	0.99994	0.0970248	1.25033	0.138552	0.885809	0.12835	1.34385	7.11	7.1519	6.8133	7.1596	7.2088	7.1547	7.0919	7.0421	7.1634	7.0967	7.1464	7.0984
sp|Q99KP6|PRP19_MOUSE	N/A	N/A	207360000	111	55.238	9	0	9	26.841	28.2	28.2	9	28.2	sp|Q99KP6|PRP19_MOUSE	N/A	1	0.585437	0.576739	0.988347		0.412848	0.99994	-0.1836	0.655239	0.350798	0.885809	-0.0560001	0.879022	6.9262	6.1087	6.7982	6.8202	6.818	6.8919	6.8769	6.8514	6.9076	6.9611	7.0477	6.7209
sp|Q99KP3|CRYL1_MOUSE	N/A	N/A	70072000	54	35.208	6	0	6	26.002	24.5	24.5	6	24.5	sp|Q99KP3|CRYL1_MOUSE	N/A	1	28.1177	0.00013456	0.14963		0.927358	0.99994	-0.00287497	0.993402	0.000802897	0.725769	-0.29335	0.508921	6.5533	6.5086	6.509	6.5357	6.2402	6.1819	6.5528	6.4779	6.175	6.5289	6.6103	6.3735
sp|Q99KK7|DPP3_MOUSE	N/A	N/A	584190000	291	82.897	19	0	19	250.32	40.8	40.8	19	40.8	sp|Q99KK7|DPP3_MOUSE	N/A	1	1.00441	0.403886	0.988347		0.498356	0.99994	-0.0192499	0.956643	0.192232	0.885809	-0.0389248	0.914272	7.3595	7.279	7.2888	7.2938	7.326	7.2302	7.3101	7.2483	7.2547	7.2871	7.3474	7.2789
sp|Q99KK2|NEUA_MOUSE	N/A	N/A	239740000	131	48.057	11	0	11	35.876	32.2	32.2	11	32.2	sp|Q99KK2|NEUA_MOUSE	N/A	1	0.391854	0.686793	0.988347		0.745814	0.99994	0.0196751	1.04635	0.639362	0.934409	-0.0345751	0.923474	7.0285	6.9239	6.8292	6.9783	6.8345	6.7604	6.9637	6.8525	6.9473	6.8291	6.9745	6.97
sp|Q99KJ8|DCTN2_MOUSE	N/A	N/A	1191300000	348	44.116	16	0	16	241.12	60.2	60.2	16	60.2	sp|Q99KJ8|DCTN2_MOUSE	N/A	1	0.00984159	0.990217	0.999576		0.90313	0.99994	-0.00637508	0.985428	0.907672	0.983125	-0.00515008	0.988212	7.6019	7.6916	7.6274	7.511	7.6068	7.6359	7.5844	7.5394	7.4964	7.4937	7.5399	7.5477
sp|Q99KI0|ACON_MOUSE	N/A	N/A	44495000000	2344	85.462	43	0	43	323.31	64.2	64.2	43	64.2	sp|Q99KI0|ACON_MOUSE	N/A	1	0.307857	0.742462	0.988347		0.423352	0.99994	-0.0153003	0.965383	0.631676	0.931422	-0.0111504	0.974652	9.1508	9.1277	9.1386	9.152	9.1143	9.1459	9.192	9.1817	9.1893	9.1926	9.1514	9.1799
sp|Q99KH8|STK24_MOUSE;sp|Q99JT2|STK26_MOUSE;sp|Q9Z2W1|STK25_MOUSE	N/A	N/A	144200000	97	47.953	7	0	7	70.878	19.7	19.7	7	19.7	sp|Q99KH8|STK24_MOUSE;sp|Q99JT2|STK26_MOUSE;sp|Q9Z2W1|STK25_MOUSE	N/A	1	0.204567	0.818687	0.988347		0.497361	0.99994	0.0211999	1.05003	0.846228	0.972946	-0.0131249	0.970231	6.7057	6.7215	6.7011	6.6631	6.7667	6.6826	6.6007	6.7215	6.7159	6.7043	6.6905	6.4941
sp|Q99KE1|MAOM_MOUSE	N/A	N/A	67513000	53	65.798	8	0	7	52.388	19.7	18.2	7	18.2	sp|Q99KE1|MAOM_MOUSE	N/A	1	0.60068	0.569023	0.988347		0.383328	0.99994	0.141525	1.38524	0.546521	0.920789	0.102	1.26474	6.3157	6.3648	5.8713	6.4433	6.4493	6.4762	6.4795	6.406	6.2066	6.5051	6.5236	6.4475
sp|Q99KC8|VMA5A_MOUSE	N/A	N/A	85568000	47	87.142	10	0	10	30.312	17.2	17.2	10	17.2	sp|Q99KC8|VMA5A_MOUSE	N/A	1	1.37511	0.30122	0.988347		0.854614	0.99994	-0.0405749	0.910804	0.172314	0.885809	0.228975	1.69424	5.9744	5.9327	6.6233	6.4369	6.6161	6.602	6.5103	6.1851	6.4734	6.2611	6.6521	6.5935
sp|Q99KB8|GLO2_MOUSE	N/A	N/A	337700000	170	34.084	6	0	6	81.233	24.3	24.3	6	24.3	sp|Q99KB8|GLO2_MOUSE	N/A	1	0.0507805	0.950758	0.994961		0.687432	0.99994	0.0164751	1.03866	0.884847	0.977945	0.00857508	1.01994	6.9857	7.0395	7.0327	7.1257	6.9106	7.0868	7.1135	7.0629	7.044	7.0206	6.9903	7.1454
sp|Q99K85|SERC_MOUSE	N/A	N/A	1881800000	531	40.472	19	0	19	193.32	58.4	58.4	19	58.4	sp|Q99K85|SERC_MOUSE	N/A	1	1.48559	0.276996	0.988347		0.0944335	0.99994	-0.0493999	0.892483	0.579234	0.923042	-0.0173999	0.960727	7.8514	7.7225	7.7836	7.7777	7.764	7.751	7.7948	7.8123	7.8056	7.8245	7.7442	7.8641
sp|Q99K70|RRAGC_MOUSE;sp|Q7TT45|RRAGD_MOUSE	N/A	N/A	55533000	50	44.12	8	0	8	8.1952	22.6	22.6	8	22.6	sp|Q99K70|RRAGC_MOUSE;sp|Q7TT45|RRAGD_MOUSE	N/A	1	0.0907432	0.914077	0.994853		0.698955	0.99994	0.061825	1.15299	0.945624	0.989598	-0.0139499	0.96839	6.3836	6.4046	6.3212	5.8915	6.3441	6.0679	6.0366	6.3737	5.7617	6.0585	6.3774	6.5704
sp|Q99K51|PLST_MOUSE	N/A	N/A	1029900000	458	70.741	25	0	25	110.1	52.9	52.9	18	40.6	sp|Q99K51|PLST_MOUSE	N/A	1	0.286401	0.757557	0.988347		0.838462	0.99994	0.00742519	1.01724	0.557523	0.920789	0.0249501	1.05913	7.6242	7.5077	7.4747	7.5559	7.5503	7.5061	7.4939	7.5342	7.5411	7.5186	7.5433	7.6137
sp|Q99K48|NONO_MOUSE	N/A	N/A	287620000	132	54.54	9	0	8	42.411	28.8	27.1	8	27.1	sp|Q99K48|NONO_MOUSE	N/A	1	0.439729	0.657343	0.988347		0.710783	0.99994	0.0361501	1.0868	0.601856	0.927448	-0.042075	0.907664	7.0816	6.8242	6.8802	6.9506	6.9642	6.9089	6.811	7.1481	6.9749	7.0325	7.027	6.789
sp|Q99JY9|ARP3_MOUSE	N/A	N/A	8092200000	850	47.357	22	0	22	308.44	73.9	73.9	18	62.9	sp|Q99JY9|ARP3_MOUSE	N/A	1	0.83017	0.46679	0.988347		0.450832	0.99994	0.013725	1.03211	0.745592	0.951064	-0.00665021	0.984804	8.3933	8.4167	8.4076	8.427	8.4179	8.4183	8.3832	8.4256	8.4046	8.4589	8.4286	8.3756
sp|Q99JY8|PLPP3_MOUSE	N/A	N/A	734040000	171	35.216	7	0	7	50.779	30.8	30.8	7	30.8	sp|Q99JY8|PLPP3_MOUSE	N/A	1	0.0146093	0.98552	0.999576		0.958502	0.99994	-0.00207496	0.995234	0.924884	0.98367	0.00400007	1.00925	7.5027	7.398	7.35	7.4499	7.4457	7.3867	7.3845	7.3857	7.4413	7.3741	7.3694	7.3536
sp|Q99JY0|ECHB_MOUSE	N/A	N/A	1356800000	367	51.386	21	0	21	152.16	59.2	59.2	21	59.2	sp|Q99JY0|ECHB_MOUSE	N/A	1	4.6131	0.0417791	0.988347		0.315339	0.99994	-0.0322499	0.928432	0.0900562	0.885809	0.0684501	1.17071	7.6489	7.6058	7.5748	7.6349	7.6602	7.6594	7.641	7.6099	7.6774	7.6398	7.5249	7.7813
sp|Q99JX4|EIF3M_MOUSE	N/A	N/A	255100000	122	42.516	8	0	8	16.525	26.7	26.7	8	26.7	sp|Q99JX4|EIF3M_MOUSE	N/A	1	0.0145006	0.985627	0.999576		0.970999	0.99994	-0.00289989	0.993345	0.865253	0.97622	-0.0115499	0.973756	7.0365	6.9021	6.9389	6.8393	6.8359	7.0191	6.79	6.8747	6.9435	6.9553	7.093	6.876
sp|Q99JX3|GORS2_MOUSE	N/A	N/A	62464000	44	47.038	3	0	3	27.775	9.8	9.8	3	9.8	sp|Q99JX3|GORS2_MOUSE	N/A	1	0.436214	0.659452	0.988347		0.388213	0.99994	0.0878749	1.22426	0.94163	0.988289	0.00917494	1.02135	6.3399	6.5321	6.4183	6.4075	6.411	6.4688	6.4752	6.3858	6.0916	6.0873	6.3468	6.386
sp|Q99JR1|SFXN1_MOUSE	N/A	N/A	694890000	266	35.649	11	0	10	49.627	52.2	46.3	10	46.3	sp|Q99JR1|SFXN1_MOUSE	N/A	1	0.0777333	0.925825	0.994853		0.68835	0.99994	-0.0130999	0.970287	0.760845	0.956295	-0.0129499	0.970622	7.388	7.3295	7.3034	7.4045	7.2937	7.2894	7.3941	7.3003	7.4115	7.3739	7.3727	7.413
sp|Q99JP7|GGT7_MOUSE	N/A	N/A	546720000	155	70.251	10	0	10	46.466	20.5	20.5	10	20.5	sp|Q99JP7|GGT7_MOUSE	N/A	1	0.915862	0.434462	0.988347		0.575774	0.99994	-0.0207499	0.953345	0.310113	0.885809	0.021825	1.05154	7.259	7.2966	7.3003	7.3095	7.2748	7.2647	7.2461	7.2123	7.3364	7.2682	7.1722	7.285
sp|Q99JP6|HOME3_MOUSE	N/A	N/A	78620000	93	39.694	6	0	5	19.211	16.9	14.6	5	14.6	sp|Q99JP6|HOME3_MOUSE	N/A	1	0.837466	0.463925	0.988347		0.369969	0.99994	0.05395	1.13227	0.594335	0.927448	-0.058375	0.874229	6.2802	6.4323	6.3923	6.43	6.2764	6.607	6.4124	6.4409	6.1919	6.528	6.5255	6.3041
sp|Q99JI6|RAP1B_MOUSE	N/A	N/A	3941100000	283	20.825	10	0	10	102.54	59.8	59.8	4	29.3	sp|Q99JI6|RAP1B_MOUSE	N/A	1	1.42785	0.289347	0.988347		0.0893023	0.99994	-0.0466247	0.898205	0.492532	0.904429	-0.0216749	0.951317	8.1697	8.0865	8.1206	8.0888	8.1831	8.088	8.0941	8.1243	8.0717	8.1466	8.0449	8.1015
sp|Q99JI4|PSMD6_MOUSE	N/A	N/A	472340000	192	45.536	17	0	17	62.461	46.3	46.3	17	46.3	sp|Q99JI4|PSMD6_MOUSE	N/A	1	0.69915	0.522108	0.988347		0.599194	0.99994	-0.0270251	0.939669	0.581331	0.923042	0.0287249	1.06838	7.2953	7.0971	7.1083	7.2404	7.1782	7.1886	7.207	7.1837	7.2704	7.2167	7.198	7.305
sp|Q99JG2|G37L1_MOUSE	N/A	N/A	268240000	56	52.728	6	0	6	6.8894	13.1	13.1	6	13.1	sp|Q99JG2|G37L1_MOUSE	N/A	1	0.545476	0.597581	0.988347		0.837725	0.99994	0.056075	1.13782	0.317582	0.885809	0.21875	1.65482	7.0401	6.4079	6.9622	7.2174	6.9837	6.9425	6.2414	7.0538	7.0957	7.0499	6.8388	7.1467
sp|Q99JF8|PSIP1_MOUSE	N/A	N/A	531190000	107	59.696	9	0	9	22.023	20.1	20.1	8	18.6	sp|Q99JF8|PSIP1_MOUSE	N/A	1	3.50694	0.0747923	0.988347		0.163919	0.99994	0.10105	1.26197	0.0341706	0.885809	0.13365	1.36035	7.0148	7.3458	7.1531	7.2973	7.2992	7.2779	7.2271	7.1662	7.2602	7.2084	7.1983	7.3007
sp|Q99JB2|STML2_MOUSE	N/A	N/A	254510000	99	38.384	8	0	8	78.249	41.4	41.4	8	41.4	sp|Q99JB2|STML2_MOUSE	N/A	1	0.408854	0.676155	0.988347		0.538654	0.99994	0.03635	1.0873	0.844878	0.972946	-0.00874996	0.980054	6.9434	6.9367	6.9974	6.8508	6.9591	6.9941	6.9134	6.9983	6.854	6.867	7.0808	6.879
sp|Q99J99|THTM_MOUSE	N/A	N/A	828410000	271	33.097	12	0	12	80.821	51.9	51.9	12	51.9	sp|Q99J99|THTM_MOUSE	N/A	1	0.071626	0.931404	0.994853		0.788969	0.99994	-0.0119752	0.972803	0.762011	0.956384	-0.0123252	0.972019	7.5307	7.3894	7.3649	7.4806	7.4286	7.4224	7.4456	7.4276	7.4446	7.4935	7.4892	7.4898
sp|Q99J85|NPTXR_MOUSE	N/A	N/A	407500000	122	52.284	9	0	9	33.399	26.2	26.2	9	26.2	sp|Q99J85|NPTXR_MOUSE	N/A	1	0.853133	0.457847	0.988347		0.985874	0.99994	-0.000874998	0.997987	0.248912	0.885809	0.05755	1.14169	7.116	7.1247	7.1226	7.0054	7.0423	7.2062	7.0433	7.0524	7.2254	7.1096	7.2055	7.1478
sp|Q99J47|DRS7B_MOUSE	N/A	N/A	61036000	34	34.986	6	0	6	13.557	25.1	25.1	6	25.1	sp|Q99J47|DRS7B_MOUSE	N/A	1	3.14999	0.0918297	0.988347		0.232935	0.99994	-0.179125	0.662026	0.00384344	0.819875	-0.30655	0.493685	6.5563	6.4232	6.5309	5.9488	6.3913	6.1897	6.4939	6.5144	6.2271	6.5252	6.5034	6.072
sp|Q99J45|NRBP_MOUSE	N/A	N/A	108010000	39	59.865	3	0	3	5.38	7.9	7.9	3	7.9	sp|Q99J45|NRBP_MOUSE	N/A	1	1.16256	0.355548	0.988347		0.637693	0.99994	-0.10565	0.784061	0.381942	0.885809	0.1774	1.50453	6.6051	6.1251	6.1953	6.1014	6.7796	6.4496	5.9538	6.6411	6.489	6.6498	6.1138	6.3954
sp|Q99J08|S14L2_MOUSE	N/A	N/A	269110000	178	46.3	12	0	12	42.151	41.9	41.9	12	41.9	sp|Q99J08|S14L2_MOUSE	N/A	1	5.08658	0.0332636	0.988347		0.613548	0.99994	-0.0168751	0.961889	0.0810479	0.885809	0.0761249	1.19158	6.8392	6.8782	6.9425	6.9237	7.0318	6.9295	6.9713	6.8738	6.991	6.8835	6.8933	6.9887
sp|Q99104|MYO5A_MOUSE;sp|P21271|MYO5B_MOUSE	N/A	N/A	6385900000	1909	215.54	88	0	88	323.31	49.3	49.3	87	48.9	sp|Q99104|MYO5A_MOUSE	N/A	1	0.3384	0.721603	0.988347		0.330841	0.99994	-0.0206249	0.95362	0.596117	0.927448	-0.0178754	0.959676	8.3756	8.2988	8.2933	8.3343	8.2904	8.2575	8.3435	8.329	8.3775	8.3311	8.2989	8.3466
sp|Q99020|ROAA_MOUSE	N/A	N/A	350280000	114	30.831	5	0	5	38.874	21.4	21.4	5	21.4	sp|Q99020|ROAA_MOUSE	N/A	1	1.06123	0.385644	0.988347		0.410597	0.99994	0.17435	1.494	0.294947	0.885809	0.229075	1.69463	6.2679	7.0758	7.0768	7.0125	7.1065	7.1514	7.0276	7.058	6.9683	7.0442	6.9676	7.1066
sp|Q93092|TALDO_MOUSE	N/A	N/A	1728900000	289	37.387	15	0	15	47.939	39.5	39.5	15	39.5	sp|Q93092|TALDO_MOUSE	N/A	1	0.879992	0.44765	0.988347		0.258889	0.99994	-0.0459249	0.899653	0.609766	0.927813	-0.01705	0.961502	7.8231	7.7036	7.7141	7.7772	7.679	7.7517	7.7472	7.7354	7.7645	7.7557	7.6402	7.7767
sp|Q925N0|SFXN5_MOUSE	N/A	N/A	1566700000	321	37.328	10	0	10	210.64	42.4	42.4	10	42.4	sp|Q925N0|SFXN5_MOUSE	N/A	1	0.781789	0.486342	0.988347		0.784903	0.99994	-0.0112749	0.974373	0.481888	0.904429	0.03385	1.08106	7.8227	7.7009	7.6905	7.7338	7.7576	7.7157	7.7222	7.6977	7.72	7.6401	7.698	7.8176
sp|Q925I1|ATAD3_MOUSE	N/A	N/A	254780000	121	66.741	14	0	14	42.921	28.9	28.9	14	28.9	sp|Q925I1|ATAD3_MOUSE	N/A	1	0.988104	0.409313	0.988347		0.466756	0.99994	-0.0658498	0.859311	0.479508	0.904429	0.0460751	1.11192	6.9614	6.9372	6.8282	6.9874	6.8461	6.9555	6.9244	6.8811	7.0162	6.9964	6.6413	7.0769
sp|Q924M7|MPI_MOUSE	N/A	N/A	320110000	184	46.575	14	0	14	165.12	50.8	50.8	14	50.8	sp|Q924M7|MPI_MOUSE	N/A	1	1.18368	0.349642	0.988347		0.344762	0.99994	-0.054325	0.882419	0.18431	0.885809	-0.072225	0.846789	7.1853	6.9949	7.0311	6.9385	7.0254	7.0027	7.0498	7.0188	7.0442	7.0128	7.1095	6.9178
sp|Q924C1|XPO5_MOUSE	N/A	N/A	82724000	38	136.97	7	0	7	28.617	8.4	8.4	7	8.4	sp|Q924C1|XPO5_MOUSE	N/A	1	1.64828	0.245508	0.988347		0.450809	0.99994	0.194125	1.5636	0.0856232	0.885809	0.36395	2.3118	6.4638	6.0432	5.9992	6.6153	6.6267	6.4249	6.5048	6.1619	6.5535	5.8196	6.7435	6.6381
sp|Q923T9|KCC2G_MOUSE	N/A	N/A	1534400000	228	59.606	23	0	11	188.6	63.1	35.5	11	35.5	sp|Q923T9|KCC2G_MOUSE	N/A	1	0.677095	0.532192	0.988347		0.936087	0.99994	-0.00227499	0.994775	0.377385	0.885809	-0.0382751	0.91564	7.724	7.6466	7.6387	7.6427	7.6904	7.601	7.689	7.7027	7.7176	7.6756	7.7262	7.5652
sp|Q923S9|RAB30_MOUSE	N/A	N/A	40259000	29	23.058	2	0.0011958	2	2.0936	9.4	9.4	2	9.4	sp|Q923S9|RAB30_MOUSE	N/A	1	0.0522239	0.949402	0.994961		0.760695	0.99994	0.0249749	1.05919	0.77381	0.959817	0.0236498	1.05597	6.1584	6.0833	6.224	6.3452	6.1947	6.2194	6.0711	6.033	5.9714	6.149	6.2409	6.3116
sp|Q923D2|BLVRB_MOUSE	N/A	N/A	123630000	52	22.197	7	0	7	8.5343	56.8	56.8	7	56.8	sp|Q923D2|BLVRB_MOUSE	N/A	1	0.652271	0.543829	0.988347		0.292746	0.99994	-0.253625	0.557667	0.785905	0.961604	-0.0741749	0.842995	5.9753	6.2877	6.8006	6.1942	6.7738	6.7877	6.726	6.1516	6.2696	6.7414	6.5953	6.1155
sp|Q922Y1|UBXN1_MOUSE	N/A	N/A	34316000	35	33.572	2	0	2	49.702	9.4	9.4	2	9.4	sp|Q922Y1|UBXN1_MOUSE	N/A	1	0.0287887	0.971711	0.999576		0.818898	0.99994	0.03145	1.0751	0.977845	0.995276	0.00475013	1.011	6.5908	6.2393	6.2189	6.4084	5.9723	6.1887	6.1671	6.1555	6.3906	6.0329	6.3323	6.4771
sp|Q922S4|PDE2A_MOUSE	N/A	N/A	2208900000	684	105.62	33	0	33	323.31	50.2	50.2	33	50.2	sp|Q922S4|PDE2A_MOUSE	N/A	1	0.211523	0.813262	0.988347		0.041017	0.99994	0.019475	1.04586	0.689947	0.936676	0.016225	1.03807	7.8307	7.8498	7.8477	7.8791	7.7787	7.8042	7.8443	7.8538	7.937	7.8396	7.8575	7.9073
sp|Q922R8|PDIA6_MOUSE	N/A	N/A	1158400000	353	48.1	11	0	11	90.753	38.9	38.9	11	38.9	sp|Q922R8|PDIA6_MOUSE	N/A	1	0.270744	0.768809	0.988347		0.622032	0.99994	0.02665	1.06329	0.535037	0.920789	0.0302	1.07201	7.6603	7.568	7.6298	7.5807	7.6326	7.5639	7.4869	7.5669	7.5804	7.524	7.692	7.6449
sp|Q922R1|CP070_MOUSE	N/A	N/A	85244000	67	47.416	5	0	5	10.054	18	18	5	18	sp|Q922R1|CP070_MOUSE	N/A	1	0.272677	0.76741	0.988347		0.852387	0.99994	-0.0179	0.959622	0.658193	0.935989	0.038175	1.09188	6.6939	6.3354	6.4915	6.4672	6.4553	6.5473	6.3858	6.5689	6.5563	6.3398	6.4679	6.5048
sp|Q922Q8|LRC59_MOUSE	N/A	N/A	556220000	186	34.877	8	0	8	25.703	38.1	38.1	8	38.1	sp|Q922Q8|LRC59_MOUSE	N/A	1	1.30804	0.317194	0.988347		0.657491	0.99994	0.0187497	1.04412	0.0865693	0.885809	0.0563248	1.13848	7.3195	7.2204	7.2255	7.2832	7.2776	7.3161	7.228	7.2418	7.3164	7.2698	7.3724	7.358
sp|Q922Q4|P5CR2_MOUSE	N/A	N/A	156340000	58	33.659	9	0	9	21.684	40.6	40.6	6	30	sp|Q922Q4|P5CR2_MOUSE	N/A	1	0.858063	0.455954	0.988347		0.212423	0.99994	-0.2491	0.563508	0.365794	0.885809	-0.1504	0.707294	6.7254	6.3795	6.7619	6.0423	6.6717	6.7267	6.7931	6.7945	6.8239	6.689	6.7567	6.1455
sp|Q922Q1|MARC2_MOUSE	N/A	N/A	389220000	158	38.194	10	0	10	103.48	40.5	40.5	10	40.5	sp|Q922Q1|MARC2_MOUSE	N/A	1	1.00069	0.405116	0.988347		0.667363	0.99994	-0.0221249	0.950331	0.446054	0.893642	0.0384752	1.09264	7.194	7.0169	7.0095	7.0642	7.1516	7.0918	7.1491	7.1214	7.189	7.0525	7.1141	7.1266
sp|Q922J6|TSN2_MOUSE	N/A	N/A	242650000	111	24.181	3	0	3	33.767	13.1	13.1	3	13.1	sp|Q922J6|TSN2_MOUSE	N/A	1	4.46581	0.0449577	0.988347		0.213562	0.99994	-0.116575	0.764584	0.0253408	0.885809	-0.233925	0.583546	7.1208	6.8263	6.9344	6.8137	6.8551	6.7347	7.0236	7.0177	6.6273	6.8209	6.7757	6.7469
sp|Q922H4|GMPPA_MOUSE	N/A	N/A	87127000	62	46.244	6	0	6	18.61	19	19	6	19	sp|Q922H4|GMPPA_MOUSE	N/A	1	0.242144	0.789896	0.988347		0.720004	0.99994	-0.0568	0.877405	0.437171	0.888069	0.029825	1.07109	6.5233	6.552	6.5533	6.0444	6.6302	6.5072	6.5129	6.5934	6.6223	6.5619	6.7344	6.511
sp|Q922H2|PDK3_MOUSE	N/A	N/A	237510000	94	47.922	9	0	9	27.087	27	27	8	24.3	sp|Q922H2|PDK3_MOUSE	N/A	1	1.21081	0.34223	0.988347		0.117629	0.99994	-0.0520499	0.887054	0.273197	0.885809	-0.061	0.86896	7.0083	6.8789	6.8998	6.8878	6.7444	6.8848	6.9218	6.9031	6.9216	6.897	6.8489	6.9321
sp|Q922F4|TBB6_MOUSE	N/A	N/A	8335900000	69	50.09	17	0	2	80.793	43.6	5.8	2	5.8	sp|Q922F4|TBB6_MOUSE	N/A	1	2.94675	0.103659	0.988347		0.455191	0.99994	0.57575	3.76487	0.231581	0.885809	-1.25253	0.0559081	8.7784	8.6166	8.7165	8.6236	6.3043	8.5414	8.6863	8.6916	6.3642	5.8534	8.4058	5.8146
sp|Q922E4|PCY2_MOUSE	N/A	N/A	234470000	142	45.234	6	0	6	14.584	23.8	23.8	6	23.8	sp|Q922E4|PCY2_MOUSE	N/A	1	0.352517	0.712204	0.988347		0.42186	0.99994	0.0238251	1.05639	0.798426	0.966005	0.0090251	1.021	6.8377	6.9259	6.8673	6.9295	6.8879	6.9401	6.9226	6.8907	6.8502	6.9524	6.9292	6.9379
sp|Q922D8|C1TC_MOUSE	N/A	N/A	506700000	265	101.2	28	0	28	110.19	38.8	38.8	28	38.8	sp|Q922D8|C1TC_MOUSE	N/A	1	0.951762	0.421736	0.988347		0.317513	0.99994	-0.0296001	0.934114	0.391936	0.885809	-0.0242002	0.945801	7.3424	7.2155	7.2466	7.2357	7.2249	7.251	7.2454	7.2351	7.2397	7.2332	7.2629	7.2552
sp|Q922D4|PP6R3_MOUSE	N/A	N/A	71717000	62	94.652	7	0	7	10.914	9.1	9.1	7	9.1	sp|Q922D4|PP6R3_MOUSE	N/A	1	0.124364	0.88455	0.99334		0.825566	0.99994	-0.0475249	0.896345	0.821626	0.967677	0.042325	1.10236	6.7066	6.4697	6.4852	5.9679	6.6004	6.4855	6.4591	6.4534	6.4505	5.9426	6.5124	6.2264
sp|Q922B2|SYDC_MOUSE	N/A	N/A	710660000	335	57.147	24	0	24	84.975	55.1	55.1	24	55.1	sp|Q922B2|SYDC_MOUSE	N/A	1	0.110076	0.896954	0.99334		0.964146	0.99994	-0.00145006	0.996667	0.680465	0.936482	-0.0136999	0.968947	7.4379	7.3746	7.3609	7.3903	7.3256	7.3342	7.3455	7.327	7.3983	7.3932	7.4398	7.4246
sp|Q922B1|MACD1_MOUSE	N/A	N/A	149630000	113	35.294	6	0	6	28.634	34.7	34.7	6	34.7	sp|Q922B1|MACD1_MOUSE	N/A	1	2.44319	0.142049	0.988347		0.215534	0.99994	-0.0329499	0.926937	0.0389756	0.885809	-0.0462749	0.898928	6.7549	6.735	6.692	6.6651	6.6677	6.682	6.7091	6.7026	6.6462	6.7252	6.6467	6.7002
sp|Q921Q7|RIN1_MOUSE	N/A	N/A	154570000	116	83.013	10	0	10	168.92	19.3	19.3	10	19.3	sp|Q921Q7|RIN1_MOUSE	N/A	1	3.16713	0.0909092	0.988347		0.814912	0.99994	0.011125	1.02595	0.0439588	0.885809	0.1077	1.28145	6.6942	6.6988	6.6482	6.6782	6.8701	6.7465	6.5961	6.5585	6.7314	6.6933	6.7408	6.7146
sp|Q921M7|FA49B_MOUSE	N/A	N/A	2862400000	514	36.776	14	0	14	203.02	62.7	62.7	12	55.9	sp|Q921M7|FA49B_MOUSE	N/A	1	1.20478	0.343859	0.988347		0.969173	0.99994	-0.00220001	0.994947	0.176851	0.885809	-0.067875	0.855313	8.0908	7.9076	7.9392	7.928	7.9197	7.8632	7.9827	8.028	7.9929	7.9435	8.0838	7.9089
sp|Q921M3|SF3B3_MOUSE	N/A	N/A	132650000	121	135.55	15	0	15	34.244	17.7	17.7	15	17.7	sp|Q921M3|SF3B3_MOUSE	N/A	1	0.156853	0.857117	0.992065		0.647257	0.99994	-0.0596253	0.871715	0.607705	0.927813	-0.024425	0.945312	6.6673	6.7204	6.6831	6.7555	6.6012	6.6038	6.7247	6.7688	6.6536	6.6657	6.2576	6.7845
sp|Q921L3|TMCO1_MOUSE	N/A	N/A	117010000	42	21.175	2	0.00032478	2	3.3335	12.2	12.2	2	12.2	sp|Q921L3|TMCO1_MOUSE	N/A	1	0.922858	0.431946	0.988347		0.32039	0.99994	0.155175	1.42947	0.778492	0.961604	-0.0538751	0.883334	6.3997	6.569	6.2382	6.6467	6.3193	6.6524	6.6595	6.336	6.1117	6.0696	6.436	6.0681
sp|Q921J2|RHEB_MOUSE	N/A	N/A	160060000	47	20.451	4	0	4	38.776	23.9	23.9	4	23.9	sp|Q921J2|RHEB_MOUSE	N/A	1	1.65538	0.244236	0.988347		0.354584	0.99994	-0.238525	0.577398	0.0639326	0.885809	-0.448	0.356451	6.5074	5.9782	6.8179	6.2056	6.8034	6.1425	6.74	6.6873	6.0855	6.7449	6.985	5.9868
sp|Q921I1|TRFE_MOUSE;CON__Q2HJF0;CON__Q29443;CON__Q0IIK2	N/A	N/A	1889100000	722	76.723	35	0	35	323.31	57	57	35	57	sp|Q921I1|TRFE_MOUSE	N/A	1	0.654524	0.54276	0.988347		0.635818	0.99994	-0.0337249	0.925284	0.561639	0.920789	0.0496001	1.12099	7.861	7.6886	7.6926	7.7272	7.784	7.8435	7.7412	7.8254	7.7725	7.9343	7.853	8.0275
sp|Q921G7|ETFD_MOUSE	N/A	N/A	378360000	142	68.09	12	0	12	39.198	26.3	26.3	12	26.3	sp|Q921G7|ETFD_MOUSE	N/A	1	1.05204	0.388525	0.988347		0.100022	0.99994	-0.0636499	0.863675	0.374528	0.885809	-0.0496749	0.891918	7.1396	7.0317	7.0417	6.989	6.9206	7.0963	7.1049	7.0956	7.1004	7.145	7.0603	7.1152
sp|Q921F4|HNRLL_MOUSE	N/A	N/A	260990000	156	64.124	15	0	15	78.508	35.4	35.4	15	35.4	sp|Q921F4|HNRLL_MOUSE	N/A	1	0.196788	0.824806	0.988347		0.619023	0.99994	0.038175	1.09188	0.739506	0.950442	0.0120751	1.02819	6.9138	6.8043	6.9507	6.9237	6.9094	6.893	6.8581	7.0014	6.961	6.9815	7.1274	6.989
sp|Q921F2|TADBP_MOUSE	N/A	N/A	725580000	218	44.547	9	0	9	107.26	36.2	36.2	9	36.2	sp|Q921F2|TADBP_MOUSE	N/A	1	1.40276	0.294922	0.988347		0.187229	0.99994	-0.0368499	0.91865	0.308963	0.885809	-0.0259749	0.941944	7.3738	7.3308	7.3769	7.3639	7.3827	7.3941	7.4578	7.3986	7.3452	7.4181	7.3859	7.4007
sp|Q921E2|RAB31_MOUSE	N/A	N/A	115310000	51	21.331	6	0	6	22.908	38.7	38.7	4	27.3	sp|Q921E2|RAB31_MOUSE	N/A	1	1.18297	0.349839	0.988347		0.697467	0.99994	-0.0477251	0.895932	0.20924	0.885809	-0.23155	0.586746	6.8143	6.3022	6.5661	6.7017	6.602	6.186	6.6441	6.707	6.1485	6.6179	6.7406	6.7797
sp|Q920Q4|VPS16_MOUSE	N/A	N/A	168950000	70	94.927	10	0	10	30.264	15.9	15.9	10	15.9	sp|Q920Q4|VPS16_MOUSE	N/A	1	0.0556719	0.946173	0.994853		0.875981	0.99994	-0.0261251	0.941618	0.746402	0.951064	-0.06995	0.851236	6.6814	6.825	6.7402	6.2048	6.9506	6.0335	6.6194	6.8297	6.7608	6.7666	6.8436	6.7829
sp|Q920P5|KAD5_MOUSE	N/A	N/A	721910000	190	63.322	14	0	14	49.033	33.3	33.3	14	33.3	sp|Q920P5|KAD5_MOUSE	N/A	1	0.253434	0.781489	0.988347		0.752256	0.99994	0.0195498	1.04604	0.572884	0.9218	0.0358501	1.08605	7.1968	7.3651	7.3593	7.3247	7.3434	7.4098	7.3321	7.3602	7.4056	7.4767	7.3931	7.3495
sp|Q920P3|BRNP1_MOUSE	N/A	N/A	48956000	48	88.64	7	0	7	12.563	11.7	11.7	7	11.7	sp|Q920P3|BRNP1_MOUSE	N/A	1	0.15904	0.855308	0.991248		0.81942	0.99994	-0.0144252	0.96733	0.620009	0.929178	-0.0450751	0.901415	6.2691	6.3293	6.322	6.4803	6.4377	6.16	6.4068	6.2709	6.4475	6.4018	6.2615	6.1742
sp|Q920N7|SYT12_MOUSE	N/A	N/A	254790000	159	46.68	9	0	9	15.506	26.4	26.4	9	26.4	sp|Q920N7|SYT12_MOUSE	N/A	1	0.121239	0.887245	0.99334		0.847102	0.99994	-0.0130004	0.970509	0.719327	0.945662	0.0134249	1.03139	6.8678	6.9205	6.9815	6.9865	6.9181	6.8885	6.8225	6.8819	6.8812	6.8954	6.7263	6.9331
sp|Q920I9|WDR7_MOUSE	N/A	N/A	3420500000	1144	163.45	44	0	44	323.31	42.4	42.4	44	42.4	sp|Q920I9|WDR7_MOUSE	N/A	1	1.74086	0.229539	0.988347		0.31731	0.99994	-0.0146999	0.966719	0.0395396	0.885809	-0.0203001	0.954333	8.0535	7.998	8.0285	8.0487	8.0264	8.0173	8.0352	8.0432	8.0212	8.0588	8.0273	8.0299
sp|Q920E5|FPPS_MOUSE	N/A	N/A	371250000	134	40.581	11	0	11	84.914	40.2	40.2	11	40.2	sp|Q920E5|FPPS_MOUSE	N/A	1	1.34011	0.309429	0.988347		0.137276	0.99994	0.0701748	1.17537	0.440115	0.888097	0.04115	1.09939	6.9938	7.1789	7.1462	7.1152	7.1189	7.1822	6.9983	7.1115	7.0338	7.0894	7.1028	7.0574
sp|Q91ZZ3|SYUB_MOUSE;sp|Q9Z0F7|SYUG_MOUSE	N/A	N/A	3176000000	156	14.051	7	0	4	112.93	52.6	37.6	4	37.6	sp|Q91ZZ3|SYUB_MOUSE	N/A	1	0.0812748	0.922609	0.994853		0.812722	0.99994	0.0273501	1.065	0.673939	0.936229	0.0401251	1.09679	7.8587	8.2203	8.1396	7.8934	8.0368	8.111	7.9251	7.8629	7.8745	7.828	7.8842	7.8896
sp|Q91ZX7|LRP1_MOUSE	N/A	N/A	970660000	482	504.74	47	0	47	121.95	13.2	13.2	47	13.2	sp|Q91ZX7|LRP1_MOUSE	N/A	1	0.232027	0.797524	0.988347		0.491576	0.99994	0.0187249	1.04406	0.658981	0.935989	0.0160252	1.03759	7.5634	7.49	7.4768	7.5193	7.5317	7.4464	7.4588	7.5209	7.5704	7.5025	7.5462	7.5171
sp|Q91ZU6|DYST_MOUSE	N/A	N/A	1236800000	78	834.21	22	0	19	13.399	3.5	2.9	19	2.9	sp|Q91ZU6|DYST_MOUSE	N/A	1	1.80382	0.219402	0.988347		0.513608	0.99994	0.3715	2.35234	0.0892828	0.885809	0.834675	6.834	6.1317	7.6849	6.3012	7.6658	7.6712	7.6776	7.5753	7.5576	7.9481	7.6637	6.2496	7.7137
sp|Q91ZR1|RAB4B_MOUSE	N/A	N/A	397220000	205	23.629	11	0	11	79.485	68.5	68.5	9	57.7	sp|Q91ZR1|RAB4B_MOUSE	N/A	1	2.34265	0.151686	0.988347		0.629722	0.99994	0.0162501	1.03813	0.254229	0.885809	-0.043725	0.904222	7.2162	7.1306	7.0673	7.1476	7.0992	7.0778	7.1285	7.1562	7.1165	7.106	7.1486	7.0496
sp|Q91ZP9|NECA2_MOUSE	N/A	N/A	155730000	87	43.44	11	0	11	42.183	38.6	38.6	11	38.6	sp|Q91ZP9|NECA2_MOUSE	N/A	1	3.28754	0.084753	0.988347		0.271515	0.99994	-0.0539501	0.883181	0.101605	0.885809	0.0465249	1.11308	6.6739	6.7621	6.7329	6.6445	6.7299	6.8141	6.7148	6.685	6.7616	6.7484	6.5626	6.7505
sp|Q91ZJ5|UGPA_MOUSE	N/A	N/A	1313000000	329	56.979	18	0	18	184.11	51.6	51.6	18	51.6	sp|Q91ZJ5|UGPA_MOUSE	N/A	1	1.49472	0.275103	0.988347		0.236099	0.99994	-0.02465	0.944822	0.409487	0.885809	0.0379502	1.09132	7.6157	7.6303	7.6557	7.5929	7.6104	7.6764	7.6196	7.6447	7.6344	7.6716	7.5961	7.7932
sp|Q91ZA3|PCCA_MOUSE	N/A	N/A	688220000	377	79.921	27	0	27	128.54	51.2	51.2	27	51.2	sp|Q91ZA3|PCCA_MOUSE	N/A	1	0.388433	0.688958	0.988347		0.468777	0.99994	0.0151498	1.0355	0.841621	0.972946	-0.00487506	0.988838	7.3432	7.3183	7.3346	7.3981	7.3099	7.3383	7.3779	7.381	7.4088	7.3527	7.3716	7.3319
sp|Q91Z67|SRGP2_MOUSE	N/A	N/A	237530000	152	120.8	14	0	14	95.564	18.8	18.8	12	16.5	sp|Q91Z67|SRGP2_MOUSE	N/A	1	1.69419	0.237425	0.988347		0.551616	0.99994	-0.055475	0.880086	0.0142235	0.885809	0.079325	1.2004	6.8249	6.8995	6.8733	6.9026	6.9572	6.9344	6.8201	6.7902	6.9055	6.8276	6.5317	6.8661
sp|Q91Z61|DIRA1_MOUSE	N/A	N/A	282140000	95	22.264	7	0	7	76.634	44.4	44.4	7	44.4	sp|Q91Z61|DIRA1_MOUSE	N/A	1	1.18053	0.350514	0.988347		0.654502	0.99994	-0.0246501	0.944822	0.292568	0.885809	-0.214025	0.610907	7.0465	7.0428	6.9406	6.9855	7.0033	6.2651	7.1288	6.9603	6.892	6.9229	6.9516	7.0223
sp|Q91Z53|GRHPR_MOUSE	N/A	N/A	646300000	180	35.328	15	0	15	111.07	66.8	66.8	15	66.8	sp|Q91Z53|GRHPR_MOUSE	N/A	1	2.35669	0.150294	0.988347		0.830397	0.99994	0.00434995	1.01007	0.0964939	0.885809	-0.0298501	0.933576	7.3294	7.2966	7.3491	7.3315	7.3134	7.3044	7.3421	7.3678	7.2761	7.2912	7.3333	7.2985
sp|Q91Z31|PTBP2_MOUSE	N/A	N/A	388090000	128	57.488	10	0	10	27.784	29.9	29.9	10	29.9	sp|Q91Z31|PTBP2_MOUSE	N/A	1	1.06344	0.384956	0.988347		0.131044	0.99994	0.09105	1.23325	0.338956	0.885809	0.0840002	1.21339	6.956	7.1694	7.1313	7.1445	7.2655	7.2031	6.9728	7.0546	7.0658	7.1053	7.1611	6.967
sp|Q91YT0|NDUV1_MOUSE	N/A	N/A	5994600000	773	50.834	22	0	22	323.31	62.7	62.7	22	62.7	sp|Q91YT0|NDUV1_MOUSE	N/A	1	1.10909	0.371057	0.988347		0.241826	0.99994	0.0463998	1.11276	0.546434	0.920789	0.0211496	1.0499	8.1632	8.2831	8.2839	8.257	8.3126	8.2666	8.2636	8.3048	8.2564	8.2958	8.3472	8.2555
sp|Q91YR1|TWF1_MOUSE	N/A	N/A	615170000	315	40.079	12	0	11	323.31	47.7	45.7	11	45.7	sp|Q91YR1|TWF1_MOUSE	N/A	1	1.0978	0.374435	0.988347		0.636959	0.99994	0.0158999	1.03729	0.284738	0.885809	-0.026625	0.940535	7.3564	7.3109	7.3571	7.2997	7.2849	7.3193	7.2965	7.3442	7.2671	7.3021	7.4209	7.3343
sp|Q91YQ5|RPN1_MOUSE	N/A	N/A	1569300000	585	68.527	26	0	26	131.4	56.1	56.1	26	56.1	sp|Q91YQ5|RPN1_MOUSE	N/A	1	0.602077	0.568322	0.988347		0.893412	0.99994	0.00487494	1.01129	0.386397	0.885809	0.0314	1.07498	7.7987	7.6673	7.6975	7.7116	7.751	7.7097	7.6713	7.7344	7.7271	7.6704	7.7441	7.7757
sp|Q91YP2|NEUL_MOUSE	N/A	N/A	90398000	62	80.428	7	0	7	14.164	14.5	14.5	7	14.5	sp|Q91YP2|NEUL_MOUSE	N/A	1	1.07181	0.38236	0.988347		0.431077	0.99994	-0.14415	0.717546	0.555772	0.920789	0.059275	1.14624	6.5963	6.0498	6.654	6.5848	6.5232	6.5929	6.6838	6.7106	6.6676	6.3043	6.3166	6.6918
sp|Q91YP0|L2HDH_MOUSE	N/A	N/A	144030000	99	50.898	9	0	9	62.225	24.4	24.4	9	24.4	sp|Q91YP0|L2HDH_MOUSE	N/A	1	0.619515	0.559663	0.988347		0.446121	0.99994	-0.191325	0.643687	0.783222	0.961604	-0.00975013	0.9778	6.7151	5.8186	6.7058	6.703	6.6926	6.6923	6.712	6.7241	6.7889	6.7045	6.8264	6.6246
sp|Q91YM2|RHG35_MOUSE	N/A	N/A	141480000	87	170.39	15	0	15	35.225	12.8	12.8	15	12.8	sp|Q91YM2|RHG35_MOUSE	N/A	1	0.620368	0.559243	0.988347		0.407879	0.99994	-0.215175	0.609291	0.175513	0.885809	-0.23165	0.586611	6.6978	5.7912	6.6873	6.7528	6.6694	6.399	6.7764	6.7312	6.1238	6.7525	6.7781	6.7952
sp|Q91YJ2|SNX4_MOUSE	N/A	N/A	194460000	85	51.777	10	0	10	86.291	26.4	26.4	10	26.4	sp|Q91YJ2|SNX4_MOUSE	N/A	1	1.23961	0.334568	0.988347		0.193547	0.99994	-0.042025	0.907768	0.686627	0.936676	-0.0112501	0.974428	6.8641	6.7625	6.7707	6.7111	6.7513	6.8043	6.7995	6.7907	6.8001	6.8048	6.8067	6.8384
sp|Q91YE6|IPO9_MOUSE	N/A	N/A	240150000	175	116.05	13	0	13	50.393	18.3	18.3	13	18.3	sp|Q91YE6|IPO9_MOUSE	N/A	1	1.39456	0.296774	0.988347		0.496455	0.99994	0.0502001	1.12254	0.172004	0.885809	0.113475	1.2986	6.6814	7.0078	6.9135	6.8837	7.0833	6.8755	6.8617	6.8177	6.9754	6.9275	6.8757	6.9038
sp|Q91YD9|WASL_MOUSE	N/A	N/A	256590000	151	54.274	12	0	12	40.435	35.7	35.7	12	35.7	sp|Q91YD9|WASL_MOUSE	N/A	1	1.50665	0.272652	0.988347		0.254702	0.99994	0.13185	1.35472	0.238941	0.885809	0.14885	1.4088	6.5424	6.9582	6.8954	6.9149	7.0769	6.9265	6.7112	6.9341	6.8662	7.0133	6.8825	6.8881
sp|Q91XV3|BASP1_MOUSE	N/A	N/A	10691000000	764	22.086	17	0	17	323.31	87.2	87.2	17	87.2	sp|Q91XV3|BASP1_MOUSE	N/A	1	0.211835	0.813019	0.988347		0.549635	0.99994	-0.0307751	0.93159	0.686829	0.936676	-0.0209749	0.952851	8.6437	8.5811	8.5712	8.5522	8.4564	8.5227	8.5673	8.5566	8.5738	8.4673	8.4365	8.6127
sp|Q91XU3|PI42C_MOUSE	N/A	N/A	347040000	144	47.335	9	0	9	26.56	24.2	24.2	9	24.2	sp|Q91XU3|PI42C_MOUSE	N/A	1	2.45626	0.140853	0.988347		0.0574547	0.99994	0.0549001	1.13475	0.188229	0.885809	0.0451752	1.10962	6.8921	6.9791	6.9681	7.0214	7.0225	6.9372	6.9191	7.0041	6.9565	6.9799	6.9742	7.0237
sp|Q91XM9|DLG2_MOUSE	N/A	N/A	1876100000	628	94.879	35	0	32	225.35	53.4	49.1	28	45.9	sp|Q91XM9|DLG2_MOUSE	N/A	1	0.280214	0.76198	0.988347		0.552479	0.99994	-0.0157251	0.964439	0.518804	0.914705	-0.020375	0.954168	7.7842	7.8135	7.7951	7.7886	7.7268	7.7361	7.8357	7.7772	7.8295	7.7535	7.7263	7.7946
sp|Q91XL9|OSBL1_MOUSE	N/A	N/A	1396200000	154	107.79	12	0	12	46.228	18	18	11	17.2	sp|Q91XL9|OSBL1_MOUSE	N/A	1	0.35069	0.713412	0.988347		0.184071	0.99994	-0.04035	0.911276	0.522428	0.917426	-0.05255	0.886033	7.7146	7.6584	7.7192	7.6443	7.7863	7.7198	7.6779	7.7041	7.6102	7.654	7.5975	7.4392
sp|Q91X97|NCALD_MOUSE	N/A	N/A	2179700000	241	22.245	14	0	8	86.606	77.2	54.4	8	54.4	sp|Q91X97|NCALD_MOUSE	N/A	1	0.470569	0.639188	0.988347		0.394616	0.99994	-0.0300001	0.933254	0.58568	0.923042	-0.022375	0.949784	7.9466	7.8285	7.7898	7.8197	7.8393	7.7921	7.8623	7.8397	7.8368	7.8578	7.8486	7.8988
sp|Q91WS0|CISD1_MOUSE	N/A	N/A	3169500000	394	12.097	6	0	6	173.47	52.8	52.8	6	52.8	sp|Q91WS0|CISD1_MOUSE	N/A	1	0.698144	0.522563	0.988347		0.540488	0.99994	-0.03965	0.912746	0.19626	0.885809	-0.06665	0.857729	7.9954	7.9033	7.864	8.0319	7.8036	7.8825	8.0016	7.9439	7.9642	7.9572	7.7805	7.9013
sp|Q91WQ3|SYYC_MOUSE	N/A	N/A	657880000	358	59.105	25	0	25	78.166	55.3	55.3	25	55.3	sp|Q91WQ3|SYYC_MOUSE	N/A	1	0.59987	0.56943	0.988347		0.558314	0.99994	-0.031575	0.929876	0.607211	0.927813	0.026275	1.06237	7.4117	7.2935	7.2834	7.4166	7.303	7.3283	7.3672	7.3422	7.3806	7.3281	7.2118	7.4836
sp|Q91WK2|EIF3H_MOUSE	N/A	N/A	120890000	69	39.832	8	0	8	11.806	24.7	24.7	8	24.7	sp|Q91WK2|EIF3H_MOUSE	N/A	1	0.0337662	0.966919	0.999552		0.737094	0.99994	0.0611749	1.15126	0.901937	0.983125	0.034025	1.0815	6.0019	6.6095	6.558	6.2383	6.7476	6.4969	6.5466	6.2349	6.6568	6.3933	6.6618	5.7346
sp|Q91WG7|DGKG_MOUSE	N/A	N/A	314400000	158	88.522	13	0	13	62.323	22.2	22.2	13	22.2	sp|Q91WG7|DGKG_MOUSE	N/A	1	0.285815	0.757974	0.988347		0.469924	0.99994	-0.0232248	0.947928	0.766248	0.95865	-0.00927496	0.97887	7.0459	6.9813	6.9914	6.9587	7.0021	7.0333	7.0137	7.0573	7.082	7.0785	7.0393	6.975
sp|Q91WG5|AAKG2_MOUSE	N/A	N/A	214420000	68	62.948	5	0	5	10.232	11.1	11.1	4	9.4	sp|Q91WG5|AAKG2_MOUSE	N/A	1	2.34178	0.151774	0.988347		0.0407218	0.99994	0.0837501	1.21269	0.232359	0.885809	0.0469	1.11404	6.8018	6.8097	6.82	6.9085	6.8304	6.8864	6.8268	6.9224	6.7868	6.8153	6.9583	6.9479
sp|Q91WD5|NDUS2_MOUSE	N/A	N/A	4622100000	987	52.625	21	0	21	254.85	61.1	61.1	21	61.1	sp|Q91WD5|NDUS2_MOUSE	N/A	1	0.469316	0.639914	0.988347		0.555118	0.99994	-0.0216253	0.951425	0.429173	0.888069	-0.0308001	0.931537	8.2312	8.1084	8.0837	8.1717	8.1321	8.0927	8.1447	8.1515	8.1781	8.1616	8.1031	8.0951
sp|Q91WC3|ACSL6_MOUSE	N/A	N/A	1630200000	497	78.016	30	0	30	179.68	53.9	53.9	30	53.9	sp|Q91WC3|ACSL6_MOUSE	N/A	1	0.0048336	0.995181	0.999576		0.967701	0.99994	-0.00244999	0.994375	0.962939	0.992859	0.00300002	1.00693	7.8504	7.6527	7.6113	7.7875	7.7354	7.6544	7.7557	7.7403	7.7044	7.6879	7.715	7.8231
sp|Q91W89|MA2C1_MOUSE	N/A	N/A	66111000	46	115.69	7	0	7	14.601	9.6	9.6	7	9.6	sp|Q91W89|MA2C1_MOUSE	N/A	1	0.571146	0.584089	0.988347		0.218789	0.99994	0.0944251	1.24287	0.466518	0.900358	0.08355	1.21213	6.2423	6.3709	6.2559	6.4999	6.3092	6.4752	6.4062	6.2645	6.1036	6.1826	6.3294	6.5332
sp|Q91W50|CSDE1_MOUSE	N/A	N/A	247680000	205	88.79	17	0	17	94.144	23.4	23.4	17	23.4	sp|Q91W50|CSDE1_MOUSE	N/A	1	0.0201519	0.980094	0.999576		0.90812	0.99994	-0.0065	0.985145	0.949101	0.989598	0.00247502	1.00572	6.8405	6.9051	6.9616	6.8126	6.8831	6.9455	6.8884	6.9104	6.9532	6.9845	7.0209	6.9031
sp|Q91VZ6|SMAP1_MOUSE	N/A	N/A	365900000	85	47.66	5	0	5	58.53	12	12	4	10.2	sp|Q91VZ6|SMAP1_MOUSE	N/A	1	3.00588	0.100035	0.988347		0.825044	0.99994	0.00472498	1.01094	0.135132	0.885809	-0.0474501	0.896499	7.1469	7.1232	7.1332	7.1546	7.0547	7.0583	7.1686	7.1497	7.1426	7.0814	7.1215	7.0847
sp|Q91VW3|SH3L3_MOUSE	N/A	N/A	277100000	94	10.477	3	0	3	17.228	31.2	31.2	3	31.2	sp|Q91VW3|SH3L3_MOUSE	N/A	1	0.12557	0.883512	0.99334		0.786398	0.99994	0.072	1.18032	0.822974	0.967677	-0.072275	0.846691	6.9381	6.8178	6.9367	6.8471	5.8823	6.9781	6.6191	6.2382	6.638	6.1359	7.0147	6.8423
sp|Q91VT4|CBR4_MOUSE	N/A	N/A	125050000	61	25.414	6	0	6	6.9382	29.7	29.7	6	29.7	sp|Q91VT4|CBR4_MOUSE	N/A	1	0.458509	0.646214	0.988347		0.682529	0.99994	-0.0784249	0.834786	0.523065	0.917426	0.0650251	1.16152	6.295	6.6486	6.6105	6.6459	6.5712	6.6522	6.6447	6.643	6.6582	6.72	6.019	6.6487
sp|Q91VR8|BRK1_MOUSE	N/A	N/A	453820000	105	8.7608	4	0	4	22.224	54.7	54.7	4	54.7	sp|Q91VR8|BRK1_MOUSE	N/A	1	1.69062	0.238042	0.988347		0.328015	0.99994	0.0552999	1.13579	0.0690471	0.885809	0.0845751	1.215	7.0811	7.0703	7.0196	7.154	7.1707	7.2419	7.165	7.2604	7.1342	7.0904	7.0926	7.1476
sp|Q91VR7|MLP3A_MOUSE	N/A	N/A	700560000	101	14.272	3	0.00031746	1	2.9605	23.1	11.6	1	11.6	sp|Q91VR7|MLP3A_MOUSE	N/A	1	0.324897	0.730736	0.988347		0.551502	0.99994	0.2011	1.58891	0.642058	0.935126	0.154825	1.42832	6.0057	7.1057	7.2136	7.1381	7.0563	7.0596	7.2596	7.0709	7.136	7.3186	7.2872	7.1649
sp|Q91VR5|DDX1_MOUSE	N/A	N/A	1015900000	431	82.499	29	0	29	149.72	49.9	49.9	29	49.9	sp|Q91VR5|DDX1_MOUSE	N/A	1	0.0113427	0.988736	0.999576		0.984163	0.99994	0.0006001	1.00138	0.896075	0.983125	-0.00315011	0.992773	7.4896	7.4799	7.5406	7.5443	7.5572	7.4879	7.5066	7.4991	7.5371	7.5674	7.5833	7.5094
sp|Q91VR2|ATPG_MOUSE	N/A	N/A	9031900000	407	32.886	12	0	12	98.032	45.6	45.6	12	45.6	sp|Q91VR2|ATPG_MOUSE	N/A	1	0.220856	0.806052	0.988347		0.633543	0.99994	-0.0153	0.965384	0.568091	0.920856	-0.0206249	0.95362	8.452	8.4119	8.4206	8.4927	8.4101	8.4119	8.5127	8.4915	8.502	8.5144	8.4424	8.4932
sp|Q91VN4|MIC25_MOUSE	N/A	N/A	481680000	211	29.852	9	0	9	142.37	33.7	33.7	9	33.7	sp|Q91VN4|MIC25_MOUSE	N/A	1	0.187774	0.831968	0.988347		0.653726	0.99994	-0.0145751	0.966996	0.602009	0.927448	-0.0136751	0.969003	7.175	7.1678	7.1671	7.2176	7.1886	7.1884	7.2658	7.2235	7.2108	7.1939	7.1346	7.1593
sp|Q91VM9|IPYR2_MOUSE	N/A	N/A	355670000	162	38.114	10	0	10	62.645	43.6	43.6	10	43.6	sp|Q91VM9|IPYR2_MOUSE	N/A	1	0.704202	0.519832	0.988347		0.487452	0.99994	-0.032775	0.92731	0.31487	0.885809	-0.0486751	0.893974	7.1763	7.0193	6.9999	7.0128	6.984	7.0158	7.1023	7.1179	7.0909	7.0875	7.0849	7.0806
sp|Q91VK4|ITM2C_MOUSE	N/A	N/A	100930000	69	30.482	8	0	8	9.7985	48.3	48.3	8	48.3	sp|Q91VK4|ITM2C_MOUSE	N/A	1	1.48161	0.277828	0.988347		0.578568	0.99994	-0.0563251	0.878365	0.11173	0.885809	-0.186875	0.650317	6.6005	6.5441	6.537	6.255	6.4566	6.0919	6.5145	6.5551	6.4869	6.6229	6.6954	6.492
sp|Q91VI7|RINI_MOUSE	N/A	N/A	393180000	243	49.816	19	0	19	142.95	60.5	60.5	19	60.5	sp|Q91VI7|RINI_MOUSE	N/A	1	1.60583	0.253282	0.988347		0.111674	0.99994	-0.043925	0.903805	0.58804	0.923042	0.0240002	1.05682	7.1533	7.1154	7.1204	7.1245	7.0725	7.2329	7.1071	7.0331	7.094	7.1355	7.0676	7.2129
sp|Q91VF2|HNMT_MOUSE	N/A	N/A	98056000	80	33.664	5	0	5	17.975	27.1	27.1	5	27.1	sp|Q91VF2|HNMT_MOUSE	N/A	1	1.50165	0.273678	0.988347		0.394294	0.99994	-0.0539751	0.883131	0.00530796	0.843207	-0.08585	0.820635	6.6089	6.5936	6.6305	6.6452	6.4971	6.4806	6.5834	6.5804	6.5498	6.5938	6.3815	6.5457
sp|Q91VE0|S27A4_MOUSE	N/A	N/A	194820000	126	72.318	12	0	12	25.031	21	21	11	18.8	sp|Q91VE0|S27A4_MOUSE	N/A	1	0.586044	0.576429	0.988347		0.361017	0.99994	-0.056075	0.878871	0.900643	0.983125	-0.0074749	0.982936	6.8113	6.6923	6.9588	6.7716	6.8553	6.7294	6.7618	6.7943	6.9172	6.8281	6.8775	6.8282
sp|Q91VD9|NDUS1_MOUSE	N/A	N/A	9575000000	1369	79.776	41	0	41	323.31	73.6	73.6	41	73.6	sp|Q91VD9|NDUS1_MOUSE	N/A	1	1.02779	0.396253	0.988347		0.505074	0.99994	-0.0149252	0.966217	0.106763	0.885809	-0.0292501	0.934867	8.4926	8.4374	8.4652	8.4865	8.4649	8.4531	8.4987	8.5218	8.4899	8.4935	8.4446	8.4251
sp|Q91V92|ACLY_MOUSE	N/A	N/A	2714400000	822	119.73	45	0	45	323.31	46.9	46.9	45	46.9	sp|Q91V92|ACLY_MOUSE	N/A	1	0.490876	0.627568	0.988347		0.443189	0.99994	-0.024075	0.946074	0.494576	0.904429	-0.0191751	0.956808	8.0186	7.8962	7.9087	7.9669	7.923	7.9278	7.943	7.9665	7.9715	7.982	7.9264	7.9533
sp|Q91V64|ISOC1_MOUSE	N/A	N/A	70412000	49	32.032	6	0	6	11.704	29.6	29.6	6	29.6	sp|Q91V64|ISOC1_MOUSE	N/A	1	8.81994	0.00757174	0.988347		0.150948	0.99994	-0.21515	0.609327	0.0586137	0.885809	0.246075	1.76228	6.1432	6.099	6.2751	5.8102	6.5971	6.4497	6.5432	6.0862	6.5151	6.0941	6.1996	6.478
sp|Q91V61|SFXN3_MOUSE	N/A	N/A	3373900000	560	35.406	14	0	14	147.28	61.7	61.7	13	55.8	sp|Q91V61|SFXN3_MOUSE	N/A	1	0.769845	0.491322	0.988347		0.686224	0.99994	-0.010675	0.97572	0.338109	0.885809	-0.0299751	0.933308	8.1195	8.0548	8.0258	8.0366	8.0237	7.9935	8.0666	8.0279	8.0715	8.0147	8.0646	8.018
sp|Q91V41|RAB14_MOUSE	N/A	N/A	3798700000	599	23.897	16	0	16	163.26	81.9	81.9	16	81.9	sp|Q91V41|RAB14_MOUSE	N/A	1	0.612823	0.562967	0.988347		0.839543	0.99994	0.00760007	1.01765	0.453199	0.895797	-0.0245247	0.945095	8.1636	8.0603	8.0362	8.042	8.0556	8.0268	8.0493	8.1033	8.0591	8.0615	8.1354	8.071
sp|Q91V14|S12A5_MOUSE;sp|Q9WVL3|S12A7_MOUSE	N/A	N/A	7213400000	1200	126.27	34	0	34	323.31	33.7	33.7	27	28	sp|Q91V14|S12A5_MOUSE	N/A	1	0.075141	0.928188	0.994853		0.679758	0.99994	0.0104752	1.02441	0.873803	0.97622	0.00495005	1.01146	8.3859	8.3549	8.2932	8.3642	8.3438	8.2872	8.358	8.3837	8.3868	8.3395	8.3157	8.3786
sp|Q91V12|BACH_MOUSE	N/A	N/A	6972300000	600	42.536	14	0	14	255.97	46.5	46.5	14	46.5	sp|Q91V12|BACH_MOUSE	N/A	1	1.98053	0.193736	0.988347		0.388059	0.99994	-0.0227501	0.948964	0.0201178	0.885809	-0.0404501	0.911066	8.3517	8.2562	8.3092	8.3466	8.2906	8.2968	8.3414	8.3281	8.3138	8.3649	8.3453	8.3042
sp|Q91V09|WDR13_MOUSE	N/A	N/A	289340000	139	53.663	12	0	12	52.546	34.4	34.4	12	34.4	sp|Q91V09|WDR13_MOUSE	N/A	1	0.708836	0.517754	0.988347		0.546403	0.99994	0.00775003	1.01801	0.360921	0.885809	0.026625	1.06322	6.9703	6.9839	6.9581	6.9795	6.9801	6.9477	6.995	6.9726	7.0596	6.9921	7.0105	7.0346
sp|Q8VIM9|IRGQ_MOUSE	N/A	N/A	106090000	63	59.323	7	0	7	10.418	16.1	16.1	7	16.1	sp|Q8VIM9|IRGQ_MOUSE	N/A	1	0.0478763	0.953493	0.995105		0.725126	0.99994	0.0713248	1.17849	0.88928	0.978566	0.0373999	1.08993	6.1213	6.6617	6.0345	6.5394	5.7656	6.6087	6.6163	6.3243	6.561	6.6059	6.1379	6.5923
sp|Q8VIJ6|SFPQ_MOUSE	N/A	N/A	512030000	232	75.441	14	0	14	60.218	25	25	13	23.9	sp|Q8VIJ6|SFPQ_MOUSE	N/A	1	2.72538	0.118736	0.988347		0.221373	0.99994	0.1384	1.37531	0.0913405	0.885809	0.2165	1.64627	7.0789	7.2637	6.8534	7.2693	7.1731	7.2767	7.3085	7.2186	7.2748	7.0536	7.0964	7.4358
sp|Q8VHW2|CCG8_MOUSE	N/A	N/A	920950000	426	43.452	11	0	11	98.47	43.7	43.7	11	43.7	sp|Q8VHW2|CCG8_MOUSE	N/A	1	1.15955	0.356399	0.988347		0.957589	0.99994	0.00187504	1.00433	0.313347	0.885809	-0.0482001	0.894952	7.5804	7.4797	7.5027	7.4944	7.4716	7.5262	7.5138	7.5368	7.4563	7.4277	7.5212	7.3777
sp|Q8VHQ9|ACO11_MOUSE	N/A	N/A	137330000	96	67.354	11	0	11	24.198	24.1	24.1	11	24.1	sp|Q8VHQ9|ACO11_MOUSE	N/A	1	1.99043	0.19241	0.988347		0.181089	0.99994	0.084975	1.21612	0.149032	0.885809	0.0834249	1.21178	6.6769	6.6784	6.5568	6.6889	6.7373	6.6521	6.543	6.6741	6.7159	6.7325	6.8077	6.7376
sp|Q8VHJ5|MARK1_MOUSE	N/A	N/A	73064000	68	88.334	13	0	8	37.581	18.7	10.9	5	7.4	sp|Q8VHJ5|MARK1_MOUSE	N/A	1	1.419	0.291298	0.988347		0.230204	0.99994	-0.1695	0.676862	0.877896	0.97622	0.0124	1.02896	6.4714	6.1037	6.4637	6.5567	6.2738	6.4363	6.414	6.0485	6.5694	6.4893	6.4515	6.6085
sp|Q8VHI6|WASF3_MOUSE	N/A	N/A	187070000	139	55.203	7	0	6	78.755	22.6	21	6	21	sp|Q8VHI6|WASF3_MOUSE	N/A	1	1.44717	0.285141	0.988347		0.608643	0.99994	-0.09455	0.804359	0.169643	0.885809	0.160975	1.44869	6.4496	6.787	6.8166	6.7865	7.0164	6.8751	6.7606	6.6667	6.7733	6.7296	6.138	6.7355
sp|Q8VHH5|AGAP3_MOUSE	N/A	N/A	817520000	291	97.964	14	0	14	318.9	22.2	22.2	10	16.3	sp|Q8VHH5|AGAP3_MOUSE	N/A	1	0.211061	0.813621	0.988347		0.897751	0.99994	0.003775	1.00873	0.690891	0.936676	-0.0114751	0.973924	7.5028	7.4297	7.4654	7.4854	7.4612	7.4276	7.381	7.4468	7.443	7.4424	7.4448	7.4139
sp|Q8VH51|RBM39_MOUSE	N/A	N/A	80680000	41	59.406	9	0	9	31.444	22.1	22.1	9	22.1	sp|Q8VH51|RBM39_MOUSE	N/A	1	0.0522461	0.949381	0.994961		0.811574	0.99994	-0.0613	0.86836	0.760792	0.956295	-0.0651499	0.860697	6.661	6.5441	6.6599	6.6031	6.6329	6.1135	6.544	5.8441	6.2561	5.9908	6.6192	6.5926
sp|Q8VEM8|MPCP_MOUSE	N/A	N/A	12042000000	786	39.632	15	0	15	121.76	49	49	15	49	sp|Q8VEM8|MPCP_MOUSE	N/A	1	0.602792	0.567964	0.988347		0.710177	0.99994	-0.0191498	0.956864	0.360889	0.885809	0.0287251	1.06838	8.6024	8.5667	8.5215	8.6462	8.5922	8.5527	8.6028	8.5871	8.6243	8.582	8.4321	8.6544
sp|Q8VEK3|HNRPU_MOUSE	N/A	N/A	3087600000	608	87.917	27	0	27	145.14	43.5	43.5	27	43.5	sp|Q8VEK3|HNRPU_MOUSE	N/A	1	0.603765	0.567477	0.988347		0.363906	0.99994	-0.0269247	0.939886	0.448743	0.895071	-0.0245247	0.945095	8.0777	7.9913	7.9686	8.0343	8.0398	7.951	8.0425	7.9698	8.0121	8.002	7.9877	7.9898
sp|Q8VEK0|CC50A_MOUSE;sp|Q8BHG3|CC50B_MOUSE	N/A	N/A	134230000	83	41.06	6	0	6	148.03	22	22	6	22	sp|Q8VEK0|CC50A_MOUSE	N/A	1	1.27072	0.326529	0.988347		0.380894	0.99994	-0.0428751	0.905993	0.171087	0.885809	-0.0853751	0.821533	6.7876	6.5866	6.6586	6.7611	6.576	6.5367	6.7435	6.6911	6.7123	6.7004	6.6798	6.7236
sp|Q8VEJ9|VPS4A_MOUSE	N/A	N/A	77913000	54	48.906	9	0	9	4.8963	25.6	25.6	7	21.1	sp|Q8VEJ9|VPS4A_MOUSE	N/A	1	1.42903	0.289089	0.988347		0.220866	0.99994	-0.2042	0.624885	0.873961	0.97622	0.0204999	1.04833	6.2824	6.1701	6.3766	6.0894	6.1776	6.456	6.4732	6.0585	6.6226	6.6226	6.62	6.5806
sp|Q8VEH5|EPMIP_MOUSE	N/A	N/A	688020000	275	70.095	16	0	16	79.919	37.1	37.1	16	37.1	sp|Q8VEH5|EPMIP_MOUSE	N/A	1	0.867715	0.452276	0.988347		0.66716	0.99994	-0.0132998	0.96984	0.283669	0.885809	-0.039925	0.912168	7.424	7.3589	7.4047	7.3551	7.3878	7.3714	7.3132	7.3441	7.3289	7.3877	7.4183	7.2818
sp|Q8VEH3|ARL8A_MOUSE	N/A	N/A	2567600000	323	21.39	8	0	8	85.68	58.1	58.1	3	18.3	sp|Q8VEH3|ARL8A_MOUSE	N/A	1	0.238078	0.792951	0.988347		0.974386	0.99994	-0.00154996	0.996437	0.628346	0.929325	0.0353749	1.08486	7.8096	7.9145	7.8787	7.8414	8.0413	7.9813	7.9531	7.9672	7.9652	7.9787	7.8908	7.7738
sp|Q8VED9|LEGL_MOUSE	N/A	N/A	579320000	198	18.955	7	0	7	16.639	55.8	55.8	7	55.8	sp|Q8VED9|LEGL_MOUSE	N/A	1	0.529553	0.606141	0.988347		0.421728	0.99994	-0.026525	0.940752	0.216471	0.885809	-0.0210249	0.952741	7.3066	7.3409	7.3115	7.2806	7.2772	7.2433	7.301	7.1964	7.2841	7.2745	7.2696	7.3049
sp|Q8VE70|PDC10_MOUSE	N/A	N/A	107900000	38	24.715	5	0	5	8.6683	27.4	27.4	5	27.4	sp|Q8VE70|PDC10_MOUSE	N/A	1	0.166042	0.849547	0.991026		0.916784	0.99994	0.0203751	1.04803	0.639465	0.934409	0.084625	1.21514	6.6389	6.6184	5.997	6.5335	6.5582	6.5694	6.7309	6.644	6.6322	6.6568	6.3092	6.6023
sp|Q8VE62|PAIP1_MOUSE	N/A	N/A	99754000	83	45.701	6	0	6	48.107	19.5	19.5	6	19.5	sp|Q8VE62|PAIP1_MOUSE	N/A	1	1.24488	0.333189	0.988347		0.199258	0.99994	-0.0625498	0.865865	0.229572	0.885809	-0.0632749	0.864421	6.6122	6.5477	6.4858	6.562	6.5494	6.4062	6.6183	6.5135	6.5653	6.5824	6.4253	6.5247
sp|Q8VE47|UBA5_MOUSE	N/A	N/A	170210000	114	44.789	8	0	8	111.31	30.5	30.5	8	30.5	sp|Q8VE47|UBA5_MOUSE	N/A	1	1.00871	0.402467	0.988347		0.501419	0.99994	0.0395747	1.09541	0.384302	0.885809	-0.2542	0.556929	6.8418	6.7867	6.709	6.6677	6.9511	6.6983	6.7368	6.8407	6.6352	6.7333	6.8841	5.7195
sp|Q8VE33|GD1L1_MOUSE	N/A	N/A	1219300000	321	42.317	13	0	13	115.36	55.1	55.1	13	55.1	sp|Q8VE33|GD1L1_MOUSE	N/A	1	0.494676	0.625422	0.988347		0.394298	0.99994	-0.0240251	0.946183	0.990231	0.999216	0.000399946	1.00092	7.6478	7.5375	7.5533	7.6066	7.5596	7.5655	7.5732	7.5821	7.624	7.6243	7.5763	7.6511
sp|Q8VDQ8|SIR2_MOUSE	N/A	N/A	5311700000	636	43.256	20	0	20	206.13	67.6	67.6	20	67.6	sp|Q8VDQ8|SIR2_MOUSE	N/A	1	2.7949	0.113728	0.988347		0.226646	0.99994	-0.0922999	0.808537	0.0935112	0.885809	-0.183025	0.656108	8.4859	8.2069	8.3895	8.1945	8.2752	8.2213	8.252	8.2878	7.9762	8.2038	8.2728	8.1264
sp|Q8VDP6|CDIPT_MOUSE	N/A	N/A	469920000	138	23.599	5	0	5	22.404	27.2	27.2	5	27.2	sp|Q8VDP6|CDIPT_MOUSE	N/A	1	0.0575583	0.944411	0.994853		0.684307	0.99994	0.0182	1.0428	0.854776	0.973462	0.010375	1.02418	7.1379	7.0623	7.0925	7.2059	7.2694	7.0687	7.1904	7.2313	7.2101	7.1587	7.1528	7.0728
sp|Q8VDP4|CCAR2_MOUSE	N/A	N/A	158430000	61	103	11	0	11	18.33	16.3	16.3	11	16.3	sp|Q8VDP4|CCAR2_MOUSE	N/A	1	0.9438	0.424519	0.988347		0.250064	0.99994	-0.271625	0.535026	0.280462	0.885809	-0.207925	0.619548	6.4356	6.8685	6.8794	6.0918	6.1538	6.7414	6.8956	6.7274	6.7067	6.847	6.2834	6.624
sp|Q8VDN2|AT1A1_MOUSE	N/A	N/A	14473000000	1525	112.98	53	0	33	323.31	49.9	30	33	30	sp|Q8VDN2|AT1A1_MOUSE	N/A	1	1.60701	0.253063	0.988347		0.139109	0.99994	-0.0541747	0.882725	0.354885	0.885809	-0.0322502	0.928431	8.7699	8.6442	8.6627	8.6611	8.6264	8.6375	8.6981	8.6772	8.7013	8.6594	8.5909	8.6959
sp|Q8VDM4|PSMD2_MOUSE	N/A	N/A	1184000000	477	100.2	28	0	28	138.83	43.7	43.7	28	43.7	sp|Q8VDM4|PSMD2_MOUSE	N/A	1	0.511216	0.616186	0.988347		0.956918	0.99994	0.000899911	1.00207	0.429696	0.888069	0.020375	1.04803	7.5486	7.5315	7.5399	7.5509	7.6218	7.5244	7.5753	7.5445	7.6049	7.5558	7.5963	7.55
sp|Q8VDK1|NIT1_MOUSE	N/A	N/A	42279000	50	35.705	5	0	5	12.679	22.9	22.9	5	22.9	sp|Q8VDK1|NIT1_MOUSE	N/A	1	1.79134	0.221366	0.988347		0.0684721	0.99994	0.167975	1.47223	0.275459	0.885809	0.1237	1.32954	6.0882	6.2755	6.0293	6.3776	6.3197	5.9643	5.9793	6.1869	6.2673	6.2579	6.1866	6.2982
sp|Q8VDJ3|VIGLN_MOUSE	N/A	N/A	195250000	142	141.74	16	0	16	62.649	16.6	16.6	16	16.6	sp|Q8VDJ3|VIGLN_MOUSE	N/A	1	2.78688	0.114293	0.988347		0.12278	0.99994	0.119925	1.31803	0.10757	0.885809	0.11785	1.31175	6.8387	6.7902	6.5631	6.8075	6.8519	6.8537	6.7253	6.8134	6.7632	6.7444	6.9401	6.8741
sp|Q8VDD5|MYH9_MOUSE	N/A	N/A	2617900000	991	226.37	69	0	54	323.31	41.6	33.4	51	32	sp|Q8VDD5|MYH9_MOUSE	N/A	1	0.00760458	0.992431	0.999576		0.912238	0.99994	-0.00522494	0.988041	0.918632	0.98367	-0.00314999	0.992773	7.987	7.8395	7.9325	7.9202	7.9103	7.9458	7.9241	7.9889	7.9162	7.9637	8.0378	8.0224
sp|Q8VD37|SGIP1_MOUSE	N/A	N/A	857290000	507	86.062	18	0	18	122.48	40.3	40.3	18	40.3	sp|Q8VD37|SGIP1_MOUSE	N/A	1	0.628786	0.555125	0.988347		0.9956	0.99994	-0.000175118	0.999597	0.436797	0.888069	-0.0347251	0.923156	7.4636	7.496	7.5348	7.4508	7.4835	7.4536	7.4498	7.435	7.4351	7.4016	7.4673	7.3387
sp|Q8VD04|GRAP1_MOUSE	N/A	N/A	47118000	40	92.714	12	0	12	20.101	18.7	18.7	12	18.7	sp|Q8VD04|GRAP1_MOUSE	N/A	1	0.520263	0.611206	0.988347		0.979135	0.99994	0.0043751	1.01012	0.315713	0.885809	-0.137325	0.728912	6.1585	6.2178	6.3578	6.4807	5.9088	5.846	6.0522	5.79	6.2963	6.2172	6.3147	6.1853
sp|Q8VCY8|PLPR2_MOUSE	N/A	N/A	81561000	44	36.935	2	0	2	64.648	12.8	12.8	2	12.8	sp|Q8VCY8|PLPR2_MOUSE	N/A	1	0.786232	0.484505	0.988347		0.304777	0.99994	-0.186875	0.650317	0.314161	0.885809	-0.1316	0.738584	6.2787	6.1556	6.5933	6.5826	6.571	6.2902	6.5794	6.0284	6.2072	6.6472	6.5845	6.5038
sp|Q8VCX5|MICU1_MOUSE	N/A	N/A	101890000	78	54.352	7	0	7	89.887	19.5	19.5	7	19.5	sp|Q8VCX5|MICU1_MOUSE	N/A	1	1.10831	0.371288	0.988347		0.455679	0.99994	0.153125	1.42274	0.117205	0.885809	0.233625	1.71248	5.9827	6.7821	6.5048	6.653	6.6712	6.5936	6.4307	6.4677	6.5602	6.4751	6.103	6.5028
sp|Q8VCW8|ACSF2_MOUSE	N/A	N/A	383400000	150	67.95	12	0	12	71.529	24.6	24.6	12	24.6	sp|Q8VCW8|ACSF2_MOUSE	N/A	1	3.01158	0.0996929	0.988347		0.578309	0.99994	0.0202999	1.04785	0.0210718	0.885809	0.0701499	1.1753	7.0429	7.0736	7.1395	7.0651	7.1561	7.1257	7.0788	7.0913	7.1741	7.0743	7.1867	7.1602
sp|Q8VCT3|AMPB_MOUSE	N/A	N/A	428610000	200	72.415	19	0	19	35.82	39.1	39.1	19	39.1	sp|Q8VCT3|AMPB_MOUSE	N/A	1	4.4592	0.0451072	0.988347		0.69138	0.99994	0.012125	1.02831	0.074265	0.885809	-0.0744251	0.84251	7.2495	7.173	7.1604	7.2135	7.0455	7.1203	7.2072	7.1785	7.1625	7.1454	7.246	7.1365
sp|Q8VCM8|NCLN_MOUSE	N/A	N/A	92008000	78	62.907	5	0	5	21.936	12.6	12.6	5	12.6	sp|Q8VCM8|NCLN_MOUSE	N/A	1	0.726276	0.510024	0.988347		0.688184	0.99994	0.0747252	1.18775	0.244977	0.885809	0.17975	1.51269	6.0597	6.5271	6.194	6.5995	6.6283	6.5356	6.4607	6.0662	6.5147	6.6438	6.4643	6.3986
sp|Q8VCM7|FIBG_MOUSE	N/A	N/A	773150000	76	49.391	10	0	10	28.37	34.6	34.6	10	34.6	sp|Q8VCM7|FIBG_MOUSE	N/A	1	0.242491	0.789636	0.988347		0.868236	0.99994	-0.072225	0.846789	0.42364	0.887511	0.16375	1.45797	7.1601	6.1041	6.429	6.3796	6.8744	6.9951	6.8804	7.0423	7.1737	7.1546	7.8092	7.2359
sp|Q8VCD6|REEP2_MOUSE	N/A	N/A	158790000	120	28.436	7	0	7	38.307	32.3	32.3	7	32.3	sp|Q8VCD6|REEP2_MOUSE	N/A	1	1.20371	0.344151	0.988347		0.885266	0.99994	-0.00762498	0.982596	0.195369	0.885809	0.0654	1.16252	6.6394	6.7492	6.7392	6.7624	6.842	6.7712	6.6586	6.636	6.7465	6.7184	6.5775	6.6575
sp|Q8VC30|TKFC_MOUSE	N/A	N/A	91657000	68	59.69	6	0	6	9.204	13	13	6	13	sp|Q8VC30|TKFC_MOUSE	N/A	1	0.347074	0.715811	0.988347		0.952245	0.99994	0.0029	1.0067	0.573783	0.922006	-0.0917249	0.809609	6.588	6.4721	6.5327	6.4627	6.6227	5.9819	6.4426	6.5885	6.5727	6.5384	6.59	6.5575
sp|Q8VBY2|KKCC1_MOUSE	N/A	N/A	115700000	74	55.837	8	0	8	109.72	26.3	26.3	8	26.3	sp|Q8VBY2|KKCC1_MOUSE	N/A	1	0.85557	0.45691	0.988347		0.365231	0.99994	0.0317	1.07572	0.314859	0.885809	0.0388502	1.09358	6.6381	6.5909	6.5477	6.5989	6.6036	6.6138	6.5627	6.5555	6.5433	6.5016	6.6316	6.6448
sp|Q8VBW6|ULA1_MOUSE	N/A	N/A	126950000	72	60.273	10	0	10	30.153	27.9	27.9	10	27.9	sp|Q8VBW6|ULA1_MOUSE	N/A	1	1.27508	0.32542	0.988347		0.514404	0.99994	-0.04475	0.90209	0.138247	0.885809	-0.0930998	0.807049	6.8109	6.6693	6.7611	6.792	6.7139	6.6047	6.693	6.6603	6.5956	6.6024	6.5668	6.5808
sp|Q8VBV7|CSN8_MOUSE	N/A	N/A	129310000	78	23.255	5	0	5	15.331	34.9	34.9	5	34.9	sp|Q8VBV7|CSN8_MOUSE	N/A	1	0.910759	0.436309	0.988347		0.256244	0.99994	-0.1724	0.672357	0.212857	0.885809	-0.127575	0.745461	6.7122	6.5814	6.6318	6.1528	6.673	6.657	6.7776	6.7655	6.6795	6.7227	6.655	6.3245
sp|Q8VBT0|TMX1_MOUSE	N/A	N/A	81875000	71	31.395	3	0	3	19.891	12.2	12.2	3	12.2	sp|Q8VBT0|TMX1_MOUSE	N/A	1	3.40746	0.0791207	0.988347		0.275112	0.99994	0.137925	1.3738	0.0730347	0.885809	0.259525	1.81771	6.4104	6.3929	6.4113	6.4818	6.5415	6.439	6.3843	6.3847	6.6259	5.9528	6.4511	6.5905
sp|Q8R5M8|CADM1_MOUSE	N/A	N/A	1038600000	338	49.788	13	0	13	91.959	40.4	40.4	13	40.4	sp|Q8R5M8|CADM1_MOUSE	N/A	1	1.02239	0.398	0.988347		0.914308	0.99994	-0.00464988	0.98935	0.322313	0.885809	-0.0583	0.87438	7.6456	7.5335	7.5211	7.5074	7.4667	7.4072	7.4791	7.5057	7.5773	7.4782	7.5588	7.4396
sp|Q8R5J9|PRAF3_MOUSE	N/A	N/A	434230000	155	21.557	6	0	6	159.26	28.7	28.7	6	28.7	sp|Q8R5J9|PRAF3_MOUSE	N/A	1	0.670426	0.535288	0.988347		0.473238	0.99994	-0.0421749	0.907455	0.686919	0.936676	0.0140001	1.03276	7.098	7.0131	7.1277	7.1565	7.2098	7.1069	7.174	7.2173	7.1973	7.1649	7.009	7.1066
sp|Q8R5H6|WASF1_MOUSE;sp|Q8BH43|WASF2_MOUSE	N/A	N/A	1808400000	389	61.508	19	0	19	242.05	39.5	39.5	18	38.1	sp|Q8R5H6|WASF1_MOUSE	N/A	1	0.300853	0.747349	0.988347		0.483608	0.99994	0.0163001	1.03825	0.553095	0.920789	0.022725	1.05372	7.6944	7.783	7.786	7.7485	7.7226	7.8437	7.7596	7.7789	7.8092	7.7741	7.7689	7.7295
sp|Q8R5C5|ACTY_MOUSE	N/A	N/A	2572800000	434	42.281	18	0	18	127.46	66	66	8	39.1	sp|Q8R5C5|ACTY_MOUSE	N/A	1	0.744784	0.501975	0.988347		0.17056	0.99994	-0.0210001	0.952796	0.477945	0.904429	-0.0159501	0.96394	7.9517	7.8857	7.922	7.9138	7.9559	7.8756	7.92	7.9079	7.8972	7.8933	7.8956	7.8945
sp|Q8R574|KPRB_MOUSE	N/A	N/A	524570000	195	40.88	11	0	11	36.243	46.1	46.1	10	42.3	sp|Q8R574|KPRB_MOUSE	N/A	1	0.314151	0.738104	0.988347		0.663097	0.99994	-0.0225499	0.949402	0.377866	0.885809	-0.0372251	0.917857	7.3024	7.1559	7.1872	7.2259	7.278	7.1811	7.2683	7.1982	7.2633	7.2667	7.3544	7.1533
sp|Q8R570|SNP47_MOUSE	N/A	N/A	1462900000	441	46.524	20	0	20	252.96	66.1	66.1	20	66.1	sp|Q8R570|SNP47_MOUSE	N/A	1	2.93027	0.104697	0.988347		0.574899	0.99994	-0.00942493	0.978532	0.0717333	0.885809	-0.0423751	0.907037	7.7234	7.6876	7.7351	7.7009	7.6786	7.6852	7.6918	7.6826	7.6881	7.6918	7.7333	7.6207
sp|Q8R4E6|PURG_MOUSE	N/A	N/A	150530000	95	39.937	4	0	4	61.84	12	12	4	12	sp|Q8R4E6|PURG_MOUSE	N/A	1	2.75934	0.116257	0.988347		0.168559	0.99994	0.0922251	1.23659	0.615629	0.927813	-0.015725	0.964439	6.644	6.8426	6.7578	6.7849	6.6857	6.6822	6.6569	6.6311	6.6295	6.6986	6.8676	6.697
sp|Q8R464|CADM4_MOUSE	N/A	N/A	625230000	304	42.723	12	0	12	159.31	44.6	44.6	12	44.6	sp|Q8R464|CADM4_MOUSE	N/A	1	0.870747	0.451128	0.988347		0.45843	0.99994	-0.0464749	0.898514	0.298444	0.885809	-0.0632	0.86457	7.5257	7.2992	7.3784	7.2919	7.3601	7.3038	7.2935	7.3275	7.2924	7.3071	7.4002	7.2956
sp|Q8R404|MIC13_MOUSE	N/A	N/A	352760000	119	13.373	5	0	5	46.4	74.8	74.8	5	74.8	sp|Q8R404|MIC13_MOUSE	N/A	1	0.287192	0.756994	0.988347		0.492551	0.99994	-0.162475	0.687899	0.482386	0.904429	-0.21005	0.616524	6.9605	7.0683	7.1457	6.2399	7.2784	7.0705	7.0756	7.147	7.0098	7.0489	7.1256	6.0318
sp|Q8R3Z5|CACB1_MOUSE	N/A	N/A	162760000	105	65.485	9	0	9	42.254	20.1	20.1	6	15.2	sp|Q8R3Z5|CACB1_MOUSE	N/A	1	0.525018	0.608607	0.988347		0.511805	0.99994	-0.0761999	0.839074	0.87274	0.97622	0.0136502	1.03193	6.8669	6.6876	6.5357	6.7679	6.7683	6.6989	6.5958	6.4018	6.5839	6.6885	6.5248	6.6904
sp|Q8R3V5|SHLB2_MOUSE	N/A	N/A	1856100000	436	44.503	18	0	18	161.66	48.8	48.8	17	46.8	sp|Q8R3V5|SHLB2_MOUSE	N/A	1	0.19456	0.82657	0.988347		0.948527	0.99994	-0.00174999	0.995979	0.635196	0.933501	-0.0189749	0.957249	7.7557	7.7664	7.7512	7.7803	7.695	7.7505	7.7992	7.8305	7.849	7.8387	7.7606	7.7744
sp|Q8R3S6|EXOC1_MOUSE	N/A	N/A	130220000	109	101.89	13	0	13	45.587	19	19	13	19	sp|Q8R3S6|EXOC1_MOUSE	N/A	1	0.815327	0.472685	0.988347		0.763987	0.99994	-0.0686749	0.853739	0.131529	0.885809	0.15495	1.42873	6.3621	6.8597	6.4582	5.9137	6.7439	6.7424	6.7445	6.5423	6.6561	6.6324	6.6068	6.6746
sp|Q8R3P0|ACY2_MOUSE	N/A	N/A	162170000	85	35.344	8	0	8	14.883	33.3	33.3	8	33.3	sp|Q8R3P0|ACY2_MOUSE	N/A	1	2.05044	0.184604	0.988347		0.106896	0.99994	-0.46915	0.339508	0.0962358	0.885809	-0.28765	0.515644	6.918	6.059	6.8856	5.8832	6.7049	6.7549	6.8475	6.8465	6.6898	6.7943	6.7801	6.1452
sp|Q8R3B1|PLCD1_MOUSE	N/A	N/A	92448000	57	85.872	10	0	10	25.759	17.2	17.2	10	17.2	sp|Q8R3B1|PLCD1_MOUSE	N/A	1	0.022765	0.977548	0.999576		0.846173	0.99994	-0.0473502	0.896706	0.870493	0.97622	-0.0431501	0.90542	6.7248	6.6676	6.609	5.9532	6.4948	5.8802	6.5938	6.5097	6.6744	5.9782	6.5859	6.6838
sp|Q8R366|IGSF8_MOUSE	N/A	N/A	1579500000	408	65.01	16	0	16	224.88	44.8	44.8	16	44.8	sp|Q8R366|IGSF8_MOUSE	N/A	1	4.45932	0.0451044	0.988347		0.0683747	0.99994	-0.0831	0.825848	0.0427223	0.885809	-0.1015	0.791589	7.8534	7.657	7.7355	7.68	7.7086	7.5971	7.7669	7.7399	7.6797	7.707	7.6535	7.6714
sp|Q8R326|PSPC1_MOUSE	N/A	N/A	220800000	104	58.758	10	0	10	12.535	20.3	20.3	10	20.3	sp|Q8R326|PSPC1_MOUSE	N/A	1	0.0608037	0.941391	0.994853		0.992631	0.99994	-0.000750067	0.998274	0.59894	0.927448	0.019275	1.04538	6.7813	6.8382	6.8835	6.7033	6.8274	6.9059	6.8273	6.8183	6.8883	6.9186	7.0479	6.8662
sp|Q8R317|UBQL1_MOUSE	N/A	N/A	110340000	89	61.976	8	0	5	35.949	21.6	13.9	5	13.9	sp|Q8R317|UBQL1_MOUSE	N/A	1	0.727777	0.509366	0.988347		0.562215	0.99994	-0.105675	0.784016	0.576145	0.922006	0.0871999	1.22236	6.1672	6.6841	6.6822	6.5312	6.7357	6.7374	6.5286	6.1736	6.3549	6.6071	6.1735	6.5059
sp|Q8R2Y0|ABHD6_MOUSE	N/A	N/A	209760000	120	38.204	12	0	12	32.715	41.1	41.1	12	41.1	sp|Q8R2Y0|ABHD6_MOUSE	N/A	1	1.08967	0.376894	0.988347		0.279486	0.99994	0.19145	1.554	0.379866	0.885809	0.15365	1.42446	6.1948	6.7523	6.7148	6.7993	6.8059	6.681	6.7676	6.8284	6.9183	6.8989	6.9619	6.7855
sp|Q8R2R9|AP3M2_MOUSE	N/A	N/A	616440000	323	46.916	15	0	15	211.22	58.4	58.4	12	48.8	sp|Q8R2R9|AP3M2_MOUSE	N/A	1	0.717391	0.513944	0.988347		0.391112	0.99994	-0.0248501	0.944387	0.317477	0.885809	-0.0388502	0.914429	7.3948	7.2849	7.3383	7.3163	7.3526	7.2583	7.3133	7.291	7.2404	7.3122	7.367	7.3519
sp|Q8R2K1|FUCM_MOUSE	N/A	N/A	96420000	69	16.805	2	0	2	8.5159	17.6	17.6	2	17.6	sp|Q8R2K1|FUCM_MOUSE	N/A	1	0.776542	0.488522	0.988347		0.44125	0.99994	-0.1605	0.691035	0.637028	0.933507	0.0343002	1.08218	6.4735	6.5605	6.5083	6.5203	6.6801	6.5096	6.3941	6.4397	6.3836	6.5305	5.7439	6.4703
sp|Q8R1T1|CHMP7_MOUSE	N/A	N/A	92107000	76	50.632	5	0	5	51.972	14	14	5	14	sp|Q8R1T1|CHMP7_MOUSE	N/A	1	2.15477	0.171932	0.988347		0.144154	0.99994	0.2268	1.68578	0.184666	0.885809	0.219525	1.65777	5.8871	6.5216	6.4064	6.6032	6.622	6.2956	6.4245	6.4203	6.5474	6.3693	6.4494	6.5004
sp|Q8R1Q8|DC1L1_MOUSE	N/A	N/A	1467800000	432	56.614	24	0	24	99.581	51.4	51.4	23	48.9	sp|Q8R1Q8|DC1L1_MOUSE	N/A	1	0.741624	0.503338	0.988347		0.385324	0.99994	-0.0215001	0.9517	0.616976	0.927813	0.0203249	1.04791	7.7398	7.6755	7.6723	7.7233	7.6535	7.6604	7.7027	7.6593	7.7767	7.6756	7.6463	7.7811
sp|Q8R1N4|NUDC3_MOUSE	N/A	N/A	70037000	51	40.89	10	0	10	21.242	39.1	39.1	10	39.1	sp|Q8R1N4|NUDC3_MOUSE	N/A	1	0.619344	0.559747	0.988347		0.336348	0.99994	-0.12075	0.757268	0.305845	0.885809	-0.10995	0.776336	6.3719	6.5223	6.5124	6.0452	6.3552	6.475	6.4538	6.4943	6.1044	6.54	6.3333	6.5037
sp|Q8R1I1|QCR9_MOUSE	N/A	N/A	1605200000	143	7.4454	3	0	3	82.072	50	50	3	50	sp|Q8R1I1|QCR9_MOUSE	N/A	1	1.51981	0.269981	0.988347		0.452012	0.99994	-0.0332001	0.926403	0.182987	0.885809	-0.0652751	0.860449	7.8821	7.6969	7.7564	7.7324	7.6576	7.6854	7.7124	7.7516	7.7404	7.7285	7.7657	7.7349
sp|Q8R1B4|EIF3C_MOUSE	N/A	N/A	338060000	211	105.53	13	0	13	50.119	15.4	15.4	13	15.4	sp|Q8R1B4|EIF3C_MOUSE	N/A	1	0.728335	0.509121	0.988347		0.605734	0.99994	0.0202249	1.04767	0.323338	0.885809	0.0608748	1.15047	7.058	7.0596	6.9611	7.1197	7.0126	7.0027	7.0224	7.0264	7.1266	7.0734	6.9901	7.2165
sp|Q8R191|SNG3_MOUSE	N/A	N/A	2601400000	169	24.561	7	0	7	19.095	30.6	30.6	7	30.6	sp|Q8R191|SNG3_MOUSE	N/A	1	0.00477639	0.995238	0.999576		0.979481	0.99994	-0.00132513	0.996953	0.951737	0.990901	0.00467503	1.01082	7.9722	7.9153	7.806	7.9581	7.7956	7.8162	7.9764	7.9219	8.0305	7.8748	7.8288	8.0058
sp|Q8R164|BPHL_MOUSE	N/A	N/A	608110000	250	32.851	12	0	12	71.8	52.6	52.6	12	52.6	sp|Q8R164|BPHL_MOUSE	N/A	1	1.42835	0.289237	0.988347		0.213266	0.99994	-0.0259248	0.942053	0.711471	0.945662	0.00925004	1.02153	7.285	7.2519	7.2394	7.244	7.2794	7.3231	7.3093	7.2782	7.3004	7.2672	7.2231	7.235
sp|Q8R146|APEH_MOUSE	N/A	N/A	55999000	43	81.58	4	0	4	11.664	6.3	6.3	4	6.3	sp|Q8R146|APEH_MOUSE	N/A	1	1.78635	0.222159	0.988347		0.123243	0.99994	0.23725	1.72683	0.400736	0.885809	0.1286	1.34462	6.4097	6.387	6.0964	6.404	6.1022	6.3329	6.3563	6.3239	6.3659	5.9001	6.5966	6.4759
sp|Q8R127|SCPDL_MOUSE	N/A	N/A	334580000	160	47.129	12	0	12	70.712	49.9	49.9	12	49.9	sp|Q8R127|SCPDL_MOUSE	N/A	1	0.570873	0.58423	0.988347		0.533576	0.99994	-0.0368501	0.91865	0.676733	0.936229	0.02095	1.04942	7.0882	7.1108	6.98	7.0014	7.152	7.0558	7.0741	6.9758	6.9807	6.9752	6.8821	7.0128
sp|Q8R123|FAD1_MOUSE	N/A	N/A	80741000	72	54.766	6	0	6	9.9212	17.9	17.9	6	17.9	sp|Q8R123|FAD1_MOUSE	N/A	1	2.59283	0.129053	0.988347		0.0837191	0.99994	0.2093	1.6192	0.311912	0.885809	0.1213	1.32221	6.3608	6.4622	6.0223	6.559	6.5786	6.3551	6.3986	6.484	6.3777	6.4544	6.5681	6.4099
sp|Q8R0Y8|S2542_MOUSE	N/A	N/A	112460000	62	35.24	3	0	3	81.138	15.1	15.1	3	15.1	sp|Q8R0Y8|S2542_MOUSE	N/A	1	0.0224515	0.977853	0.999576		0.921626	0.99994	-0.0159498	0.96394	0.886782	0.978566	0.0120001	1.02802	6.483	6.6549	6.439	6.1388	6.6037	6.6989	6.6278	6.6577	6.4872	6.7282	6.7628	6.5362
sp|Q8R0Y6|AL1L1_MOUSE	N/A	N/A	2415700000	794	98.708	41	0	41	323.31	63.5	63.5	39	61.2	sp|Q8R0Y6|AL1L1_MOUSE	N/A	1	2.61783	0.127026	0.988347		0.668567	0.99994	0.0132	1.03086	0.118445	0.885809	0.0845501	1.21493	7.9543	7.8724	7.862	7.8857	7.9635	7.9281	7.8941	7.9015	7.9105	7.8366	7.9402	8.0831
sp|Q8R0S4|CACB4_MOUSE	N/A	N/A	129140000	63	57.949	9	0	6	9.5431	22	16.4	5	14.5	sp|Q8R0S4|CACB4_MOUSE	N/A	1	0.83521	0.464809	0.988347		0.496589	0.99994	0.0285001	1.06782	0.626374	0.929325	-0.0169001	0.961834	6.605	6.6494	6.7167	6.7018	6.6252	6.6235	6.7177	6.6743	6.6826	6.6524	6.7803	6.6929
sp|Q8R0S2|IQEC1_MOUSE	N/A	N/A	1097000000	416	108.01	30	0	30	229.72	36	36	25	31.7	sp|Q8R0S2|IQEC1_MOUSE	N/A	1	0.463612	0.64323	0.988347		0.41583	0.99994	-0.0314001	0.930251	0.736318	0.949421	-0.00810003	0.981522	7.5786	7.5474	7.5402	7.5734	7.5177	7.5133	7.5744	7.5655	7.5883	7.5444	7.4257	7.5859
sp|Q8R0H9|GGA1_MOUSE;sp|Q6P5E6|GGA2_MOUSE	N/A	N/A	76038000	59	69.971	10	0	10	7.0308	24.6	24.6	9	23.5	sp|Q8R0H9|GGA1_MOUSE	N/A	1	1.08136	0.379425	0.988347		0.337161	0.99994	0.127325	1.34068	0.52542	0.919242	-0.13475	0.733246	6.5688	6.5182	6.1612	6.6211	6.4125	6.4213	6.4372	6.2634	5.7085	6.3738	6.6476	6.4597
sp|Q8R0F8|FAHD1_MOUSE	N/A	N/A	297400000	94	25.172	5	0	5	95.905	28.2	28.2	5	28.2	sp|Q8R0F8|FAHD1_MOUSE	N/A	1	0.586734	0.576077	0.988347		0.446271	0.99994	0.04705	1.11442	0.918544	0.98367	0.00409984	1.00948	6.9097	6.8915	6.8969	6.9966	6.9796	6.9851	6.9722	7.0288	6.9528	7.057	7.1071	6.9347
sp|Q8R0A7|K0513_MOUSE	N/A	N/A	675010000	233	46.318	12	0	12	84.159	31	31	12	31	sp|Q8R0A7|K0513_MOUSE	N/A	1	0.216237	0.80961	0.988347		0.584421	0.99994	-0.03025	0.932717	0.559775	0.920789	-0.0237499	0.946782	7.4228	7.3593	7.3006	7.4308	7.2654	7.3463	7.3915	7.3388	7.3981	7.3489	7.2139	7.359
sp|Q8R081|HNRPL_MOUSE	N/A	N/A	1132500000	402	63.963	15	0	15	121.27	38.4	38.4	15	38.4	sp|Q8R081|HNRPL_MOUSE	N/A	1	0.434176	0.660679	0.988347		0.49103	0.99994	-0.029025	0.935352	0.438302	0.888069	-0.034725	0.923156	7.5785	7.4845	7.4766	7.5477	7.4662	7.4772	7.6125	7.5725	7.5103	7.5185	7.4653	7.5935
sp|Q8R071|IP3KA_MOUSE	N/A	N/A	1299400000	378	50.934	19	0	19	179.12	62.1	62.1	19	62.1	sp|Q8R071|IP3KA_MOUSE	N/A	1	0.0292779	0.971239	0.999576		0.875269	0.99994	0.00392497	1.00908	0.93289	0.984226	-0.00297499	0.993173	7.5665	7.6104	7.6358	7.6115	7.597	7.5864	7.6106	7.6477	7.6947	7.6724	7.6314	7.5953
sp|Q8R050|ERF3A_MOUSE	N/A	N/A	180930000	82	68.625	11	0	11	20.74	24.1	24.1	6	14.9	sp|Q8R050|ERF3A_MOUSE	N/A	1	5.67866	0.0254009	0.988347		0.0809694	0.99994	-0.514275	0.306003	0.273024	0.885809	0.124275	1.3313	6.5095	6.9583	6.8929	6.1529	6.9182	6.9829	6.9602	6.0591	6.8988	6.8709	6.0061	6.9307
sp|Q8R016|BLMH_MOUSE	N/A	N/A	628690000	178	52.511	11	0	11	44.443	36	36	11	36	sp|Q8R016|BLMH_MOUSE	N/A	1	0.885267	0.445681	0.988347		0.768876	0.99994	-0.0164752	0.962775	0.318471	0.885809	-0.058625	0.873726	7.5076	7.344	7.3105	7.2955	7.3098	7.2498	7.2958	7.358	7.3157	7.2968	7.3473	7.3009
sp|Q8R010|AIMP2_MOUSE	N/A	N/A	104710000	44	35.377	5	0	5	16.279	33.1	33.1	5	33.1	sp|Q8R010|AIMP2_MOUSE	N/A	1	9.08705	0.00692458	0.988347		0.000268021	0.298039	-0.491225	0.322682	0.142127	0.885809	-0.21795	0.60541	6.5587	6.0496	6.6943	6.0575	6.0617	6.3567	6.5982	6.1033	6.5719	6.621	6.2969	6.6101
sp|Q8R001|MARE2_MOUSE	N/A	N/A	785540000	184	36.946	10	0	9	116.93	39.9	36.8	9	36.8	sp|Q8R001|MARE2_MOUSE	N/A	1	2.40358	0.145754	0.988347		0.865403	0.99994	-0.00757504	0.982709	0.0529558	0.885809	-0.0845249	0.823143	7.5163	7.4396	7.4378	7.3681	7.4502	7.3943	7.4486	7.4521	7.3537	7.4431	7.5557	7.3095
sp|Q8QZY1|EIF3L_MOUSE	N/A	N/A	203790000	134	66.612	14	0	14	104.94	25.4	25.4	14	25.4	sp|Q8QZY1|EIF3L_MOUSE	N/A	1	0.523733	0.609308	0.988347		0.497005	0.99994	0.0290251	1.06912	0.322042	0.885809	0.0345	1.08268	6.9119	6.7894	6.8045	6.8442	6.8606	6.8231	6.8099	6.8874	6.8792	6.8123	6.9337	6.9137
sp|Q8QZT2|CCSAP_MOUSE	N/A	N/A	42373000	39	28.378	3	0	3	11.062	17.9	17.9	3	17.9	sp|Q8QZT2|CCSAP_MOUSE	N/A	1	0.440157	0.657087	0.988347		0.500393	0.99994	0.0639	1.15851	0.871383	0.97622	-0.0155251	0.964884	6.0734	6.1951	6.2689	6.4741	6.1565	6.1478	6.3486	6.3627	6.4245	6.3548	6.2694	6.2548
sp|Q8QZT1|THIL_MOUSE	N/A	N/A	5199700000	613	44.816	16	0	16	281.66	52.6	52.6	16	52.6	sp|Q8QZT1|THIL_MOUSE	N/A	1	0.924198	0.431466	0.988347		0.279453	0.99994	-0.044775	0.902038	0.366	0.885809	-0.0379996	0.916221	8.1965	8.176	8.1992	8.2343	8.1533	8.2117	8.327	8.246	8.2522	8.2832	8.1705	8.2367
sp|Q8QZS1|HIBCH_MOUSE	N/A	N/A	454580000	228	43.037	12	0	12	126.35	41.3	41.3	12	41.3	sp|Q8QZS1|HIBCH_MOUSE	N/A	1	0.0924648	0.912536	0.994853		0.842326	0.99994	0.00962496	1.02241	0.688513	0.936676	0.0169251	1.03974	7.179	7.2001	7.1464	7.1056	7.1806	7.2197	7.0765	7.2303	7.1536	7.2585	7.1629	7.1742
sp|Q8K596|NAC2_MOUSE	N/A	N/A	2082300000	704	100.71	25	0	25	112.39	36	36	25	36	sp|Q8K596|NAC2_MOUSE	N/A	1	2.61848	0.126974	0.988347		0.847933	0.99994	-0.00584996	0.98662	0.0329247	0.885809	-0.0562	0.878618	7.8523	7.853	7.79	7.8158	7.7413	7.7769	7.8056	7.8358	7.7266	7.8153	7.7352	7.7936
sp|Q8K4Z5|SF3A1_MOUSE	N/A	N/A	42332000	24	88.544	5	0	5	5.4731	9.4	9.4	5	9.4	sp|Q8K4Z5|SF3A1_MOUSE	N/A	1	0.00298358	0.997022	0.999576		0.928624	0.99994	-0.0101248	0.976956	0.963038	0.992859	-0.00619983	0.985826	6.3371	5.9686	6.2808	6.425	6.5531	5.965	6.1315	6.3249	6.2664	6.2966	6.287	6.2367
sp|Q8K4Z3|NNRE_MOUSE	N/A	N/A	737850000	170	30.972	8	0	8	41.027	43.6	43.6	8	43.6	sp|Q8K4Z3|NNRE_MOUSE	N/A	1	1.69575	0.237155	0.988347		0.836289	0.99994	-0.0107502	0.975551	0.0688592	0.885809	-0.0726501	0.84596	7.5204	7.4093	7.4387	7.3461	7.4113	7.3611	7.4214	7.4245	7.3378	7.3829	7.5405	7.3626
sp|Q8K4Q0|RPTOR_MOUSE	N/A	N/A	83362000	48	149.47	9	0	9	11.723	10.9	10.9	9	10.9	sp|Q8K4Q0|RPTOR_MOUSE	N/A	1	0.119951	0.888358	0.99334		0.662091	0.99994	0.0437001	1.10586	0.903939	0.983125	-0.0157501	0.964384	6.29	6.1507	6.4387	6.5071	6.1214	6.1829	6.3946	6.4998	6.5881	6.3814	6.5219	6.5493
sp|Q8K4G5|ABLM1_MOUSE	N/A	N/A	137830000	89	96.804	10	0	10	34.298	15.3	15.3	10	15.3	sp|Q8K4G5|ABLM1_MOUSE	N/A	1	0.0506207	0.950908	0.994961		0.697057	0.99994	-0.0184	0.958517	0.999725	0.999997	-2.50367e-05	0.999942	6.6533	6.5595	6.6748	6.7527	6.4999	6.6743	6.7145	6.647	6.7787	6.708	6.7178	6.7976
sp|Q8K406|LGI3_MOUSE	N/A	N/A	40866000	43	61.817	4	0	4	12.398	8	8	4	8	sp|Q8K406|LGI3_MOUSE	N/A	1	0.614946	0.561916	0.988347		0.20435	0.99994	-0.124825	0.750197	0.927951	0.983844	-0.0121	0.972523	6.182	6.0086	6.3035	6.2928	6.0011	6.4118	6.226	6.2522	6.5017	6.3176	5.9762	6.0661
sp|Q8K400|STXB5_MOUSE	N/A	N/A	642190000	268	127.65	22	0	22	79.109	26.1	26.1	21	25.4	sp|Q8K400|STXB5_MOUSE	N/A	1	0.63082	0.554135	0.988347		0.392502	0.99994	-0.0351251	0.922306	0.407318	0.885809	-0.0435001	0.90469	7.4425	7.2914	7.2898	7.2969	7.247	7.2795	7.2903	7.3044	7.3968	7.3558	7.3452	7.2811
sp|Q8K3J1|NDUS8_MOUSE	N/A	N/A	1444400000	246	24.038	9	0	9	53.989	49.1	49.1	9	49.1	sp|Q8K3J1|NDUS8_MOUSE	N/A	1	0.541432	0.599741	0.988347		0.462378	0.99994	0.024425	1.05785	0.481378	0.904429	0.0230499	1.05451	7.5705	7.6276	7.6544	7.582	7.6134	7.6119	7.5631	7.5988	7.5884	7.5121	7.5894	7.5786
sp|Q8K3H0|DP13A_MOUSE	N/A	N/A	148070000	76	79.327	12	0	12	30.109	22.2	22.2	12	22.2	sp|Q8K3H0|DP13A_MOUSE	N/A	1	0.495862	0.624754	0.988347		0.797081	0.99994	-0.057225	0.876547	0.287664	0.885809	0.1135	1.29867	6.3232	6.6525	6.665	6.7192	6.7622	6.6993	6.7573	6.8224	6.673	6.6606	5.9831	6.7256
sp|Q8K394|PLCL2_MOUSE	N/A	N/A	164730000	125	125.77	13	0	13	20.017	14.5	14.5	13	14.5	sp|Q8K394|PLCL2_MOUSE	N/A	1	0.104308	0.902021	0.994594		0.683468	0.99994	-0.026975	0.939777	0.711238	0.945662	-0.0280001	0.937562	6.8664	6.7346	6.6985	6.8199	6.5428	6.7464	6.7312	6.7002	6.7813	6.6675	6.601	6.7811
sp|Q8K386|RAB15_MOUSE	N/A	N/A	81244000	47	24.318	6	0	5	57.552	44.3	39.2	5	39.2	sp|Q8K386|RAB15_MOUSE	N/A	1	1.41253	0.292736	0.988347		0.870715	0.99994	0.038725	1.09326	0.187331	0.885809	0.3011	2.00032	6.6327	6.0737	6.3337	6.0155	6.5499	6.2743	5.7759	6.5794	6.5875	5.9813	6.2099	6.5163
sp|Q8K377|LRRT1_MOUSE	N/A	N/A	126440000	68	58.717	6	0	6	9.254	12.3	12.3	6	12.3	sp|Q8K377|LRRT1_MOUSE	N/A	1	0.432085	0.66194	0.988347		0.255847	0.99994	-0.0987	0.796709	0.452097	0.895797	-0.138075	0.727654	6.7224	6.3451	6.6562	6.6736	6.6729	6.0129	6.6089	6.5786	6.7189	6.6549	6.6503	6.6854
sp|Q8K354|CBR3_MOUSE	N/A	N/A	390310000	136	30.953	13	0	12	50.867	58.1	55.2	12	55.2	sp|Q8K354|CBR3_MOUSE	N/A	1	0.737563	0.505097	0.988347		0.224564	0.99994	-0.0636499	0.863675	0.498558	0.904429	-0.0353999	0.921722	7.1263	6.9983	7.1021	7.109	7.0415	7.0256	7.2039	7.1776	7.1368	7.1267	7.0195	7.2135
sp|Q8K341|ATAT_MOUSE	N/A	N/A	52086000	109	47.163	4	0	4	102.91	13.5	13.5	4	13.5	sp|Q8K341|ATAT_MOUSE	N/A	1	0.193475	0.827429	0.988347		0.86699	0.99994	0.0183499	1.04316	0.622952	0.929325	0.06765	1.16856	5.8812	6.268	6.2585	6.2092	6.457	6.2179	6.3084	6.1284	6.168	6.1528	6.0687	6.0286
sp|Q8K310|MATR3_MOUSE	N/A	N/A	2530100000	631	94.629	24	0	24	271.76	37.1	37.1	24	37.1	sp|Q8K310|MATR3_MOUSE	N/A	1	0.563795	0.587914	0.988347		0.369207	0.99994	-0.00887501	0.979772	0.387893	0.885809	-0.016325	0.963108	7.9295	7.9113	7.9025	7.9121	7.8966	7.9166	7.9062	7.883	7.9218	7.9115	7.9078	7.8494
sp|Q8K2T1|NMRL1_MOUSE	N/A	N/A	53172000	27	34.376	6	0	6	8.2373	25.2	25.2	6	25.2	sp|Q8K2T1|NMRL1_MOUSE	N/A	1	1.37579	0.301063	0.988347		0.117044	0.99994	0.257	1.80717	0.903924	0.983125	-0.0290999	0.93519	5.9463	6.4121	6.5474	6.4263	6.6655	5.9366	5.9957	6.3221	5.8918	6.0706	6.4275	5.9497
sp|Q8K2Q0|COMD9_MOUSE	N/A	N/A	83723000	42	21.85	2	0	2	39.464	18.7	18.7	2	18.7	sp|Q8K2Q0|COMD9_MOUSE	N/A	1	2.03597	0.186449	0.988347		0.326932	0.99994	0.205075	1.60352	0.0622658	0.885809	0.3617	2.29985	5.8054	6.6601	6.3544	6.0522	6.6774	6.1561	6.0031	6.4056	6.4806	6.1514	6.0167	6.447
sp|Q8K2K6|AGFG1_MOUSE	N/A	N/A	93792000	64	58.042	7	0	7	16.909	21.9	21.9	7	21.9	sp|Q8K2K6|AGFG1_MOUSE	N/A	1	0.211468	0.813305	0.988347		0.551882	0.99994	-0.156225	0.69787	0.675319	0.936229	-0.0965751	0.800617	6.5187	6.0804	6.0183	5.8313	6.4235	5.8693	6.6756	6.6158	6.5464	6.5756	6.6358	6.5627
sp|Q8K2C9|HACD3_MOUSE	N/A	N/A	1310900000	211	43.131	8	0	8	23.47	26.5	26.5	8	26.5	sp|Q8K2C9|HACD3_MOUSE	N/A	1	1.94877	0.198066	0.988347		0.122056	0.99994	0.0479499	1.11673	0.228041	0.885809	0.0322502	1.07709	7.674	7.6582	7.5878	7.6549	7.6343	7.6174	7.6017	7.6319	7.6731	7.6083	7.7186	7.676
sp|Q8K2B3|SDHA_MOUSE	N/A	N/A	6572900000	1076	72.585	32	0	32	289.58	67.6	67.6	32	67.6	sp|Q8K2B3|SDHA_MOUSE	N/A	1	0.142319	0.869258	0.99334		0.9688	0.99994	0.00170016	1.00392	0.627361	0.929325	-0.015425	0.965106	8.2681	8.3037	8.2646	8.345	8.2759	8.2814	8.3777	8.3761	8.3041	8.3399	8.2323	8.3272
sp|Q8K298|ANLN_MOUSE	N/A	N/A	80975000	70	122.79	7	0	7	24.252	8.3	8.3	7	8.3	sp|Q8K298|ANLN_MOUSE	N/A	1	4.9893	0.0348259	0.988347		0.0415192	0.99994	-0.181175	0.658908	0.0700265	0.885809	-0.15935	0.692867	6.7373	6.4157	6.6648	6.3932	6.4525	6.5329	6.4309	6.5032	6.3833	6.6062	6.4024	6.4331
sp|Q8K221|ARFP2_MOUSE	N/A	N/A	111910000	54	37.772	6	0	6	70.948	27.3	27.3	6	27.3	sp|Q8K221|ARFP2_MOUSE	N/A	1	1.50247	0.273509	0.988347		0.686545	0.99994	-0.0156751	0.96455	0.245673	0.885809	-0.173875	0.670077	6.6655	6.6127	6.555	6.6488	6.5321	6.5541	6.7016	6.5798	6.6566	6.5854	6.6035	6.0692
sp|Q8K212|PACS1_MOUSE	N/A	N/A	361800000	163	104.83	20	0	20	39.198	27.5	27.5	18	25.8	sp|Q8K212|PACS1_MOUSE	N/A	1	0.366366	0.703129	0.988347		0.743718	0.99994	-0.017725	0.960008	0.360896	0.885809	-0.0440249	0.903598	7.1584	6.9487	7.0354	7.1648	7.0728	6.9517	7.0839	7.0844	7.1257	7.0847	7.0936	7.0361
sp|Q8K1M6|DNM1L_MOUSE	N/A	N/A	7963500000	1574	82.657	44	0	44	323.31	72.5	72.5	44	72.5	sp|Q8K1M6|DNM1L_MOUSE	N/A	1	0.669497	0.535722	0.988347		0.911702	0.99994	-0.00167465	0.996151	0.413137	0.885809	-0.0185497	0.958187	8.449	8.398	8.4078	8.4075	8.4063	8.3893	8.3852	8.409	8.4252	8.4022	8.423	8.3492
sp|Q8K1J6|TRNT1_MOUSE	N/A	N/A	51183000	34	49.895	5	0	5	11.704	15.2	15.2	5	15.2	sp|Q8K1J6|TRNT1_MOUSE	N/A	1	0.0177615	0.98243	0.999576		0.834912	0.99994	0.0244499	1.05791	0.980876	0.995708	0.00372494	1.00861	6.4478	6.3484	6.1204	6.4141	5.8867	6.3019	6.1556	6.0329	6.4831	6.2902	6.3164	6.3572
sp|Q8K183|PDXK_MOUSE	N/A	N/A	2647800000	472	35.015	15	0	15	77.024	44.6	44.6	15	44.6	sp|Q8K183|PDXK_MOUSE	N/A	1	0.284028	0.75925	0.988347		0.600646	0.99994	0.0181499	1.04268	0.459834	0.898438	0.0219749	1.0519	7.877	7.9402	7.9232	7.9739	7.8945	7.8926	7.9527	7.9286	7.9618	7.8677	7.8505	7.9596
sp|Q8K0U4|HS12A_MOUSE	N/A	N/A	7645400000	873	74.87	34	0	34	323.31	62.4	62.4	31	59.3	sp|Q8K0U4|HS12A_MOUSE	N/A	1	2.78997	0.114075	0.988347		0.212358	0.99994	-0.049675	0.891918	0.0934838	0.885809	-0.0807748	0.830281	8.5413	8.4217	8.4142	8.3898	8.3929	8.3425	8.4504	8.4136	8.4171	8.3874	8.3695	8.3177
sp|Q8K0T0|RTN1_MOUSE	N/A	N/A	7722600000	695	83.571	26	0	26	279.11	44.9	44.9	26	44.9	sp|Q8K0T0|RTN1_MOUSE	N/A	1	2.58128	0.130003	0.988347		0.716402	0.99994	-0.0081749	0.981353	0.129064	0.885809	-0.0662999	0.858421	8.4407	8.3638	8.381	8.394	8.2691	8.3088	8.3681	8.3957	8.4142	8.3542	8.3578	8.2867
sp|Q8K0S0|PHYIP_MOUSE	N/A	N/A	2660900000	586	37.554	14	0	14	126.5	49.4	49.4	13	47	sp|Q8K0S0|PHYIP_MOUSE	N/A	1	2.22529	0.163968	0.988347		0.147632	0.99994	-0.020925	0.952961	0.144969	0.885809	-0.02595	0.941998	7.9636	7.9163	7.908	7.9173	7.9057	7.9225	7.9404	7.9317	7.9385	7.9519	7.9149	7.8934
sp|Q8K0G5|EIPR1_MOUSE	N/A	N/A	68616000	50	43.126	7	0	7	9.0756	25.4	25.4	7	25.4	sp|Q8K0G5|EIPR1_MOUSE	N/A	1	1.05237	0.388423	0.988347		0.170997	0.99994	-0.1265	0.747308	0.241093	0.885809	-0.1827	0.656599	6.3891	6.5259	6.4418	6.3371	6.1423	6.4754	6.5644	6.1802	5.9602	6.4399	6.286	6.5265
sp|Q8K0D5|EFGM_MOUSE	N/A	N/A	44550000	32	83.549	9	0	9	5.3278	14.9	14.9	9	14.9	sp|Q8K0D5|EFGM_MOUSE	N/A	1	1.6754	0.240693	0.988347		0.216234	0.99994	-0.272775	0.533611	0.844063	0.972946	0.0247498	1.05864	6.4931	5.6658	6.3453	6.5547	6.3783	6.666	6.4257	5.9799	6.2221	6.176	6.1486	6.2727
sp|Q8K021|SCAM1_MOUSE	N/A	N/A	1145800000	310	38.028	11	0	11	158.44	43.8	43.8	11	43.8	sp|Q8K021|SCAM1_MOUSE	N/A	1	0.627288	0.555855	0.988347		0.337566	0.99994	-0.042775	0.906202	0.909104	0.983125	-0.00450003	0.989692	7.5805	7.4975	7.5072	7.5676	7.4641	7.5614	7.6054	7.5725	7.5925	7.5401	7.4245	7.5972
sp|Q8JZU2|TXTP_MOUSE	N/A	N/A	271520000	98	33.931	7	0	7	24.173	27.3	27.3	7	27.3	sp|Q8JZU2|TXTP_MOUSE	N/A	1	1.48685	0.276734	0.988347		0.29515	0.99994	-0.179725	0.661112	0.456422	0.896716	0.0246749	1.05846	6.991	6.8721	6.9162	6.8822	7.0311	6.9232	6.9177	7.0174	6.996	6.9822	6.3165	6.9555
sp|Q8JZS0|LIN7A_MOUSE	N/A	N/A	315640000	133	25.992	6	0	6	23.985	33.5	33.5	2	10.3	sp|Q8JZS0|LIN7A_MOUSE	N/A	1	0.170315	0.846055	0.991026		0.827306	0.99994	-0.0178	0.959843	0.602104	0.927448	-0.0501751	0.890892	6.8619	6.975	7.0032	7.048	6.7634	6.9746	7.1311	7.0753	6.9409	7.0009	6.8276	7.1175
sp|Q8JZQ9|EIF3B_MOUSE	N/A	N/A	463250000	300	91.369	16	0	16	65.705	24.8	24.8	16	24.8	sp|Q8JZQ9|EIF3B_MOUSE	N/A	1	0.323933	0.731393	0.988347		0.473421	0.99994	-0.0278	0.937994	0.615506	0.927813	-0.0195749	0.955928	7.2903	7.1417	7.2148	7.1855	7.2271	7.1343	7.1634	7.1619	7.1725	7.1789	7.2471	7.2352
sp|Q8JZQ2|AFG32_MOUSE;sp|Q920A7|AFG31_MOUSE	N/A	N/A	494820000	213	89.518	23	0	22	114.01	34	33	22	33	sp|Q8JZQ2|AFG32_MOUSE	N/A	1	0.607243	0.56574	0.988347		0.596433	0.99994	-0.01665	0.962388	0.580864	0.923042	0.0161499	1.03789	7.1697	7.1399	7.2377	7.2168	7.1948	7.1898	7.1858	7.2444	7.2805	7.2405	7.166	7.2332
sp|Q8JZP2|SYN3_MOUSE	N/A	N/A	110610000	74	63.314	12	0	9	43.284	23.3	20.4	9	20.4	sp|Q8JZP2|SYN3_MOUSE	N/A	1	0.307009	0.743052	0.988347		0.569379	0.99994	0.036225	1.08699	0.679082	0.936294	-0.0745002	0.842364	6.6131	6.4771	6.4231	6.6731	6.5705	5.9623	6.5015	6.5882	6.6561	6.5878	6.532	6.6386
sp|Q8JZN5|ACAD9_MOUSE	N/A	N/A	596550000	268	68.721	20	0	20	93.428	44.3	44.3	20	44.3	sp|Q8JZN5|ACAD9_MOUSE	N/A	1	0.627874	0.555569	0.988347		0.60271	0.99994	-0.0206999	0.953455	0.331714	0.885809	-0.036225	0.919973	7.4119	7.2564	7.2822	7.3189	7.3173	7.2675	7.2899	7.2674	7.2633	7.2811	7.3396	7.2721
sp|Q8JZK9|HMCS1_MOUSE;sp|P54869|HMCS2_MOUSE	N/A	N/A	147400000	95	57.568	10	0	10	24.017	24.2	24.2	10	24.2	sp|Q8JZK9|HMCS1_MOUSE	N/A	1	1.04452	0.390902	0.988347		0.516367	0.99994	0.129825	1.34842	0.179932	0.885809	0.24175	1.74482	6.329	6.7106	6.7608	6.8699	6.5025	6.733	6.6526	6.2607	6.7528	6.173	6.5935	6.8941
sp|Q8CJH3|PLXB1_MOUSE	N/A	N/A	197270000	132	231.37	18	0	18	82.076	11	11	17	10.7	sp|Q8CJH3|PLXB1_MOUSE	N/A	1	0.0457584	0.955494	0.996258		0.875286	0.99994	0.0100751	1.02347	0.877165	0.97622	-0.00520003	0.988098	6.8897	6.7772	6.8367	6.7568	6.8604	6.8293	6.7521	6.8484	6.8303	6.8589	6.9953	6.7966
sp|Q8CIQ7|DOCK3_MOUSE	N/A	N/A	58674000	43	232.91	10	0	9	24.546	5.8	5.5	9	5.5	sp|Q8CIQ7|DOCK3_MOUSE	N/A	1	2.3014	0.155871	0.988347		0.102534	0.99994	0.3329	2.15229	0.103227	0.885809	0.336475	2.17008	6.1785	6.1565	5.7605	6.0789	6.5761	6.2145	6.2067	6.4943	6.5708	5.8925	6.6401	6.0227
sp|Q8CIP4|MARK4_MOUSE	N/A	N/A	66497000	47	82.643	6	0	4	22.091	10.5	6.8	4	6.8	sp|Q8CIP4|MARK4_MOUSE	N/A	1	0.0835263	0.920572	0.994853		0.729264	0.99994	-0.0648249	0.861341	0.765819	0.95865	-0.0335	0.925763	6.496	6.3374	6.4623	6.5134	6.5044	6.1771	6.2168	5.9364	6.4368	6.565	6.6936	6.4878
sp|Q8CIN4|PAK2_MOUSE	N/A	N/A	169720000	112	57.93	13	0	9	19.321	33.2	21.8	7	17.9	sp|Q8CIN4|PAK2_MOUSE	N/A	1	0.00222524	0.997778	0.999576		0.9524	0.99994	-0.00275016	0.993688	0.960478	0.992859	-0.00312507	0.99283	6.6289	6.6963	6.6961	6.7461	6.5958	6.7399	6.7584	6.7562	6.8024	6.8202	6.694	6.753
sp|Q8CIG8|ANM5_MOUSE	N/A	N/A	220880000	105	72.679	13	0	13	43.555	32.8	32.8	13	32.8	sp|Q8CIG8|ANM5_MOUSE	N/A	1	1.52646	0.268643	0.988347		0.227763	0.99994	0.244675	1.75661	0.311493	0.885809	0.2005	1.58672	6.9345	6.898	6.1479	6.9902	6.847	6.906	6.7991	6.8944	6.913	6.8538	6.9314	6.8713
sp|Q8CIE6|COPA_MOUSE	N/A	N/A	385820000	220	138.43	33	0	33	79.471	35	35	33	35	sp|Q8CIE6|COPA_MOUSE	N/A	1	0.175163	0.842114	0.991026		0.641521	0.99994	0.024125	1.05712	0.817124	0.967677	0.0112251	1.02618	7.203	7.1015	7.0327	7.1261	7.0925	7.1234	7.1661	7.1115	7.1271	7.0245	7.1837	7.1282
sp|Q8CIB5|FERM2_MOUSE	N/A	N/A	238010000	178	77.8	14	0	14	228.95	29.7	29.7	14	29.7	sp|Q8CIB5|FERM2_MOUSE	N/A	1	1.05336	0.388111	0.988347		0.2643	0.99994	0.0643749	1.15978	0.258431	0.885809	0.068725	1.17145	6.7614	6.8135	6.914	6.9093	7.0031	6.9123	6.7862	6.9196	6.8144	6.9034	6.9801	6.9101
sp|Q8CI94|PYGB_MOUSE	N/A	N/A	14982000000	1671	96.729	49	0	49	323.31	66	66	37	50.5	sp|Q8CI94|PYGB_MOUSE	N/A	1	0.601091	0.568817	0.988347		0.804819	0.99994	-0.00540042	0.987642	0.513953	0.912964	0.0142999	1.03347	8.727	8.6733	8.6428	8.7063	8.7198	8.6786	8.7104	8.6936	8.7119	8.6786	8.664	8.7057
sp|Q8CI71|VPS50_MOUSE	N/A	N/A	246930000	147	111.17	18	0	18	175.96	24.4	24.4	18	24.4	sp|Q8CI71|VPS50_MOUSE	N/A	1	0.429415	0.663555	0.988347		0.513347	0.99994	-0.0103	0.976562	0.461936	0.898815	-0.0221	0.950386	6.8884	6.9113	6.941	6.9287	6.8917	6.9573	6.9151	6.9138	6.9119	6.9406	6.8901	6.8358
sp|Q8CI32|BAG5_MOUSE	N/A	N/A	71292000	45	50.942	8	0	8	17.326	27.7	27.7	8	27.7	sp|Q8CI32|BAG5_MOUSE	N/A	1	0.166188	0.849427	0.991026		0.623567	0.99994	0.07345	1.18427	0.762932	0.957	0.0443499	1.10752	6.4688	6.4632	6.0154	6.2597	6.199	6.5158	6.5488	6.5355	6.3889	6.1935	6.2619	6.3002
sp|Q8CHU3|EPN2_MOUSE	N/A	N/A	147840000	72	63.471	5	0	5	79.326	9.4	9.4	4	8.2	sp|Q8CHU3|EPN2_MOUSE	N/A	1	1.32859	0.312192	0.988347		0.237424	0.99994	-0.049125	0.893048	0.246588	0.885809	-0.225375	0.595148	6.825	6.7776	6.7525	6.6938	6.6314	6.7691	6.719	6.7374	6.7214	6.7472	6.6384	6.0203
sp|Q8CHT1|NGEF_MOUSE	N/A	N/A	111660000	74	82.198	7	0	7	24.675	12	12	7	12	sp|Q8CHT1|NGEF_MOUSE	N/A	1	0.303339	0.74561	0.988347		0.380583	0.99994	0.0625501	1.15492	0.792986	0.963717	0.0255501	1.0606	6.4108	6.6499	6.6158	6.663	6.7094	6.3782	6.6723	6.6423	6.6662	6.5256	6.5195	6.5729
sp|Q8CHT0|AL4A1_MOUSE	N/A	N/A	60041000	84	61.84	6	0	6	63.407	14.6	14.6	6	14.6	sp|Q8CHT0|AL4A1_MOUSE	N/A	1	0.657768	0.541226	0.988347		0.524951	0.99994	-0.0905249	0.811849	0.661651	0.935989	0.046775	1.11372	6.5088	6.4137	6.3535	6.3769	6.5434	6.3236	6.1415	5.943	6.2366	6.2502	6.1583	6.3375
sp|Q8CHP8|PGP_MOUSE	N/A	N/A	651680000	268	34.54	11	0	11	107.44	49.5	49.5	11	49.5	sp|Q8CHP8|PGP_MOUSE	N/A	1	2.33618	0.152333	0.988347		0.473569	0.99994	0.048	1.11686	0.00172097	0.725769	-0.0625498	0.865865	7.3113	7.2881	7.3423	7.2836	7.2551	7.2579	7.2885	7.3436	7.2568	7.3271	7.5459	7.2492
sp|Q8CHH9|SEPT8_MOUSE	N/A	N/A	2628500000	543	49.812	19	0	16	291.87	58.3	50.3	16	50.3	sp|Q8CHH9|SEPT8_MOUSE	N/A	1	6.57381	0.0173828	0.988347		0.0309661	0.99994	-0.0527499	0.885626	0.0272585	0.885809	-0.0567751	0.877455	8.0315	7.9324	7.9591	7.9115	7.9507	7.9392	7.9874	7.954	7.9052	7.9626	7.9317	7.9184
sp|Q8CHG7|RPGF2_MOUSE	N/A	N/A	1294600000	601	166.41	31	0	31	158.41	32.6	32.6	31	32.6	sp|Q8CHG7|RPGF2_MOUSE	N/A	1	0.583287	0.577837	0.988347		0.577069	0.99994	0.0254749	1.06041	0.555777	0.920789	-0.0193253	0.956477	7.6742	7.6325	7.6536	7.602	7.6916	7.6352	7.602	7.6524	7.6021	7.6406	7.7854	7.5642
sp|Q8CHC4|SYNJ1_MOUSE	N/A	N/A	8826300000	1605	172.62	60	0	60	323.31	50.8	50.8	59	50.3	sp|Q8CHC4|SYNJ1_MOUSE	N/A	1	0.939339	0.426087	0.988347		0.612738	0.99994	-0.0113747	0.974149	0.199393	0.885809	-0.0306499	0.931859	8.4886	8.4358	8.4409	8.515	8.4248	8.4058	8.4921	8.4615	8.4695	8.4808	8.4446	8.4797
sp|Q8CH72|TRI32_MOUSE	N/A	N/A	119260000	52	72.057	7	0	7	49.833	14.8	14.8	7	14.8	sp|Q8CH72|TRI32_MOUSE	N/A	1	0.659069	0.540611	0.988347		0.943305	0.99994	0.0102249	1.02382	0.447763	0.894861	-0.197825	0.634125	6.6873	6.5636	6.5917	6.5338	6.1242	6.7044	6.6415	6.6396	6.6211	6.1442	6.3686	5.8237
sp|Q8CGY8|OGT1_MOUSE	N/A	N/A	1163600000	525	116.95	32	0	32	275.72	39.1	39.1	32	39.1	sp|Q8CGY8|OGT1_MOUSE	N/A	1	0.0270333	0.973408	0.999576		0.907744	0.99994	-0.00445008	0.989806	0.922567	0.98367	0.00302494	1.00699	7.6705	7.5847	7.5808	7.6126	7.5751	7.5713	7.5802	7.522	7.6249	7.5502	7.6446	7.6225
sp|Q8CGP2|H2B1P_MOUSE;sp|Q8CGP1|H2B1K_MOUSE;sp|Q6ZWY9|H2B1C_MOUSE;sp|Q64525|H2B2B_MOUSE;sp|Q64478|H2B1H_MOUSE;sp|Q64475|H2B1B_MOUSE;sp|P10854|H2B1M_MOUSE;sp|P10853|H2B1F_MOUSE;sp|P70696|H2B1A_MOUSE	N/A	N/A	17321000000	401	13.992	7	0	7	78.951	46.8	46.8	3	13.5	sp|Q8CGP2|H2B1P_MOUSE;sp|Q8CGP1|H2B1K_MOUSE;sp|Q6ZWY9|H2B1C_MOUSE;sp|Q64525|H2B2B_MOUSE;sp|Q64478|H2B1H_MOUSE;sp|Q64475|H2B1B_MOUSE;sp|P10854|H2B1M_MOUSE;sp|P10853|H2B1F_MOUSE;sp|P70696|H2B1A_MOUSE	N/A	1	1.00213	0.404638	0.988347		0.560049	0.99994	-0.0371749	0.917963	0.411205	0.885809	0.0351498	1.0843	8.7182	8.6709	8.6223	8.6578	8.6942	8.6845	8.7534	8.7229	8.702	8.6055	8.4991	8.7593
sp|Q8CGK3|LONM_MOUSE	N/A	N/A	1060800000	515	105.84	27	0	27	259.97	45.3	45.3	27	45.3	sp|Q8CGK3|LONM_MOUSE	N/A	1	0.327695	0.728831	0.988347		0.54387	0.99994	-0.0165251	0.962664	0.525753	0.919242	-0.021125	0.952522	7.6158	7.5146	7.532	7.5519	7.5664	7.5043	7.5121	7.5112	7.565	7.541	7.5571	7.4807
sp|Q8CGF6|WDR47_MOUSE	N/A	N/A	431300000	212	102.31	22	0	22	55.09	33.8	33.8	22	33.8	sp|Q8CGF6|WDR47_MOUSE	N/A	1	0.125926	0.883206	0.99334		0.881075	0.99994	-0.00572491	0.986904	0.753142	0.952781	0.01335	1.03122	7.2264	7.1263	7.1409	7.1139	7.1133	7.113	7.108	7.1151	7.2391	7.1218	7.2189	7.1851
sp|Q8CGC7|SYEP_MOUSE	N/A	N/A	900340000	458	170.08	34	0	34	244.93	30.8	30.8	34	30.8	sp|Q8CGC7|SYEP_MOUSE	N/A	1	1.24673	0.332708	0.988347		0.449052	0.99994	0.02145	1.05063	0.519693	0.91512	-0.0176251	0.960229	7.5348	7.4674	7.4827	7.509	7.4686	7.4697	7.4484	7.4794	7.4164	7.4431	7.539	7.4838
sp|Q8CGA0|PPM1F_MOUSE	N/A	N/A	162960000	145	49.61	8	0	8	22.294	27.7	27.7	8	27.7	sp|Q8CGA0|PPM1F_MOUSE	N/A	1	0.0343103	0.966397	0.999552		0.84231	0.99994	0.0172001	1.0404	0.944563	0.989598	0.00342512	1.00792	6.8478	6.769	6.6835	6.6873	6.7777	6.6893	6.6524	6.5991	6.7526	6.735	6.9321	6.7128
sp|Q8CG76|ARK72_MOUSE	N/A	N/A	295860000	103	40.612	8	0	8	26.148	30.5	30.5	8	30.5	sp|Q8CG76|ARK72_MOUSE	N/A	1	0.176614	0.840939	0.991026		0.67061	0.99994	0.0299501	1.0714	0.96452	0.992859	-0.00217497	0.995004	6.91	6.8713	7.0461	6.9747	6.9133	6.9894	7.0209	7.0219	7.0522	6.9183	7.1472	6.9317
sp|Q8CFV4|NRN1_MOUSE	N/A	N/A	269070000	138	15.353	3	0	3	46.853	33.8	33.8	3	33.8	sp|Q8CFV4|NRN1_MOUSE	N/A	1	1.25385	0.33086	0.988347		0.635704	0.99994	-0.0298998	0.93347	0.155321	0.885809	-0.0957749	0.802094	6.9673	6.848	6.8317	7.0289	6.7421	6.7906	6.9971	6.9357	6.885	6.9532	6.8171	6.9485
sp|Q8CFI0|NED4L_MOUSE	N/A	N/A	82495000	61	115.42	9	0	8	25.413	11	10.1	8	10.1	sp|Q8CFI0|NED4L_MOUSE	N/A	1	1.50337	0.273323	0.988347		0.274602	0.99994	0.140475	1.38189	0.836757	0.97279	-0.0251752	0.94368	6.5233	6.4382	6.3634	6.4877	6.2572	6.4379	6.431	6.3823	6.3299	6.0319	6.6033	6.2239
sp|Q8CFE4|SCYL2_MOUSE	N/A	N/A	171720000	63	103.32	9	0	9	12.897	12.6	12.6	9	12.6	sp|Q8CFE4|SCYL2_MOUSE	N/A	1	3.23648	0.0872994	0.988347		0.210046	0.99994	0.1832	1.52475	0.0718048	0.885809	0.267375	1.85087	6.8311	6.7848	6.366	6.6537	6.8909	6.828	6.7499	6.7391	6.8633	6.3826	6.8848	6.8169
sp|Q8CDN6|TXNL1_MOUSE	N/A	N/A	415270000	211	32.237	9	0	9	55.324	48.1	48.1	9	48.1	sp|Q8CDN6|TXNL1_MOUSE	N/A	1	5.7727	0.0243711	0.988347		0.903835	0.99994	-0.00437486	0.989977	0.038143	0.885809	-0.138225	0.727403	7.2114	7.1991	7.2355	7.1787	6.9263	7.1433	7.1658	7.1153	7.0419	7.1136	7.2157	7.0619
sp|Q8CDG3|VCIP1_MOUSE	N/A	N/A	122510000	103	134.5	15	0	15	44.472	17.1	17.1	15	17.1	sp|Q8CDG3|VCIP1_MOUSE	N/A	1	1.75625	0.227008	0.988347		0.207588	0.99994	0.18445	1.52915	0.259886	0.885809	0.1606	1.44744	6.1796	6.7143	6.6463	6.668	6.6095	6.6601	6.725	6.6339	6.6416	6.3359	6.6084	6.618
sp|Q8CCT4|TCAL5_MOUSE	N/A	N/A	122270000	57	22.038	5	0	5	42.176	25	25	1	7	sp|Q8CCT4|TCAL5_MOUSE	N/A	1	0.386351	0.69028	0.988347		0.991058	0.99994	0.00240004	1.00554	0.47982	0.904429	0.14925	1.4101	6.5428	6.7007	5.9634	6.1689	6.5462	6.809	6.6819	6.5918	6.6733	6.4877	6.224	6.2443
sp|Q8CCN5|BCAS3_MOUSE	N/A	N/A	69752000	44	101.02	11	0	11	17.3	17	17	11	17	sp|Q8CCN5|BCAS3_MOUSE	N/A	1	0.545417	0.597612	0.988347		0.365978	0.99994	-0.209125	0.617839	0.439066	0.888069	-0.102	0.790679	6.5078	6.4668	6.4329	6.4928	6.5034	6.3021	6.4501	6.368	6.5369	6.3742	5.6009	6.0146
sp|Q8CCB4|VPS53_MOUSE	N/A	N/A	176150000	153	94.422	17	0	17	39.335	24.8	24.8	17	24.8	sp|Q8CCB4|VPS53_MOUSE	N/A	1	0.313847	0.738314	0.988347		0.545137	0.99994	-0.13375	0.734937	0.560274	0.920789	-0.0415249	0.908814	6.8863	6.0651	6.6248	6.9885	6.7017	6.7743	6.7063	6.8185	6.6184	6.8059	6.6162	6.7628
sp|Q8CC35|SYNPO_MOUSE	N/A	N/A	666110000	350	99.55	13	0	13	76.458	20.7	20.7	13	20.7	sp|Q8CC35|SYNPO_MOUSE	N/A	1	0.604927	0.566896	0.988347		0.271135	0.99994	0.046025	1.1118	0.956158	0.992299	0.00252497	1.00583	7.2933	7.3077	7.332	7.3116	7.2464	7.3833	7.3088	7.3429	7.3933	7.3099	7.4659	7.2311
sp|Q8CBY8|DCTN4_MOUSE	N/A	N/A	336360000	157	53.056	14	0	14	41.577	42.6	42.6	14	42.6	sp|Q8CBY8|DCTN4_MOUSE	N/A	1	0.563617	0.588007	0.988347		0.67061	0.99994	-0.0184001	0.958517	0.293737	0.885809	-0.04225	0.907298	7.1348	7.0381	7.1257	6.9962	7.1227	7.0137	7.0436	7.0917	7.0189	7.0401	7.1446	7.0199
sp|Q8CBW3|ABI1_MOUSE	N/A	N/A	1197000000	372	52.287	17	0	17	134.2	37.4	37.4	12	29.9	sp|Q8CBW3|ABI1_MOUSE	N/A	1	0.00505355	0.994962	0.999576		0.907963	0.99994	0.004125	1.00954	0.961553	0.992859	0.00244999	1.00566	7.4989	7.5392	7.5468	7.5782	7.4667	7.6365	7.6016	7.6009	7.5982	7.6431	7.5886	7.5988
sp|Q8CBE3|WDR37_MOUSE	N/A	N/A	740420000	231	55.045	15	0	15	111.39	43.8	43.8	15	43.8	sp|Q8CBE3|WDR37_MOUSE	N/A	1	0.477893	0.634967	0.988347		0.529124	0.99994	0.0246749	1.05846	0.423922	0.887511	0.0307249	1.07331	7.2674	7.3245	7.3586	7.3907	7.3385	7.3883	7.4004	7.4122	7.4135	7.4007	7.3984	7.4097
sp|Q8CAY6|THIC_MOUSE	N/A	N/A	756050000	252	41.297	13	0	13	29.429	50.6	50.6	13	50.6	sp|Q8CAY6|THIC_MOUSE	N/A	1	1.69966	0.236484	0.988347		0.411958	0.99994	0.0206001	1.04858	0.291934	0.885809	-0.020075	0.954828	7.3925	7.3789	7.3707	7.3884	7.3563	7.4178	7.4142	7.4542	7.3744	7.4175	7.4558	7.3661
sp|Q8CAQ8|MIC60_MOUSE	N/A	N/A	6138600000	1413	83.899	42	0	42	323.31	67.8	67.8	42	67.8	sp|Q8CAQ8|MIC60_MOUSE	N/A	1	0.480875	0.633259	0.988347		0.588166	0.99994	-0.0201497	0.954663	0.393866	0.885809	-0.0331748	0.926457	8.3846	8.2825	8.2536	8.3366	8.2381	8.2409	8.315	8.2983	8.3323	8.2803	8.2355	8.2895
sp|Q8CAA7|PGM2L_MOUSE	N/A	N/A	2687700000	677	70.279	28	0	28	323.31	55.6	55.6	28	55.6	sp|Q8CAA7|PGM2L_MOUSE	N/A	1	0.0871356	0.917316	0.994853		0.80624	0.99994	-0.00672484	0.984635	0.885263	0.977945	0.00327504	1.00757	7.9774	7.9183	7.9184	7.9955	7.927	7.9217	7.9165	7.9406	7.9679	7.9701	7.9011	7.9789
sp|Q8C8R3|ANK2_MOUSE	N/A	N/A	10738000000	2719	426.26	104	0	104	323.31	39.5	39.5	92	36.9	sp|Q8C8R3|ANK2_MOUSE	N/A	1	1.60644	0.253169	0.988347		0.705513	0.99994	-0.0089252	0.979659	0.197824	0.885809	-0.0357749	0.920927	8.6189	8.5349	8.5356	8.5573	8.5284	8.5141	8.552	8.5591	8.5489	8.5206	8.5401	8.4926
sp|Q8C8N2|SCAI_MOUSE	N/A	N/A	831910000	425	70.274	17	0	17	254.89	34.2	34.2	17	34.2	sp|Q8C8N2|SCAI_MOUSE	N/A	1	2.02465	0.18791	0.988347		0.140237	0.99994	0.0397	1.09572	0.952163	0.990901	-0.00142515	0.996724	7.4183	7.4223	7.3685	7.5018	7.4563	7.3784	7.424	7.4446	7.4068	7.4441	7.445	7.4077
sp|Q8C878|UBA3_MOUSE	N/A	N/A	253770000	129	51.737	13	0	13	38.535	44.2	44.2	13	44.2	sp|Q8C878|UBA3_MOUSE	N/A	1	0.544088	0.598321	0.988347		0.623096	0.99994	0.0450249	1.10924	0.419506	0.885809	0.0781249	1.19708	6.623	6.9629	6.8937	6.9261	7.0093	6.9096	6.9773	6.881	6.8841	6.9859	6.89	6.9894
sp|Q8C854|MYEF2_MOUSE	N/A	N/A	373610000	135	63.294	12	0	12	21.982	22.5	22.5	12	22.5	sp|Q8C854|MYEF2_MOUSE	N/A	1	1.29354	0.320781	0.988347		0.308323	0.99994	-0.248225	0.564644	0.73492	0.949421	0.0161999	1.03801	7.0822	7.0839	7.0466	7.1158	7.0192	7.1168	7.1628	6.1775	7.1813	7.0286	6.9501	7.0677
sp|Q8C7X2|EMC1_MOUSE	N/A	N/A	199910000	101	111.6	11	0	11	33.701	15.3	15.3	11	15.3	sp|Q8C7X2|EMC1_MOUSE	N/A	1	1.11869	0.368211	0.988347		0.278765	0.99994	0.164725	1.46125	0.369843	0.885809	0.132075	1.35542	6.9213	6.8675	6.3276	6.8171	6.8953	6.7627	6.8352	6.8085	6.795	6.7443	6.9942	6.9037
sp|Q8C7R4|UBA6_MOUSE	N/A	N/A	94393000	58	117.96	10	0	10	157.29	12.3	12.3	10	12.3	sp|Q8C7R4|UBA6_MOUSE	N/A	1	5.57036	0.0266535	0.988347		0.0506018	0.99994	0.256525	1.8052	0.502235	0.904429	-0.0938753	0.80561	6.3829	6.6092	6.5732	6.702	6.2978	6.3334	6.5607	6.6847	6.1217	6.1311	6.6781	6.5195
sp|Q8C7K6|PCYXL_MOUSE	N/A	N/A	197340000	59	54.874	9	0	9	19.341	27.1	27.1	9	27.1	sp|Q8C7K6|PCYXL_MOUSE	N/A	1	0.783684	0.485557	0.988347		0.450563	0.99994	-0.16165	0.689207	0.394062	0.885809	0.0302501	1.07214	6.8695	6.7986	6.7651	6.0613	6.88	6.8913	6.7983	6.808	6.7999	6.8186	6.937	6.8013
sp|Q8C754|VPS52_MOUSE	N/A	N/A	254450000	96	82.043	13	0	13	41.076	27.2	27.2	13	27.2	sp|Q8C754|VPS52_MOUSE	N/A	1	1.36805	0.302855	0.988347		0.393947	0.99994	-0.0419002	0.908029	0.154545	0.885809	-0.0767001	0.838108	6.9963	6.8357	6.9404	6.9508	6.9076	6.806	6.9867	6.8601	6.9422	6.8533	6.9625	6.8141
sp|Q8C729|F126B_MOUSE;sp|Q6P9N1|HYCCI_MOUSE	N/A	N/A	152990000	65	58.586	8	0	8	20.707	20	20	8	20	sp|Q8C729|F126B_MOUSE	N/A	1	0.53306	0.604243	0.988347		0.998487	0.99994	-0.000350119	0.999194	0.41578	0.885809	-0.180175	0.660427	6.8354	6.7682	6.7671	6.8458	6.145	6.8018	6.7452	6.7968	6.7666	6.3312	6.2667	6.2448
sp|Q8C5H8|NAKD2_MOUSE	N/A	N/A	158160000	88	50.858	10	0	10	120.02	28.1	28.1	10	28.1	sp|Q8C5H8|NAKD2_MOUSE	N/A	1	1.51388	0.271181	0.988347		0.235962	0.99994	0.13085	1.35161	0.269183	0.885809	0.125525	1.33513	6.3288	6.7161	6.7174	6.7401	6.706	6.6817	6.6995	6.7834	6.8067	6.7428	6.7723	6.7962
sp|Q8C522|ENDD1_MOUSE	N/A	N/A	481120000	232	55.262	11	0	11	32.061	33.3	33.3	11	33.3	sp|Q8C522|ENDD1_MOUSE	N/A	1	2.42499	0.143738	0.988347		0.343369	0.99994	-0.0639001	0.863177	0.0933704	0.885809	-0.11485	0.767626	7.4194	7.1328	7.2757	7.1888	7.1445	7.1521	7.1598	7.2502	7.1226	7.2197	7.2472	7.196
sp|Q8C460|ERI3_MOUSE	N/A	N/A	203990000	59	37.189	4	0	4	6.9395	14.5	14.5	4	14.5	sp|Q8C460|ERI3_MOUSE	N/A	1	0.624468	0.557233	0.988347		0.676725	0.99994	0.1278	1.34215	0.355177	0.885809	0.30485	2.01767	5.8511	6.7585	6.1201	6.802	6.9069	6.83	6.8165	6.4002	6.9216	6.8798	6.218	6.2284
sp|Q8C437|PEX5R_MOUSE	N/A	N/A	323920000	121	63.134	16	0	16	87.472	42.5	42.5	16	42.5	sp|Q8C437|PEX5R_MOUSE	N/A	1	4.10265	0.0541517	0.988347		0.571424	0.99994	0.0308999	1.07374	0.0813273	0.885809	-0.12175	0.755527	7.1549	7.1119	7.1092	7.0097	7.0541	6.9773	7.0097	7.0992	6.9353	7.0143	7.1909	6.8344
sp|Q8C419|GP158_MOUSE	N/A	N/A	414680000	216	134.42	22	0	22	39.89	26.2	26.2	22	26.2	sp|Q8C419|GP158_MOUSE	N/A	1	2.29644	0.156383	0.988347		0.214476	0.99994	-0.0602249	0.870513	0.0542215	0.885809	-0.092775	0.807653	7.2346	7.149	7.1464	7.138	7.0265	7.1565	7.211	7.1932	7.136	7.1482	7.0191	7.0501
sp|Q8C3Q5|SHSA7_MOUSE	N/A	N/A	159330000	95	58.333	5	0	5	29.34	10.9	10.9	5	10.9	sp|Q8C3Q5|SHSA7_MOUSE	N/A	1	0.918548	0.433494	0.988347		0.313505	0.99994	-0.204475	0.624489	0.263579	0.885809	-0.0607249	0.869511	6.7804	6.7261	6.6561	6.7606	6.6592	6.6531	6.7429	6.6776	6.7949	6.7943	5.9915	6.6236
sp|Q8C2Q3|RBM14_MOUSE	N/A	N/A	99998000	95	69.448	6	0	6	34.66	12.9	12.9	6	12.9	sp|Q8C2Q3|RBM14_MOUSE	N/A	1	1.03203	0.39489	0.988347		0.915198	0.99994	0.00795018	1.01847	0.343519	0.885809	-0.23105	0.587422	6.5697	6.6069	6.4985	6.6798	6.4227	6.615	6.6839	6.5666	5.6811	6.4863	6.4169	6.5954
sp|Q8C1B7|SEP11_MOUSE	N/A	N/A	1369400000	266	49.694	20	0	11	220.3	57.1	40.4	10	36	sp|Q8C1B7|SEP11_MOUSE	N/A	1	0.162207	0.852696	0.991026		0.71294	0.99994	0.0153003	1.03586	0.617974	0.928004	0.0253003	1.05999	7.5964	7.6542	7.633	7.7269	7.5961	7.6402	7.7369	7.6932	7.7196	7.6519	7.6051	7.7635
sp|Q8C1A5|THOP1_MOUSE	N/A	N/A	867920000	333	78.025	21	0	21	135.61	36.5	36.5	21	36.5	sp|Q8C1A5|THOP1_MOUSE	N/A	1	0.683786	0.529108	0.988347		0.977776	0.99994	0.000824928	1.0019	0.24643	0.885809	-0.02785	0.937886	7.504	7.4228	7.4794	7.4655	7.4041	7.4464	7.453	7.481	7.4966	7.4796	7.55	7.4575
sp|Q8C167|PPCEL_MOUSE	N/A	N/A	345480000	203	83.193	20	0	20	98.457	36.6	36.6	20	36.6	sp|Q8C167|PPCEL_MOUSE	N/A	1	1.27101	0.326455	0.988347		0.845543	0.99994	0.0150751	1.03532	0.310672	0.885809	-0.0796748	0.832387	7.2581	7.059	7.1073	7.1138	7.0303	6.9338	7.0119	7.0377	6.9952	6.9475	7.1746	7.0468
sp|Q8C166|CPNE1_MOUSE	N/A	N/A	226310000	99	58.886	10	0	10	42.323	25.4	25.4	9	23.7	sp|Q8C166|CPNE1_MOUSE	N/A	1	1.78201	0.22285	0.988347		0.339646	0.99994	0.0929999	1.2388	0.142718	0.885809	0.146875	1.40241	6.5712	6.8697	6.9021	6.8861	6.9243	6.8705	6.8347	6.8201	6.9742	6.91	7.0141	7.0365
sp|Q8C163|EXOG_MOUSE	N/A	N/A	223030000	109	41.383	7	0	7	17.057	31.5	31.5	7	31.5	sp|Q8C163|EXOG_MOUSE	N/A	1	3.274	0.0854194	0.988347		0.157	0.99994	0.0481249	1.11718	0.307032	0.885809	-0.0387751	0.914587	6.8943	6.8777	6.9076	6.9298	6.8317	6.7559	6.8645	6.8928	6.896	6.8225	6.9811	6.8502
sp|Q8C0T5|SI1L1_MOUSE	N/A	N/A	242400000	135	197.03	22	0	22	55.061	17.8	17.8	22	17.8	sp|Q8C0T5|SI1L1_MOUSE	N/A	1	0.777959	0.487932	0.988347		0.937633	0.99994	0.00462497	1.01071	0.219201	0.885809	-0.04805	0.895262	6.9886	6.9163	6.9667	6.8729	6.891	6.8781	6.836	6.8977	6.9088	6.9505	7.0734	6.8717
sp|Q8C0P5|COR2A_MOUSE	N/A	N/A	58539000	44	59.573	6	0	6	4.5455	10.7	10.7	5	9.4	sp|Q8C0P5|COR2A_MOUSE	N/A	1	4.38415	0.0468474	0.988347		0.227296	0.99994	0.054225	1.13299	0.109246	0.885809	-0.22785	0.591766	6.4668	6.3963	6.3998	6.4643	6.0062	6.0061	6.4542	6.5065	6.2262	6.3284	6.499	6.4993
sp|Q8C0M9|ASGL1_MOUSE	N/A	N/A	1634500000	386	33.95	13	0	13	139.13	51.5	51.5	13	51.5	sp|Q8C0M9|ASGL1_MOUSE	N/A	1	0.23081	0.798448	0.988347		0.69214	0.99994	-0.0105001	0.976113	0.784744	0.961604	0.0079751	1.01853	7.7055	7.6945	7.6697	7.7004	7.6753	7.6989	7.7527	7.7516	7.7334	7.7236	7.663	7.7758
sp|Q8C0L0|TMX4_MOUSE	N/A	N/A	390250000	122	37.131	7	0	7	31.688	24.5	24.5	7	24.5	sp|Q8C0L0|TMX4_MOUSE	N/A	1	1.4986	0.274304	0.988347		0.258235	0.99994	-0.366575	0.429957	0.808956	0.967677	-0.0103251	0.976506	7.2227	5.9206	7.1454	7.0794	7.1763	7.0658	7.1063	7.0622	7.2201	7.1803	7.1262	7.1512
sp|Q8C0E2|VP26B_MOUSE	N/A	N/A	631370000	213	39.124	13	0	13	36.191	51.8	51.8	12	49.7	sp|Q8C0E2|VP26B_MOUSE	N/A	1	3.77234	0.0645845	0.988347		0.033423	0.99994	0.0661001	1.16439	0.429011	0.888069	0.0232501	1.05499	7.312	7.3042	7.2325	7.2923	7.3144	7.2549	7.2167	7.3366	7.2955	7.2481	7.3406	7.2375
sp|Q8C0C7|SYFA_MOUSE	N/A	N/A	788240000	237	57.598	16	0	16	105.67	37.8	37.8	16	37.8	sp|Q8C0C7|SYFA_MOUSE	N/A	1	0.376967	0.696277	0.988347		0.884645	0.99994	0.00362491	1.00838	0.550348	0.920789	-0.02025	0.954443	7.4129	7.402	7.4695	7.4041	7.474	7.3962	7.3903	7.4382	7.4118	7.4317	7.4746	7.3414
sp|Q8C079|STRP1_MOUSE;sp|Q8C9H6|STRP2_MOUSE	N/A	N/A	135890000	72	95.584	7	0	7	21.257	12.3	12.3	7	12.3	sp|Q8C079|STRP1_MOUSE	N/A	1	0.161661	0.853146	0.991026		0.953674	0.99994	0.00319994	1.0074	0.628464	0.929325	-0.01965	0.955763	6.5985	6.614	6.6716	6.6507	6.6393	6.6535	6.6448	6.6575	6.6484	6.7774	6.7829	6.6725
sp|Q8C078|KKCC2_MOUSE	N/A	N/A	77778000	49	64.617	6	0	6	8.9761	12.9	12.9	6	12.9	sp|Q8C078|KKCC2_MOUSE	N/A	1	0.340191	0.720402	0.988347		0.50954	0.99994	-0.0857999	0.82073	0.454902	0.895797	-0.109225	0.777633	6.52	6.4661	6.5672	6.4731	6.0151	6.5108	6.4799	6.4827	6.529	6.2631	6.0651	6.3384
sp|Q8C052|MAP1S_MOUSE	N/A	N/A	129670000	64	102.94	8	0	8	9.66	11.5	11.5	8	11.5	sp|Q8C052|MAP1S_MOUSE	N/A	1	0.701326	0.521126	0.988347		0.872796	0.99994	0.0333501	1.07982	0.317888	0.885809	0.182275	1.52151	6.686	6.6135	6.0216	6.6765	6.7272	6.659	6.6684	6.696	6.6726	6.7009	6.2243	6.7472
sp|Q8BZA9|TIGAR_MOUSE	N/A	N/A	85716000	49	29.19	4	0	4	18.616	21.9	21.9	4	21.9	sp|Q8BZA9|TIGAR_MOUSE	N/A	1	1.57737	0.258664	0.988347		0.198268	0.99994	0.168575	1.47426	0.282086	0.885809	0.14195	1.3866	6.5234	6.4906	6.5973	6.5403	6.5896	6.5778	6.1735	6.4861	6.4794	6.1829	6.6344	6.3981
sp|Q8BZ98|DYN3_MOUSE	N/A	N/A	1917000000	530	97.189	34	0	30	302.33	50.2	44.7	23	38.4	sp|Q8BZ98|DYN3_MOUSE	N/A	1	1.10413	0.372536	0.988347		0.769303	0.99994	-0.017325	0.960893	0.252327	0.885809	-0.0717001	0.847813	7.9639	7.7752	7.7394	7.7438	7.7616	7.6984	7.8074	7.8337	7.8083	7.7588	7.8475	7.7144
sp|Q8BYM5|NLGN3_MOUSE	N/A	N/A	790070000	278	91.161	14	0	14	66.51	30.7	30.7	11	26.5	sp|Q8BYM5|NLGN3_MOUSE	N/A	1	1.52224	0.269492	0.988347		0.0903361	0.99994	0.041025	1.09907	0.532635	0.920789	-0.0334749	0.925817	7.4575	7.4577	7.4382	7.4342	7.4359	7.4568	7.3945	7.4629	7.4178	7.4006	7.5001	7.2464
sp|Q8BYI9|TENR_MOUSE	N/A	N/A	7935600000	1216	149.59	38	0	38	323.31	38	38	38	38	sp|Q8BYI9|TENR_MOUSE	N/A	1	1.60602	0.253246	0.988347		0.286176	0.99994	-0.03265	0.927577	0.182547	0.885809	-0.055625	0.879782	8.5019	8.4396	8.4703	8.3981	8.4261	8.4227	8.4155	8.4078	8.3891	8.3864	8.398	8.3137
sp|Q8BY89|CTL2_MOUSE	N/A	N/A	91458000	58	80.109	6	0.00031027	6	2.5826	9.9	9.9	6	9.9	sp|Q8BY89|CTL2_MOUSE	N/A	1	6.53215	0.0176801	0.988347		0.396744	0.99994	-0.04905	0.893203	0.0326338	0.885809	-0.40055	0.397603	6.6537	6.491	6.4544	6.5451	6.2035	6.5515	6.5791	6.6091	5.9126	6.6272	6.473	6.0446
sp|Q8BXZ1|TMX3_MOUSE	N/A	N/A	118840000	56	51.847	7	0	7	22.885	20.6	20.6	7	20.6	sp|Q8BXZ1|TMX3_MOUSE	N/A	1	0.208581	0.815551	0.988347		0.721807	0.99994	0.0680001	1.1695	0.622427	0.929325	0.0949001	1.24423	6.8401	6.6099	6.0056	6.6326	6.5569	6.5558	6.6172	6.6166	6.6633	6.6217	6.4975	6.6882
sp|Q8BXV2|BRI3B_MOUSE	N/A	N/A	107010000	78	28.263	3	0	3	42.817	16.6	16.6	3	16.6	sp|Q8BXV2|BRI3B_MOUSE	N/A	1	0.909253	0.436856	0.988347		0.380838	0.99994	-0.0500001	0.891251	0.299088	0.885809	-0.05185	0.887463	6.6871	6.4947	6.5173	6.5971	6.5127	6.5487	6.634	6.5667	6.5402	6.5022	6.4821	6.5316
sp|Q8BXR9|OSBL6_MOUSE	N/A	N/A	77813000	43	108.92	9	0	9	38.268	11.2	11.2	9	11.2	sp|Q8BXR9|OSBL6_MOUSE	N/A	1	1.29675	0.319982	0.988347		0.153502	0.99994	-0.17075	0.674916	0.191512	0.885809	-0.1347	0.733331	6.5014	6.358	6.5289	6.4685	6.5089	6.4202	6.4209	6.4292	6.3915	6.5093	6.0218	6.1011
sp|Q8BXR1|S7A14_MOUSE	N/A	N/A	373540000	166	83.983	9	0	9	54.257	14.3	14.3	9	14.3	sp|Q8BXR1|S7A14_MOUSE	N/A	1	0.555866	0.592074	0.988347		0.938107	0.99994	-0.00587499	0.986563	0.311995	0.885809	0.0547251	1.13429	7.0284	6.9757	6.9475	7.1488	7.0456	7.0774	7.148	7.1219	7.1748	7.0438	6.8978	7.0888
sp|Q8BX70|VP13C_MOUSE	N/A	N/A	230770000	135	420.08	26	0	26	58.754	9.7	9.7	25	9.5	sp|Q8BX70|VP13C_MOUSE	N/A	1	1.48242	0.277658	0.988347		0.963722	0.99994	0.00197506	1.00456	0.230576	0.885809	0.0579749	1.14281	6.8522	6.8356	6.8838	6.8932	6.9851	6.883	6.8099	6.9173	6.9426	6.9873	6.895	6.9544
sp|Q8BX10|PGAM5_MOUSE	N/A	N/A	123550000	87	31.994	8	0	8	9.083	26.7	26.7	8	26.7	sp|Q8BX10|PGAM5_MOUSE	N/A	1	0.934423	0.427825	0.988347		0.906993	0.99994	-0.0159751	0.963884	0.283439	0.885809	0.123725	1.32961	6.2744	6.6091	6.4866	6.6548	6.5601	6.6209	6.7104	6.5289	6.7424	6.6468	6.2615	6.6897
sp|Q8BWZ3|NAA25_MOUSE	N/A	N/A	31448000	27	111.71	5	0	5	35.553	6.7	6.7	5	6.7	sp|Q8BWZ3|NAA25_MOUSE	N/A	1	0.962383	0.418058	0.988347		0.0711966	0.99994	-0.18825	0.648261	0.558074	0.920789	-0.0902751	0.812316	6.2533	6.072	6.3628	6.1092	6.1822	5.8319	6.3637	5.961	6.4032	6.2578	6.3424	6.4592
sp|Q8BWY3|ERF1_MOUSE	N/A	N/A	249290000	136	49.03	10	0	10	62.022	32	32	10	32	sp|Q8BWY3|ERF1_MOUSE	N/A	1	0.226558	0.801685	0.988347		0.772897	0.99994	0.0121	1.02825	0.512527	0.912415	0.0235749	1.05578	6.9935	6.867	6.8813	6.9448	6.9628	6.9504	6.9701	6.9782	6.9141	6.8757	6.979	6.9876
sp|Q8BWT5|DIP2A_MOUSE	N/A	N/A	53446000	41	165.25	10	0	7	4.7446	7.7	4.9	7	4.9	sp|Q8BWT5|DIP2A_MOUSE	N/A	1	0.219482	0.807108	0.988347		0.606456	0.99994	0.0480999	1.11712	0.746654	0.951064	0.0226998	1.05366	6.3692	6.1712	6.1517	6.3253	6.3066	6.2864	6.1915	6.3967	6.3296	6.4246	6.4362	6.3052
sp|Q8BWT1|THIM_MOUSE	N/A	N/A	1153300000	402	41.829	17	0	17	246.49	60.5	60.5	17	60.5	sp|Q8BWT1|THIM_MOUSE	N/A	1	0.664062	0.538263	0.988347		0.921039	0.99994	-0.00580001	0.986734	0.253343	0.885809	0.047925	1.11667	7.6063	7.4029	7.497	7.5115	7.6436	7.6167	7.5537	7.5949	7.5155	7.5015	7.626	7.5744
sp|Q8BWM0|PGES2_MOUSE	N/A	N/A	150790000	41	43.323	4	0	4	24.774	14.6	14.6	4	14.6	sp|Q8BWM0|PGES2_MOUSE	N/A	1	1.73208	0.230998	0.988347		0.193552	0.99994	-0.394475	0.403204	0.909482	0.983125	0.026325	1.06249	6.7149	6.7927	6.8469	6.2399	6.1839	6.8475	6.7451	5.7564	6.8035	6.1382	6.0782	6.7155
sp|Q8BWG8|ARRB1_MOUSE	N/A	N/A	189990000	85	46.972	10	0	10	41.631	34.7	34.7	10	34.7	sp|Q8BWG8|ARRB1_MOUSE	N/A	1	0.581929	0.578532	0.988347		0.655102	0.99994	-0.0322249	0.928485	0.545864	0.920789	0.0343502	1.08231	6.6738	6.8247	6.8538	6.8309	6.7628	6.8869	6.7407	6.7246	6.7568	6.8449	6.6041	6.8441
sp|Q8BWF0|SSDH_MOUSE	N/A	N/A	4062400000	743	55.968	22	0	22	255.76	54.7	54.7	22	54.7	sp|Q8BWF0|SSDH_MOUSE	N/A	1	0.205068	0.818295	0.988347		0.774977	0.99994	0.00692487	1.01607	0.720094	0.945662	-0.00767493	0.982483	8.0906	8.1165	8.1095	8.1704	8.0695	8.0871	8.15	8.1114	8.1283	8.0989	8.0784	8.1334
sp|Q8BW96|KCC1D_MOUSE	N/A	N/A	822350000	253	42.918	12	0	12	41.683	40.8	40.8	8	29.1	sp|Q8BW96|KCC1D_MOUSE	N/A	1	4.29762	0.0489568	0.988347		0.0917467	0.99994	-0.046025	0.899446	0.0410412	0.885809	-0.0776751	0.836228	7.5317	7.4465	7.4499	7.3954	7.3963	7.439	7.4533	7.4516	7.4344	7.4842	7.4415	7.3387
sp|Q8BW75|AOFB_MOUSE	N/A	N/A	313000000	153	58.557	14	0	14	59.717	33.7	33.7	14	33.7	sp|Q8BW75|AOFB_MOUSE	N/A	1	0.608178	0.565274	0.988347		0.303124	0.99994	-0.049475	0.892329	0.479211	0.904429	-0.04505	0.901467	7.1901	6.9903	7.0236	7.0407	7.0421	6.9396	7.0667	7.0352	6.9836	6.9992	7.0155	7.1341
sp|Q8BVQ5|PPME1_MOUSE	N/A	N/A	851680000	247	42.256	14	0	14	146.74	40.4	40.4	14	40.4	sp|Q8BVQ5|PPME1_MOUSE	N/A	1	0.0924587	0.912542	0.994853		0.972146	0.99994	-0.00105	0.997585	0.739755	0.950442	0.01125	1.02624	7.508	7.3865	7.4237	7.4667	7.4184	7.4186	7.4317	7.4792	7.4963	7.4431	7.4699	7.5182
sp|Q8BVI5|STX16_MOUSE	N/A	N/A	98540000	109	37.08	8	0	8	185.3	39.9	39.9	8	39.9	sp|Q8BVI5|STX16_MOUSE	N/A	1	1.83131	0.215147	0.988347		0.218926	0.99994	0.14775	1.40524	0.420407	0.885809	-0.1166	0.76454	6.5362	6.5272	6.3932	6.8906	5.9472	6.4215	6.4407	6.4175	6.4017	6.4111	6.5369	6.5444
sp|Q8BVI4|DHPR_MOUSE	N/A	N/A	2094400000	533	25.57	12	0	12	269.64	63.9	63.9	12	63.9	sp|Q8BVI4|DHPR_MOUSE	N/A	1	1.88756	0.206751	0.988347		0.360451	0.99994	-0.0392499	0.913587	0.0764503	0.885809	-0.0800749	0.83162	7.7964	7.708	7.7904	7.7893	7.7332	7.7826	7.8781	7.8655	7.649	7.8005	7.7456	7.7803
sp|Q8BVE3|VATH_MOUSE	N/A	N/A	7842100000	962	55.854	25	0	25	323.31	65.6	65.6	25	65.6	sp|Q8BVE3|VATH_MOUSE	N/A	1	0.389079	0.688548	0.988347		0.931494	0.99994	0.00107503	1.00248	0.490282	0.904429	0.0137	1.03205	8.4044	8.3718	8.3769	8.4188	8.4472	8.3791	8.3922	8.403	8.4285	8.4053	8.3895	8.3788
sp|Q8BV13|CSN7B_MOUSE	N/A	N/A	69312000	31	29.689	4	0	4	44.483	22.7	22.7	4	22.7	sp|Q8BV13|CSN7B_MOUSE	N/A	1	0.221745	0.805369	0.988347		0.47845	0.99994	0.1147	1.30227	0.890566	0.978566	0.0269001	1.0639	6.2428	6.0453	5.8892	6.4341	5.7199	6.3708	6.3334	6.137	6.3312	6.2244	6.5322	6.3755
sp|Q8BUV3|GEPH_MOUSE	N/A	N/A	1092500000	436	83.281	25	0	25	200.61	45.8	45.8	25	45.8	sp|Q8BUV3|GEPH_MOUSE	N/A	1	1.19717	0.345933	0.988347		0.492543	0.99994	-0.00972474	0.977857	0.267302	0.885809	-0.0412248	0.909442	7.5943	7.5513	7.5546	7.5714	7.4827	7.5783	7.5385	7.5544	7.5789	7.5768	7.5482	7.4594
sp|Q8BU30|SYIC_MOUSE	N/A	N/A	354070000	236	144.27	19	0	19	30.492	20.3	20.3	19	20.3	sp|Q8BU30|SYIC_MOUSE	N/A	1	0.355243	0.710407	0.988347		0.844815	0.99994	-0.0111499	0.974653	0.43538	0.888069	-0.0409247	0.910071	7.1147	7.0325	7.0646	6.9828	7.1202	7.0033	6.9728	7.0987	6.9991	7.1589	7.1524	7.0247
sp|Q8BTY2|S4A7_MOUSE	N/A	N/A	167200000	49	116.51	8	0	6	7.7192	9.4	7.3	6	7.3	sp|Q8BTY2|S4A7_MOUSE	N/A	1	1.9316	0.200457	0.988347		0.959295	0.99994	0.01465	1.03431	0.119783	0.885809	0.449975	2.81822	6.2056	6.0036	5.9367	6.3049	6.2137	6.8294	6.0328	5.9103	6.8017	6.7828	6.7977	6.913
sp|Q8BTX9|HSDL1_MOUSE	N/A	N/A	411830000	182	36.867	9	0	9	53.599	37.3	37.3	9	37.3	sp|Q8BTX9|HSDL1_MOUSE	N/A	1	1.64108	0.246806	0.988347		0.337993	0.99994	0.0240999	1.05706	0.141681	0.885809	0.0432	1.10459	7.1297	7.134	7.0617	7.1771	7.1062	7.1771	7.1199	7.1334	7.1595	7.145	7.1082	7.1863
sp|Q8BTM8|FLNA_MOUSE;sp|Q8VHX6|FLNC_MOUSE	N/A	N/A	106350000	113	281.22	29	0	29	80.323	16.6	16.6	28	16.3	sp|Q8BTM8|FLNA_MOUSE	N/A	1	0.599296	0.569718	0.988347		0.581112	0.99994	0.220925	1.66313	0.502128	0.904429	-0.1204	0.757879	6.2102	6.2343	6.1418	5.8733	6.2392	6.3403	6.5457	7.1209	6.1171	6.7764	7.3293	6.4959
sp|Q8BTG7|NDRG4_MOUSE	N/A	N/A	395570000	233	38.508	10	0	10	51.82	48	48	10	48	sp|Q8BTG7|NDRG4_MOUSE	N/A	1	0.316713	0.736339	0.988347		0.632119	0.99994	-0.0535999	0.883894	0.835623	0.971979	0.0155002	1.03634	7.2664	7.235	6.9918	7.1113	7.1728	7.1427	7.0794	6.9198	7.0254	7.0077	6.8648	7.0664
sp|Q8BSS9|LIPA2_MOUSE	N/A	N/A	284610000	197	143.23	21	0	18	70.444	22.3	20	18	20	sp|Q8BSS9|LIPA2_MOUSE	N/A	1	1.07895	0.380162	0.988347		0.528797	0.99994	0.0128	1.02991	0.397781	0.885809	-0.04105	0.909809	7.0357	7.0034	6.9893	6.9743	6.9344	7.0182	6.9875	7.0218	7.0236	6.9694	7.0336	6.8415
sp|Q8BRV5|K1671_MOUSE	N/A	N/A	1478900000	67	34.668	7	0	7	7.8515	28.2	28.2	7	28.2	sp|Q8BRV5|K1671_MOUSE	N/A	1	2.6382	0.125403	0.988347		0.160109	0.99994	0.852575	7.12156	0.148182	0.885809	0.8815	7.61202	5.7599	7.6765	6.1532	7.8474	7.6089	7.7649	7.7483	7.7425	7.774	7.7886	7.5939	7.8282
sp|Q8BRT1|CLAP2_MOUSE	N/A	N/A	1232600000	615	140.74	40	0	40	323.31	42.5	42.5	33	38	sp|Q8BRT1|CLAP2_MOUSE	N/A	1	1.38866	0.298114	0.988347		0.511394	0.99994	-0.0213	0.952138	0.191682	0.885809	-0.044975	0.901623	7.7269	7.627	7.6281	7.6586	7.6191	7.6017	7.6471	7.6307	7.6277	7.5964	7.597	7.5701
sp|Q8BR92|PALM2_MOUSE	N/A	N/A	90296000	59	42.095	8	0	7	16.264	30.1	28.2	7	28.2	sp|Q8BR92|PALM2_MOUSE	N/A	1	1.34432	0.308428	0.988347		0.42205	0.99994	0.1534	1.42364	0.411686	0.885809	-0.15435	0.70089	6.221	6.6256	6.5409	6.0466	6.1598	6.6028	6.1304	6.6249	5.9664	6.4641	6.6729	6.01
sp|Q8BQZ4|RLGPB_MOUSE	N/A	N/A	60591000	58	165.2	7	0	7	78.181	8	8	7	8	sp|Q8BQZ4|RLGPB_MOUSE	N/A	1	0.0335625	0.967115	0.999552		0.929681	0.99994	0.0112251	1.02618	0.812229	0.967677	0.0347002	1.08318	6.1544	6.1422	6.2429	6.2649	6.5806	6.4366	6.4535	6.3991	6.4119	6.4821	6.5716	6.0426
sp|Q8BQP9|R7BP_MOUSE	N/A	N/A	106760000	41	29.023	4	0	4	13.335	26.1	26.1	4	26.1	sp|Q8BQP9|R7BP_MOUSE	N/A	1	0.655933	0.542093	0.988347		0.816847	0.99994	0.0563749	1.13861	0.473664	0.904429	-0.193075	0.641099	6.802	6.646	5.95	6.774	6.6006	6.5364	6.7466	6.7316	5.9136	6.6757	6.2482	6.3514
sp|Q8BPN8|DMXL2_MOUSE	N/A	N/A	5451600000	2127	338.2	103	0	103	323.31	47.7	47.7	100	46.9	sp|Q8BPN8|DMXL2_MOUSE	N/A	1	0.708485	0.517911	0.988347		0.743015	0.99994	0.00724983	1.01683	0.414871	0.885809	-0.0158999	0.964051	8.2942	8.2281	8.2428	8.2579	8.2447	8.2229	8.2363	8.2532	8.2695	8.2428	8.3059	8.2154
sp|Q8BP92|RCN2_MOUSE	N/A	N/A	167710000	82	37.27	8	0	8	105.06	34.4	34.4	8	34.4	sp|Q8BP92|RCN2_MOUSE	N/A	1	0.0775358	0.926005	0.994853		0.706456	0.99994	0.1115	1.29271	0.80397	0.967025	0.0740751	1.18597	6.7457	6.9973	6.9012	6.0375	6.8387	6.9831	6.0483	6.6882	6.026	6.3774	6.7956	6.5211
sp|Q8BP67|RL24_MOUSE	N/A	N/A	495300000	110	17.779	5	0	5	14.993	30.6	30.6	5	30.6	sp|Q8BP67|RL24_MOUSE	N/A	1	0.840339	0.462804	0.988347		0.92293	0.99994	-0.00499999	0.988553	0.357015	0.885809	0.0525	1.1285	7.1646	7.1046	7.0362	7.2178	7.1675	7.1074	7.2283	7.1325	7.2493	7.1314	7.0856	7.2463
sp|Q8BP47|SYNC_MOUSE	N/A	N/A	1274500000	456	64.279	20	0	20	122.7	49.9	49.9	20	49.9	sp|Q8BP47|SYNC_MOUSE	N/A	1	0.992003	0.408007	0.988347		0.241331	0.99994	-0.0538748	0.883334	0.494552	0.904429	-0.0319499	0.929074	7.7713	7.558	7.6258	7.6399	7.6221	7.5802	7.6175	7.6106	7.6146	7.6176	7.6082	7.6875
sp|Q8BNY6|NCS1_MOUSE	N/A	N/A	833260000	229	21.878	9	0	9	184.65	55.3	55.3	9	55.3	sp|Q8BNY6|NCS1_MOUSE	N/A	1	0.657406	0.541396	0.988347		0.342013	0.99994	-0.0319252	0.929126	0.559726	0.920789	-0.0176001	0.960285	7.5403	7.4247	7.4291	7.3889	7.4665	7.4105	7.4575	7.4672	7.4515	7.4481	7.4665	7.4761
sp|Q8BNW9|KBTBB_MOUSE	N/A	N/A	582400000	274	67.945	17	0	17	92.352	39.2	39.2	17	39.2	sp|Q8BNW9|KBTBB_MOUSE	N/A	1	0.057249	0.9447	0.994853		0.716062	0.99994	-0.0119998	0.972748	0.881245	0.976516	-0.00627482	0.985656	7.2781	7.2406	7.1769	7.2308	7.2072	7.2329	7.2784	7.2915	7.339	7.2938	7.2163	7.223
sp|Q8BNU0|ARMC6_MOUSE	N/A	N/A	168060000	114	50.683	10	0	10	39.911	35.7	35.7	10	35.7	sp|Q8BNU0|ARMC6_MOUSE	N/A	1	0.189289	0.830758	0.988347		0.558188	0.99994	0.02315	1.05475	0.710305	0.945662	0.016125	1.03783	6.7751	6.7314	6.7267	6.7952	6.6932	6.6993	6.7709	6.7867	6.8013	6.6476	6.6996	6.791
sp|Q8BMS4|COQ3_MOUSE	N/A	N/A	68342000	55	40.956	2	0	2	9.262	8.9	8.9	2	8.9	sp|Q8BMS4|COQ3_MOUSE	N/A	1	2.7914	0.113974	0.988347		0.235626	0.99994	-0.0653499	0.8603	0.0845392	0.885809	-0.1647	0.684384	6.5497	6.4675	6.4861	6.4488	6.3255	6.136	6.4806	6.377	6.286	6.3677	6.3294	6.4778
sp|Q8BMS1|ECHA_MOUSE	N/A	N/A	2684600000	740	82.669	29	0	29	323.31	56.9	56.9	29	56.9	sp|Q8BMS1|ECHA_MOUSE	N/A	1	1.67253	0.241196	0.988347		0.855774	0.99994	0.00527513	1.01222	0.13707	0.885809	0.0514501	1.12577	7.8876	7.8442	7.8771	7.9141	8.0232	7.9586	7.9466	7.933	7.8982	7.9086	7.9497	7.9457
sp|Q8BML9|SYQ_MOUSE	N/A	N/A	107250000	82	87.676	12	0	12	61.258	24.4	24.4	12	24.4	sp|Q8BML9|SYQ_MOUSE	N/A	1	4.15632	0.052657	0.988347		0.0747254	0.99994	0.400425	2.51435	0.0970592	0.885809	0.363	2.30675	6.4069	6.7295	6.6791	6.6205	6.6145	6.5304	5.9876	6.5664	6.66	5.8988	6.6577	6.6195
sp|Q8BMK4|CKAP4_MOUSE	N/A	N/A	158540000	84	63.691	13	0	13	40.266	27.1	27.1	13	27.1	sp|Q8BMK4|CKAP4_MOUSE	N/A	1	0.355473	0.710255	0.988347		0.537089	0.99994	0.0374749	1.09012	0.421615	0.88624	0.0505999	1.12357	6.7716	6.6407	6.7497	6.7249	6.8764	6.6306	6.6437	6.7503	6.7646	6.6773	6.8763	6.7731
sp|Q8BMJ2|SYLC_MOUSE	N/A	N/A	239370000	155	134.19	22	0	22	83.698	27.9	27.9	22	27.9	sp|Q8BMJ2|SYLC_MOUSE	N/A	1	0.617719	0.560548	0.988347		0.279992	0.99994	0.038675	1.09314	0.390678	0.885809	0.0511749	1.12506	6.8228	6.9309	6.9397	6.9556	6.9665	6.7814	6.842	6.8726	7.0041	6.881	6.8811	6.9382
sp|Q8BMG7|RBGPR_MOUSE	N/A	N/A	201590000	95	152.53	14	0	14	26.437	12.7	12.7	14	12.7	sp|Q8BMG7|RBGPR_MOUSE	N/A	1	1.66036	0.243348	0.988347		0.35936	0.99994	0.0450499	1.1093	0.022949	0.885809	0.0736501	1.18481	6.8072	6.7153	6.81	6.917	6.866	6.8112	6.7568	6.8752	6.888	6.8037	6.8504	6.9071
sp|Q8BMF4|ODP2_MOUSE	N/A	N/A	8563000000	655	67.941	19	0	19	100.65	40.5	40.5	19	40.5	sp|Q8BMF4|ODP2_MOUSE	N/A	1	0.517886	0.612509	0.988347		0.731407	0.99994	-0.0114496	0.973981	0.318416	0.885809	-0.0355749	0.921351	8.4338	8.3829	8.4519	8.4188	8.4486	8.4438	8.4523	8.4713	8.4649	8.4956	8.5148	8.334
sp|Q8BMF3|MAON_MOUSE	N/A	N/A	4859900000	1014	67.098	31	0	31	323.31	70	70	30	68.5	sp|Q8BMF3|MAON_MOUSE	N/A	1	1.73763	0.230074	0.988347		0.378482	0.99994	0.0223	1.05269	0.123914	0.885809	0.0485749	1.11834	8.0818	8.1799	8.1308	8.1782	8.2284	8.1661	8.1396	8.1235	8.1864	8.1585	8.1183	8.1241
sp|Q8BLY2|SYTC2_MOUSE	N/A	N/A	90105000	67	91.317	14	0	12	40.892	20.9	17.8	12	17.8	sp|Q8BLY2|SYTC2_MOUSE	N/A	1	0.46231	0.643989	0.988347		0.517867	0.99994	0.0993751	1.25712	0.756949	0.954363	-0.0576499	0.87569	6.6484	6.6568	6.2589	6.6297	6.0173	6.5698	6.2502	6.6226	6.6392	6.6063	6.2522	6.3069
sp|Q8BLR2|CPNE4_MOUSE	N/A	N/A	403430000	197	62.407	16	0	15	115.72	35.9	34.3	15	34.3	sp|Q8BLR2|CPNE4_MOUSE	N/A	1	1.35581	0.305713	0.988347		0.242275	0.99994	-0.0216498	0.951372	0.213696	0.885809	-0.0571499	0.876698	7.153	7.1119	7.1425	7.1103	7.0696	7.159	7.1203	7.1185	7.1453	7.1741	7.1626	6.9874
sp|Q8BLQ9|CADM2_MOUSE	N/A	N/A	1922200000	388	47.558	12	0	12	67.89	40.9	40.9	12	40.9	sp|Q8BLQ9|CADM2_MOUSE	N/A	1	1.78765	0.221951	0.988347		0.162945	0.99994	-0.0293498	0.934653	0.217402	0.885809	-0.0297248	0.933846	7.8457	7.7517	7.7678	7.7658	7.7663	7.7549	7.7729	7.7744	7.7971	7.7906	7.7677	7.7398
sp|Q8BLK3|LSAMP_MOUSE	N/A	N/A	4220300000	486	38.086	11	0	11	52.371	38.4	38.4	11	38.4	sp|Q8BLK3|LSAMP_MOUSE	N/A	1	0.114407	0.893171	0.99334		0.637432	0.99994	-0.0195498	0.955983	0.97173	0.994537	-0.00157499	0.99638	8.1858	8.1462	8.1154	8.1953	8.0829	8.0939	8.1748	8.1599	8.2508	8.134	8.0304	8.1761
sp|Q8BLJ3|PLCX3_MOUSE	N/A	N/A	325930000	139	36.313	9	0	9	71.028	41.4	41.4	9	41.4	sp|Q8BLJ3|PLCX3_MOUSE	N/A	1	1.55218	0.263543	0.988347		0.130069	0.99994	0.0781749	1.19722	0.339594	0.885809	0.0423999	1.10255	7.0071	7.0724	7.022	7.0078	7.0608	6.9842	7.01	7.016	7.1013	6.9081	7.1637	6.9705
sp|Q8BLF1|NCEH1_MOUSE	N/A	N/A	943320000	311	45.739	9	0	9	64.667	32.6	32.6	9	32.6	sp|Q8BLF1|NCEH1_MOUSE	N/A	1	0.655518	0.542289	0.988347		0.842444	0.99994	0.00827491	1.01924	0.35024	0.885809	-0.0307001	0.931751	7.5517	7.4105	7.4472	7.5648	7.4549	7.413	7.4615	7.4787	7.4316	7.4604	7.4999	7.4985
sp|Q8BL97|SRSF7_MOUSE	N/A	N/A	222190000	61	30.817	3	0	3	14.34	13.1	13.1	2	7.9	sp|Q8BL97|SRSF7_MOUSE	N/A	1	2.42674	0.143574	0.988347		0.218799	0.99994	0.115975	1.3061	0.116028	0.885809	0.18285	1.52353	6.8525	6.8473	6.6317	6.943	6.9224	6.82	6.9588	6.9195	6.9726	6.6432	6.8403	7.1026
sp|Q8BL66|EEA1_MOUSE	N/A	N/A	76985000	74	160.91	20	0	20	78.104	16.9	16.9	20	16.9	sp|Q8BL66|EEA1_MOUSE	N/A	1	0.0704453	0.932487	0.994853		0.91472	0.99994	0.010175	1.02371	0.81963	0.967677	-0.02875	0.935944	6.4652	6.5757	6.5051	6.4779	6.1354	6.465	6.2304	6.4393	6.4952	6.5717	6.3202	6.5618
sp|Q8BL65|ABLM2_MOUSE	N/A	N/A	165920000	116	68.106	10	0	10	18.322	17.2	17.2	9	16	sp|Q8BL65|ABLM2_MOUSE	N/A	1	0.346071	0.716477	0.988347		0.537047	0.99994	0.1181	1.3125	0.588843	0.923042	0.108375	1.28344	6.0947	6.6152	6.6136	6.7611	6.5357	6.6816	6.876	6.7628	6.7469	6.8109	6.7285	6.8645
sp|Q8BKZ9|ODPX_MOUSE	N/A	N/A	614400000	191	53.998	14	0	14	41.425	40.9	40.9	14	40.9	sp|Q8BKZ9|ODPX_MOUSE	N/A	1	0.119601	0.888662	0.99334		0.521444	0.99994	-0.01815	0.959069	0.908987	0.983125	-0.00532496	0.987814	7.2554	7.2491	7.285	7.2868	7.1982	7.2932	7.3193	7.3125	7.3282	7.3616	7.3003	7.3804
sp|Q8BKX1|BAIP2_MOUSE	N/A	N/A	2177800000	535	59.236	27	0	27	190.43	54	54	27	54	sp|Q8BKX1|BAIP2_MOUSE	N/A	1	0.0214123	0.978865	0.999576		0.918042	0.99994	0.00427473	1.00989	0.860699	0.976132	0.00944996	1.022	7.7473	7.7978	7.846	7.8717	7.7445	7.8509	7.8842	7.8935	7.9303	7.8927	7.8243	7.8823
sp|Q8BKC5|IPO5_MOUSE	N/A	N/A	1219600000	494	123.59	32	0	32	256.16	45.6	45.6	31	44.5	sp|Q8BKC5|IPO5_MOUSE	N/A	1	0.253567	0.78139	0.988347		0.595705	0.99994	0.0183752	1.04322	0.509207	0.910352	0.0255002	1.06047	7.5666	7.5769	7.6301	7.5755	7.6499	7.5534	7.5492	7.5888	7.5706	7.6094	7.6876	7.6834
sp|Q8BK64|AHSA1_MOUSE	N/A	N/A	1348900000	224	38.117	12	0	12	30.05	47.9	47.9	12	47.9	sp|Q8BK64|AHSA1_MOUSE	N/A	1	0.39009	0.687908	0.988347		0.755857	0.99994	0.00932491	1.0217	0.531308	0.920789	-0.013925	0.968445	7.6497	7.615	7.6446	7.7227	7.6303	7.642	7.6225	7.6798	7.6769	7.6915	7.6281	7.6034
sp|Q8BK63|KC1A_MOUSE	N/A	N/A	100210000	80	38.914	6	0	6	9.2054	19.6	19.6	6	19.6	sp|Q8BK63|KC1A_MOUSE	N/A	1	0.246347	0.786753	0.988347		0.640615	0.99994	-0.036025	0.920396	0.549329	0.920789	-0.0402001	0.911591	6.7767	6.4777	6.6049	6.6909	6.5368	6.5663	6.5654	6.5786	6.5441	6.5026	6.5583	6.6416
sp|Q8BK08|TMM11_MOUSE	N/A	N/A	146670000	39	21.311	3	0	3	4.7695	17.9	17.9	3	17.9	sp|Q8BK08|TMM11_MOUSE	N/A	1	7.40399	0.0125557	0.988347		0.0888022	0.99994	0.39565	2.48685	0.292288	0.885809	-0.221975	0.599826	6.3395	6.7236	6.07	6.7598	6.0687	6.1749	6.8249	6.7756	5.9828	5.9927	6.5507	6.1128
sp|Q8BJY1|PSMD5_MOUSE	N/A	N/A	369950000	202	55.971	18	0	18	215.14	52	52	18	52	sp|Q8BJY1|PSMD5_MOUSE	N/A	1	0.710696	0.516923	0.988347		0.718818	0.99994	-0.0164	0.962942	0.488721	0.904429	0.0332001	1.07944	7.1323	7.0996	6.9729	7.0651	7.0253	7.0637	7.0308	6.9841	7.1535	7.0917	7.0133	7.118
sp|Q8BJU0|SGTA_MOUSE	N/A	N/A	69452000	43	34.322	6	0	6	12.858	21.3	21.3	6	21.3	sp|Q8BJU0|SGTA_MOUSE	N/A	1	0.68009	0.530809	0.988347		0.324935	0.99994	0.218725	1.65472	0.648671	0.935126	0.10345	1.26897	5.9457	6.5346	6.6541	6.5478	6.4132	6.4664	5.8426	6.387	6.3417	6.3618	6.2097	5.9967
sp|Q8BJI1|S6A17_MOUSE	N/A	N/A	828800000	246	81.07	14	0	14	179	25	25	14	25	sp|Q8BJI1|S6A17_MOUSE	N/A	1	5.19728	0.0315887	0.988347		0.0256658	0.99994	-0.0301498	0.932932	0.0321888	0.885809	-0.0569998	0.877001	7.4634	7.4323	7.4592	7.4481	7.3534	7.4437	7.483	7.4148	7.4197	7.4466	7.4364	7.4074
sp|Q8BJ42|DLGP2_MOUSE	N/A	N/A	122370000	79	119.07	9	0	7	27.549	9.4	7.9	7	7.9	sp|Q8BJ42|DLGP2_MOUSE	N/A	1	1.10154	0.373314	0.988347		0.788037	0.99994	0.0425251	1.10287	0.166633	0.885809	0.17855	1.50852	6.2904	6.6613	6.2581	6.6253	6.5829	6.6278	6.6849	6.2045	6.7195	6.617	6.5294	6.6344
sp|Q8BIZ1|ANS1B_MOUSE	N/A	N/A	1554800000	327	139.05	15	0	15	137.54	13.9	13.9	15	13.9	sp|Q8BIZ1|ANS1B_MOUSE	N/A	1	0.816407	0.472252	0.988347		0.226896	0.99994	-0.0584999	0.873977	0.49665	0.904429	-0.0321999	0.928539	7.7358	7.649	7.6418	7.7257	7.6005	7.678	7.7472	7.703	7.7729	7.7585	7.5716	7.7031
sp|Q8BIW1|PRUN1_MOUSE	N/A	N/A	164460000	122	50.239	11	0	11	30.46	33.5	33.5	11	33.5	sp|Q8BIW1|PRUN1_MOUSE	N/A	1	0.406323	0.677726	0.988347		0.555052	0.99994	0.0362751	1.08711	0.402421	0.885809	0.0510252	1.12467	6.611	6.8883	6.7625	6.7269	6.9013	6.7448	6.772	6.6904	6.7247	6.7604	6.7454	6.7392
sp|Q8BIK4|DOCK9_MOUSE;sp|A2AF47|DOC11_MOUSE	N/A	N/A	79969000	59	235.31	19	0	19	18.778	13.5	13.5	19	13.5	sp|Q8BIK4|DOCK9_MOUSE	N/A	1	2.37148	0.148843	0.988347		0.430953	0.99994	0.076475	1.19255	0.211106	0.885809	-0.25005	0.562277	6.3726	6.4894	6.3022	6.3146	6.6706	5.8981	6.4936	6.6299	6.0409	6.5525	6.5929	6.1111
sp|Q8BIJ6|SYIM_MOUSE	N/A	N/A	723640000	333	112.8	27	0	27	210.56	38.9	38.9	27	38.9	sp|Q8BIJ6|SYIM_MOUSE	N/A	1	1.83724	0.214242	0.988347		0.575019	0.99994	0.0142751	1.03342	0.163663	0.885809	0.054275	1.13312	7.3513	7.3771	7.2851	7.34	7.4353	7.4264	7.385	7.3557	7.3773	7.3197	7.3254	7.3192
sp|Q8BIG7|CMTD1_MOUSE	N/A	N/A	251460000	145	28.96	8	0	8	43.858	45.4	45.4	8	45.4	sp|Q8BIG7|CMTD1_MOUSE	N/A	1	3.05203	0.0973128	0.988347		0.845378	0.99994	0.0113001	1.02636	0.0196087	0.885809	0.11185	1.29375	6.8387	6.9364	6.8087	6.9668	7.0255	6.9133	6.8996	6.8572	7.009	6.9122	6.744	6.9588
sp|Q8BI08|MAL2_MOUSE	N/A	N/A	629820000	56	19.094	2	0.0003268	2	3.4443	17.7	17.7	2	17.7	sp|Q8BI08|MAL2_MOUSE	N/A	1	1.6572	0.243912	0.988347		0.300408	0.99994	-0.053575	0.883944	0.221186	0.885809	-0.457675	0.348598	7.5606	7.3703	7.4486	7.3422	7.3234	7.3042	7.4312	7.4262	6.0015	7.3923	7.4797	7.3729
sp|Q8BHZ0|FA49A_MOUSE	N/A	N/A	720320000	205	37.342	12	0	10	97.282	54.8	48	10	48	sp|Q8BHZ0|FA49A_MOUSE	N/A	1	0.31221	0.739445	0.988347		0.678418	0.99994	0.015825	1.03711	0.766865	0.95865	-0.0121	0.972523	7.3912	7.4196	7.2941	7.342	7.4122	7.3947	7.4334	7.4202	7.3737	7.4142	7.4144	7.3039
sp|Q8BHW2|OSCP1_MOUSE	N/A	N/A	94911000	52	43.231	7	0	7	8.2773	26.6	26.6	7	26.6	sp|Q8BHW2|OSCP1_MOUSE	N/A	1	0.240512	0.79112	0.988347		0.661651	0.99994	0.09385	1.24122	0.837838	0.972946	-0.0455	0.900534	6.5843	6.1455	5.9511	6.5027	6.7303	6.2339	6.5693	6.6174	6.0537	6.5553	6.7698	6.4601
sp|Q8BHN3|GANAB_MOUSE	N/A	N/A	1007100000	422	106.91	28	0	28	164.92	36.5	36.5	28	36.5	sp|Q8BHN3|GANAB_MOUSE	N/A	1	0.0378871	0.962974	0.999552		0.880526	0.99994	-0.00497496	0.98861	0.788592	0.962056	-0.00804996	0.981635	7.592	7.4731	7.5022	7.5269	7.5057	7.4741	7.4907	7.5029	7.5342	7.5149	7.577	7.5536
sp|Q8BHL5|ELMO2_MOUSE;sp|Q8BPU7|ELMO1_MOUSE	N/A	N/A	198780000	120	83.886	13	0	13	65.598	26.2	26.2	13	26.2	sp|Q8BHL5|ELMO2_MOUSE	N/A	1	6.72639	0.0163446	0.988347		0.425046	0.99994	-0.0409249	0.910071	0.027298	0.885809	-0.239325	0.576335	7.0425	6.861	6.9681	6.9135	6.6983	6.8223	6.8574	6.8597	6.7725	6.8823	6.9524	6.4999
sp|Q8BHH2|RAB9B_MOUSE	N/A	N/A	91178000	38	22.704	6	0	6	20.349	38.8	38.8	5	34.3	sp|Q8BHH2|RAB9B_MOUSE	N/A	1	1.17629	0.351694	0.988347		0.264972	0.99994	0.16805	1.47248	0.202143	0.885809	0.182675	1.52291	6.258	6.5428	6.5761	6.1809	6.6388	6.5192	6.1887	6.5123	6.5436	6.1824	6.6414	6.2343
sp|Q8BHE3|ATCAY_MOUSE	N/A	N/A	519890000	285	42.178	10	0	10	25.572	37.1	37.1	9	33.9	sp|Q8BHE3|ATCAY_MOUSE	N/A	1	0.107757	0.898987	0.99334		0.705696	0.99994	-0.0199	0.955213	0.721426	0.945662	-0.0233998	0.947546	7.2868	7.1205	7.068	7.1484	7.1072	7.0463	7.1737	7.1239	7.217	7.1622	7.2183	7.2266
sp|Q8BHC1|RB39B_MOUSE	N/A	N/A	151000000	63	24.636	9	0	9	19.412	51.6	51.6	8	46.5	sp|Q8BHC1|RB39B_MOUSE	N/A	1	0.101041	0.904907	0.994853		0.899951	0.99994	0.01875	1.04412	0.699966	0.942327	0.0749	1.18823	6.3242	6.7003	6.6109	6.759	6.938	6.2178	6.6469	6.6869	6.718	6.7938	6.3046	6.8016
sp|Q8BH95|ECHM_MOUSE	N/A	N/A	1118000000	309	31.474	12	0	12	84.813	42.1	42.1	12	42.1	sp|Q8BH95|ECHM_MOUSE	N/A	1	0.162505	0.852451	0.991026		0.924693	0.99994	-0.00435019	0.990033	0.660448	0.935989	-0.0246251	0.944876	7.4944	7.5422	7.5082	7.5536	7.4414	7.577	7.635	7.6214	7.569	7.6439	7.5469	7.5956
sp|Q8BH66|ATLA1_MOUSE	N/A	N/A	1162600000	375	63.377	23	0	23	165.29	53.8	53.8	21	50.5	sp|Q8BH66|ATLA1_MOUSE	N/A	1	1.60689	0.253085	0.988347		0.427862	0.99994	-0.026125	0.941619	0.338368	0.885809	0.04575	1.11109	7.5866	7.5189	7.5207	7.6149	7.588	7.5374	7.6127	7.562	7.7152	7.5964	7.5161	7.6588
sp|Q8BH59|CMC1_MOUSE	N/A	N/A	14959000000	1413	74.569	39	0	39	323.31	74.3	74.3	35	69	sp|Q8BH59|CMC1_MOUSE	N/A	1	1.19417	0.346753	0.988347		0.575603	0.99994	-0.00747514	0.982935	0.160402	0.885809	-0.0221	0.950386	8.6987	8.6847	8.6794	8.7118	8.7022	8.6533	8.6783	8.6649	8.6656	8.6985	8.6636	8.6454
sp|Q8BH58|TIPRL_MOUSE	N/A	N/A	184910000	68	31.253	9	0	9	24.183	52.8	52.8	9	52.8	sp|Q8BH58|TIPRL_MOUSE	N/A	1	0.834925	0.464921	0.988347		0.409697	0.99994	0.190125	1.54926	0.376615	0.885809	0.20675	1.60972	5.9639	6.7785	6.8022	6.8327	6.9084	6.7447	6.8556	6.8244	6.8224	6.7887	6.7353	6.7619
sp|Q8BH55|THNS1_MOUSE	N/A	N/A	71722000	49	83.099	12	0	12	24.931	23.2	23.2	12	23.2	sp|Q8BH55|THNS1_MOUSE	N/A	1	1.0628	0.385155	0.988347		0.889072	0.99994	0.01765	1.04148	0.312753	0.885809	-0.1305	0.740457	6.5758	6.4657	6.394	6.389	6.1863	6.4131	6.4087	6.489	6.1311	6.0895	6.1949	6.2155
sp|Q8BH44|COR2B_MOUSE	N/A	N/A	1149400000	425	54.936	17	0	17	67.872	41.9	41.9	17	41.9	sp|Q8BH44|COR2B_MOUSE	N/A	1	0.00399851	0.996011	0.999576		0.929175	0.99994	0.00205016	1.00473	0.954762	0.992238	0.00154996	1.00358	7.5831	7.5409	7.5259	7.6008	7.5354	7.573	7.6095	7.5851	7.5757	7.5881	7.588	7.6287
sp|Q8BH04|PCKGM_MOUSE	N/A	N/A	374060000	187	70.527	19	0	19	69.221	43.6	43.6	18	42.3	sp|Q8BH04|PCKGM_MOUSE	N/A	1	0.18728	0.832362	0.988347		0.841292	0.99994	-0.0134251	0.96956	0.692176	0.936676	0.0209748	1.04948	7.2142	7.1156	7.0746	6.9979	7.1526	7.1671	7.1202	7.0373	7.0494	7.0092	7.2137	7.133
sp|Q8BGZ1|HPCL4_MOUSE	N/A	N/A	7371900000	605	22.215	14	0	14	289.08	80.1	80.1	11	67	sp|Q8BGZ1|HPCL4_MOUSE	N/A	1	2.48943	0.13787	0.988347		0.928434	0.99994	-0.00455022	0.989577	0.0221054	0.885809	0.0762501	1.19193	8.2789	8.4199	8.3533	8.3812	8.3988	8.408	8.3709	8.3375	8.4266	8.3742	8.2205	8.4489
sp|Q8BGX2|TIM29_MOUSE	N/A	N/A	144350000	75	29.415	6	0	6	46.549	36.5	36.5	6	36.5	sp|Q8BGX2|TIM29_MOUSE	N/A	1	1.91674	0.202554	0.988347		0.95449	0.99994	-0.00210011	0.995176	0.209854	0.885809	-0.235775	0.581065	6.7638	6.6825	6.6535	6.7142	6.6745	6.695	6.7475	6.7276	6.6131	6.7621	6.7942	6.0012
sp|Q8BGU5|CCNY_MOUSE	N/A	N/A	323290000	117	39.394	7	0	7	32.503	27.9	27.9	7	27.9	sp|Q8BGU5|CCNY_MOUSE	N/A	1	0.406601	0.677553	0.988347		0.596034	0.99994	-0.022175	0.950222	0.492858	0.904429	-0.0356499	0.921192	7.1316	7.0021	6.9559	7.0089	6.9847	7.0465	7.0525	7.0066	7.0288	6.9805	7.0142	6.9179
sp|Q8BGT8|PHIPL_MOUSE	N/A	N/A	1037900000	347	42.34	14	0	13	116.29	41.3	39.2	13	39.2	sp|Q8BGT8|PHIPL_MOUSE	N/A	1	0.229904	0.799136	0.988347		0.739239	0.99994	-0.01415	0.967943	0.767275	0.95865	0.0133251	1.03116	7.5996	7.5329	7.4747	7.5404	7.4959	7.4795	7.5481	7.5216	7.5612	7.463	7.4339	7.6021
sp|Q8BGR6|ARL15_MOUSE	N/A	N/A	98861000	46	22.905	4	0	4	48.694	27	27	4	27	sp|Q8BGR6|ARL15_MOUSE	N/A	1	7.99365	0.0101008	0.988347		0.179462	0.99994	0.176825	1.50254	0.0665033	0.885809	-0.345125	0.451726	6.4136	6.6308	6.6654	6.4922	6.3836	5.9112	6.1849	6.6755	5.9375	6.5624	6.7351	6.2135
sp|Q8BGQ7|SYAC_MOUSE	N/A	N/A	1227400000	631	106.91	33	0	33	323.31	54.3	54.3	33	54.3	sp|Q8BGQ7|SYAC_MOUSE	N/A	1	2.4265	0.143597	0.988347		0.178349	0.99994	-0.0451502	0.901259	0.377843	0.885809	0.028625	1.06813	7.6303	7.581	7.5934	7.6101	7.6557	7.6069	7.611	7.5792	7.5755	7.5963	7.4801	7.7074
sp|Q8BGQ1|SPE39_MOUSE	N/A	N/A	28262000	50	56.624	4	0	4	27.387	10.8	10.8	4	10.8	sp|Q8BGQ1|SPE39_MOUSE	N/A	1	0.995087	0.406978	0.988347		0.360601	0.99994	0.0871753	1.22229	0.710991	0.945662	-0.0345249	0.923581	6.067	6.1619	6.3032	6.1564	6.2633	6.0589	6.1066	6.1314	6.0859	6.0246	6.4004	5.9552
sp|Q8BGN8|SYNPR_MOUSE	N/A	N/A	679000000	112	29.228	3	0	3	43.239	12.1	12.1	3	12.1	sp|Q8BGN8|SYNPR_MOUSE	N/A	1	0.0589276	0.943136	0.994853		0.816488	0.99994	0.014125	1.03306	0.784634	0.961604	0.0170999	1.04016	7.2108	7.2341	7.1834	7.3403	7.2852	7.3492	7.3034	7.3309	7.3289	7.4143	7.2631	7.217
sp|Q8BGN3|ENPP6_MOUSE	N/A	N/A	540210000	256	50.618	12	0	12	89.002	35	35	12	35	sp|Q8BGN3|ENPP6_MOUSE	N/A	1	3.48414	0.0757581	0.988347		0.0797139	0.99994	-0.115375	0.7667	0.067137	0.885809	-0.1584	0.694385	7.4427	7.1803	7.4082	7.1922	7.3002	7.2073	7.2669	7.2992	7.0452	7.2584	7.243	7.1899
sp|Q8BGH4|REEP1_MOUSE	N/A	N/A	49214000	28	22.284	4	0	4	3.954	18.9	18.9	4	18.9	sp|Q8BGH4|REEP1_MOUSE	N/A	1	0.555409	0.592315	0.988347		0.461476	0.99994	0.0975999	1.25199	0.90866	0.983125	-0.0168251	0.962	6.4105	6.3473	6.2972	6.285	6.2837	6.0138	5.86	6.3639	6.3342	6.2757	6.2376	6.1444
sp|Q8BGH2|SAM50_MOUSE	N/A	N/A	1943800000	458	51.863	23	0	23	149.01	57.8	57.8	23	57.8	sp|Q8BGH2|SAM50_MOUSE	N/A	1	0.198866	0.823167	0.988347		0.631686	0.99994	-0.0168749	0.961889	0.56842	0.920856	-0.021125	0.952522	7.8758	7.781	7.771	7.7584	7.8241	7.7329	7.8219	7.8148	7.864	7.8292	7.8762	7.7924
sp|Q8BGD5|CPT1C_MOUSE	N/A	N/A	143280000	71	90.029	6	0	6	23.702	12.4	12.4	6	12.4	sp|Q8BGD5|CPT1C_MOUSE	N/A	1	0.00884677	0.991201	0.999576		0.919788	0.99994	-0.0197749	0.955488	0.979546	0.995276	0.00499999	1.01158	6.3025	6.7349	6.8151	6.8048	6.809	6.724	6.661	6.7139	6.1758	6.701	6.1469	6.7908
sp|Q8BGB7|ENOPH_MOUSE	N/A	N/A	288460000	90	28.6	3	0	3	29.669	18.3	18.3	3	18.3	sp|Q8BGB7|ENOPH_MOUSE	N/A	1	0.618013	0.560403	0.988347		0.839491	0.99994	-0.0648001	0.86139	0.257548	0.885809	0.2038	1.59882	6.3273	7.0422	7.0237	5.9476	7.0629	7.0621	6.9159	6.9242	6.9029	6.9166	7.0103	6.9708
sp|Q8BG73|SH3L2_MOUSE	N/A	N/A	235540000	69	12.255	5	0	5	14.585	56.1	56.1	5	56.1	sp|Q8BG73|SH3L2_MOUSE	N/A	1	2.65441	0.124129	0.988347		0.0329335	0.99994	0.0495501	1.12086	0.819531	0.967677	-0.0069747	0.984068	6.851	6.9357	6.8886	6.8787	6.852	6.8916	6.8594	6.9311	6.7961	6.8918	6.9435	6.9232
sp|Q8BG51|MIRO1_MOUSE	N/A	N/A	554980000	276	72.241	13	0	13	93.082	27.6	27.6	12	25.8	sp|Q8BG51|MIRO1_MOUSE	N/A	1	0.978254	0.412635	0.988347		0.286698	0.99994	-0.059275	0.872419	0.598726	0.927448	-0.024425	0.945312	7.363	7.2126	7.188	7.2973	7.266	7.2223	7.2367	7.2244	7.2715	7.3449	7.1612	7.2751
sp|Q8BG39|SV2B_MOUSE	N/A	N/A	4241000000	574	77.456	16	0	15	238.64	27.5	26.4	14	25	sp|Q8BG39|SV2B_MOUSE	N/A	1	1.4451	0.285588	0.988347		0.819961	0.99994	0.0104249	1.02429	0.281384	0.885809	-0.0566001	0.877809	8.2291	8.0915	8.0485	8.1641	8.0262	8.0391	8.1625	8.1427	8.1086	8.1031	8.1866	8.1429
sp|Q8BG32|PSD11_MOUSE	N/A	N/A	1499500000	403	47.436	20	0	20	130.27	57.3	57.3	20	57.3	sp|Q8BG32|PSD11_MOUSE	N/A	1	0.0344504	0.966263	0.999552		0.864485	0.99994	-0.00824988	0.981183	0.823656	0.967677	-0.0101249	0.976956	7.8321	7.6665	7.6877	7.7105	7.7003	7.6677	7.6548	7.6865	7.7081	7.7039	7.782	7.7619
sp|Q8BG05|ROA3_MOUSE	N/A	N/A	3458500000	444	39.652	14	0	14	93.201	39.6	39.6	14	39.6	sp|Q8BG05|ROA3_MOUSE	N/A	1	0.601998	0.568362	0.988347		0.947726	0.99994	0.00562465	1.01304	0.415104	0.885809	0.0698995	1.17463	7.797	8.0117	7.9615	8.0064	7.9847	8.0889	8.1315	8.0728	8.0769	8.088	7.9096	8.1071
sp|Q8BFZ9|ERLN2_MOUSE;sp|Q91X78|ERLN1_MOUSE	N/A	N/A	400860000	168	37.872	10	0	10	105.69	36.2	36.2	10	36.2	sp|Q8BFZ9|ERLN2_MOUSE	N/A	1	0.195698	0.825668	0.988347		0.557354	0.99994	-0.01665	0.962388	0.993354	0.999431	-0.000275017	0.999367	7.1807	7.0988	7.1082	7.1795	7.0834	7.1417	7.1565	7.1147	7.1202	7.1082	7.094	7.2072
sp|Q8BFZ3|ACTBL_MOUSE	N/A	N/A	35619000000	136	42.004	10	0	2	25.713	32.4	8	2	8	sp|Q8BFZ3|ACTBL_MOUSE	N/A	1	0.401083	0.680992	0.988347		0.426734	0.99994	-0.121225	0.756441	0.635612	0.933501	-0.0725	0.846253	9.3755	8.8777	8.8266	9.1238	8.9194	8.9543	9.2208	9.2164	9.2857	9.1922	8.9123	9.1657
sp|Q8BFY6|PEF1_MOUSE	N/A	N/A	210210000	77	29.227	5	0	5	33.908	21.1	21.1	5	21.1	sp|Q8BFY6|PEF1_MOUSE	N/A	1	0.272782	0.767334	0.988347		0.707926	0.99994	-0.0358751	0.920714	0.589382	0.923042	0.0220249	1.05202	6.7469	6.8408	6.8228	6.8927	6.9139	6.8015	6.8435	6.8417	6.837	6.8117	6.5062	6.7606
sp|Q8BFT9|SVOP_MOUSE	N/A	N/A	76596000	72	60.768	6	0	6	19.922	16.2	16.2	6	16.2	sp|Q8BFT9|SVOP_MOUSE	N/A	1	0.710717	0.516913	0.988347		0.423916	0.99994	-0.0876	0.817335	0.217662	0.885809	-0.118275	0.761597	6.5445	6.4558	6.3778	6.4871	6.4755	6.1205	6.4783	6.3831	6.3302	6.3589	6.0831	6.3602
sp|Q8BFR5|EFTU_MOUSE	N/A	N/A	3778900000	757	49.508	25	0	25	212.18	64.6	64.6	25	64.6	sp|Q8BFR5|EFTU_MOUSE	N/A	1	1.88225	0.207526	0.988347		0.37645	0.99994	-0.0241001	0.946019	0.100244	0.885809	-0.0488999	0.893511	8.0802	8.0524	8.0741	8.0681	8.0147	8.0839	8.1327	8.1345	8.0911	8.1439	8.0795	8.0456
sp|Q8BFQ8|GALD1_MOUSE	N/A	N/A	181190000	44	23.277	4	0	4	13.946	30.5	30.5	4	30.5	sp|Q8BFQ8|GALD1_MOUSE	N/A	1	0.159811	0.854671	0.991026		0.7202	0.99994	0.089425	1.22864	0.862968	0.97622	-0.0455749	0.900378	6.8591	6.3127	6.1546	6.9154	6.6702	6.8667	6.8106	6.8853	6.1296	6.9274	6.996	6.9029
sp|Q8BFP9|PDK1_MOUSE	N/A	N/A	99243000	52	48.994	7	0	6	12.241	20.3	17.7	6	17.7	sp|Q8BFP9|PDK1_MOUSE	N/A	1	1.52924	0.268087	0.988347		0.926442	0.99994	0.0153501	1.03598	0.259474	0.885809	-0.2766	0.528932	6.7357	6.3778	6.6852	6.552	6.0009	6.0243	6.6154	6.6202	6.286	6.0964	6.6441	6.7151
sp|Q812A2|SRGP3_MOUSE	N/A	N/A	943040000	488	124.42	36	0	36	298.92	41.3	41.3	33	38.5	sp|Q812A2|SRGP3_MOUSE	N/A	1	0.528118	0.60692	0.988347		0.400602	0.99994	0.0233749	1.0553	0.868169	0.97622	0.00437498	1.01012	7.5506	7.48	7.4888	7.5476	7.4944	7.4579	7.4749	7.5004	7.5264	7.4545	7.5343	7.5076
sp|Q811D0|DLG1_MOUSE	N/A	N/A	412290000	227	100.12	25	0	16	48.882	35.8	26	16	26	sp|Q811D0|DLG1_MOUSE	N/A	1	1.31675	0.315062	0.988347		0.928679	0.99994	0.00372505	1.00861	0.169501	0.885809	0.0494751	1.12066	7.0396	7.1782	7.0968	7.0485	7.1332	7.1421	7.1829	7.1163	7.1592	7.1036	7.0948	7.1863
sp|Q810U4|NRCAM_MOUSE	N/A	N/A	824750000	439	138.52	30	0	30	216.2	32.5	32.5	30	32.5	sp|Q810U4|NRCAM_MOUSE	N/A	1	0.4938	0.625916	0.988347		0.680523	0.99994	-0.0247	0.944713	0.448586	0.895071	0.024925	1.05907	7.4607	7.4915	7.4036	7.4452	7.4051	7.4798	7.4722	7.433	7.4331	7.3832	7.2512	7.5014
sp|Q810U3|NFASC_MOUSE	N/A	N/A	4216600000	975	137.97	39	0	39	323.31	39.2	39.2	39	39.2	sp|Q810U3|NFASC_MOUSE	N/A	1	2.67248	0.122728	0.988347		0.239145	0.99994	-0.03285	0.92715	0.0866311	0.885809	-0.0517251	0.887718	8.2357	8.1112	8.1365	8.1368	8.1081	8.1033	8.1786	8.1628	8.1233	8.146	8.1546	8.1552
sp|Q80ZJ1|RAP2A_MOUSE	N/A	N/A	391840000	73	20.642	8	0	4	28.39	54.6	28.4	3	20.2	sp|Q80ZJ1|RAP2A_MOUSE	N/A	1	0.91294	0.435519	0.988347		0.96132	0.99994	-0.00232494	0.994661	0.335456	0.885809	0.0529251	1.1296	6.9382	6.9995	6.9712	6.9978	7.0913	7.0426	7.1004	7.0914	7.1532	7.0648	6.9766	6.9992
sp|Q80Z38|SHAN2_MOUSE	N/A	N/A	356940000	246	158.97	23	0	22	162	20.7	20.2	22	20.2	sp|Q80Z38|SHAN2_MOUSE	N/A	1	1.00328	0.404257	0.988347		0.397973	0.99994	0.0827501	1.2099	0.294494	0.885809	0.112375	1.29531	6.6985	7.0912	6.9747	7.0158	7.0232	7.07	7.0357	7.0493	7.181	7.0957	6.9793	6.9799
sp|Q80Z24|NEGR1_MOUSE	N/A	N/A	754130000	146	37.9	7	0	7	62.632	29.9	29.9	7	29.9	sp|Q80Z24|NEGR1_MOUSE	N/A	1	0.0230824	0.97724	0.999576		0.762832	0.99994	-0.0146	0.966941	0.970468	0.994537	-0.00325001	0.992545	7.5203	7.4312	7.4256	7.3517	7.3074	7.2701	7.3383	7.4461	7.5876	7.3699	7.3667	7.476
sp|Q80YX1|TENA_MOUSE	N/A	N/A	306110000	213	231.8	17	0	17	66.175	13	13	17	13	sp|Q80YX1|TENA_MOUSE	N/A	1	0.320186	0.733955	0.988347		0.75331	0.99994	-0.0134	0.969617	0.648821	0.935126	0.0196751	1.04635	7.095	7.0761	7.0158	7.0447	7.017	7.1278	7.0501	7.0161	6.9895	6.9652	6.9356	7.0705
sp|Q80YN3|BCAS1_MOUSE	N/A	N/A	373960000	170	67.377	8	0	8	136.37	16.1	16.1	8	16.1	sp|Q80YN3|BCAS1_MOUSE	N/A	1	6.27475	0.0196618	0.988347		0.0534284	0.99994	-0.0958	0.802047	0.0168527	0.885809	-0.1418	0.72144	7.196	7.027	7.1242	7.0417	7.0079	7.0664	7.1807	7.1136	6.9199	7.0592	6.9946	6.9987
sp|Q80YA9|CNKR2_MOUSE	N/A	N/A	581680000	387	117.39	29	0	29	168.26	41.2	41.2	28	39.2	sp|Q80YA9|CNKR2_MOUSE	N/A	1	1.31416	0.315694	0.988347		0.926192	0.99994	-0.00240004	0.994489	0.259015	0.885809	-0.0430752	0.905576	7.3474	7.2609	7.2418	7.3103	7.2316	7.2998	7.3003	7.3087	7.3011	7.3073	7.3073	7.192
sp|Q80Y17|L2GL1_MOUSE	N/A	N/A	70589000	49	112.62	8	0	8	12.425	11.9	11.9	8	11.9	sp|Q80Y17|L2GL1_MOUSE	N/A	1	3.19265	0.0895601	0.988347		0.13396	0.99994	0.16705	1.4691	0.0708984	0.885809	0.222125	1.66773	6.294	6.4661	6.3125	6.5229	6.5582	6.493	6.0036	6.3158	6.5262	6.3821	6.3556	6.3033
sp|Q80XN0|BDH_MOUSE	N/A	N/A	1581700000	334	38.299	14	0	14	221.53	51	51	14	51	sp|Q80XN0|BDH_MOUSE	N/A	1	0.202289	0.820473	0.988347		0.589721	0.99994	-0.02365	0.947	0.876596	0.97622	-0.00687504	0.984294	7.8176	7.6326	7.6623	7.6843	7.7288	7.7367	7.6677	7.7264	7.7056	7.6921	7.7018	7.6411
sp|Q80XI4|PI42B_MOUSE	N/A	N/A	1075100000	411	47.318	15	0	15	233.67	41.1	41.1	10	30.5	sp|Q80XI4|PI42B_MOUSE	N/A	1	0.850325	0.458929	0.988347		0.368794	0.99994	-0.018325	0.958683	0.277258	0.885809	-0.0381	0.91601	7.515	7.4874	7.5255	7.5519	7.4404	7.4431	7.5595	7.5297	7.5557	7.5284	7.4861	7.5368
sp|Q80XI3|IF4G3_MOUSE	N/A	N/A	108640000	75	174.89	18	0	13	17.044	13.4	10.3	13	10.3	sp|Q80XI3|IF4G3_MOUSE	N/A	1	0.0248448	0.975528	0.999576		0.888098	0.99994	0.00970006	1.02259	0.953331	0.991214	-0.00327492	0.992488	6.6164	6.4681	6.5865	6.584	6.4827	6.4573	6.4462	6.4448	6.5945	6.4724	6.6634	6.5739
sp|Q80X80|C2C2L_MOUSE	N/A	N/A	187120000	91	76.328	10	0	10	64.143	23.1	23.1	10	23.1	sp|Q80X80|C2C2L_MOUSE	N/A	1	1.53357	0.267222	0.988347		0.23625	0.99994	0.0293748	1.06998	0.195998	0.885809	0.059925	1.14796	6.6985	6.8086	6.7922	6.79	6.7892	6.7347	6.7773	6.7882	6.8865	6.7722	6.7709	6.8695
sp|Q80X50|UBP2L_MOUSE	N/A	N/A	74197000	43	116.8	7	0	7	21.402	10	10	7	10	sp|Q80X50|UBP2L_MOUSE	N/A	1	1.85721	0.21123	0.988347		0.546344	0.99994	0.10735	1.28041	0.0738136	0.885809	0.2835	1.92088	6.1556	5.9521	5.9327	6.5323	6.4339	6.5807	6.4723	6.2942	6.596	6.2146	6.426	6.2986
sp|Q80WQ2|VAC14_MOUSE	N/A	N/A	74412000	54	88.047	7	0	7	13.63	11.5	11.5	7	11.5	sp|Q80WQ2|VAC14_MOUSE	N/A	1	1.37892	0.300344	0.988347		0.758588	0.99994	-0.0507499	0.889713	0.178204	0.885809	0.1726	1.48799	6.1318	6.2791	6.2292	6.5563	6.285	6.5412	6.5449	6.2898	6.6107	6.3431	5.9208	6.5025
sp|Q80WM4|HPLN4_MOUSE	N/A	N/A	360600000	182	42.808	9	0	9	64.835	34	34	9	34	sp|Q80WM4|HPLN4_MOUSE	N/A	1	0.336282	0.723026	0.988347		0.450262	0.99994	-0.02925	0.934867	0.736399	0.949421	-0.012175	0.972355	7.1382	6.9938	7.1124	7.1196	7.1449	7.1011	7.0265	7.0919	7.0395	7.1039	7.0587	7.0468
sp|Q80WJ7|LYRIC_MOUSE	N/A	N/A	182370000	69	63.845	9	0	9	121.76	25.2	25.2	9	25.2	sp|Q80WJ7|LYRIC_MOUSE	N/A	1	0.194459	0.82665	0.988347		0.838079	0.99994	0.0166	1.03896	0.475622	0.904429	0.0399001	1.09623	6.8943	6.7135	6.6637	6.8106	6.7912	6.7925	6.7057	6.6664	6.7917	6.7924	6.932	6.8403
sp|Q80W47|WIPI2_MOUSE	N/A	N/A	152360000	47	48.477	5	0	5	9.1486	17.1	17.1	5	17.1	sp|Q80W47|WIPI2_MOUSE	N/A	1	3.24914	0.0866592	0.988347		0.273461	0.99994	0.199375	1.58261	0.261213	0.885809	-0.293975	0.508189	6.5319	6.812	6.7744	6.7903	6.1739	6.7717	6.1055	6.7049	6.0688	6.8186	6.7207	6.0401
sp|Q80W21|GSTM7_MOUSE	N/A	N/A	90133000	91	25.709	10	0	5	58.596	48.6	26.1	4	22	sp|Q80W21|GSTM7_MOUSE	N/A	1	2.22205	0.164323	0.988347		0.0508998	0.99994	0.177625	1.50531	0.272063	0.885809	0.11495	1.30302	6.1994	6.5616	6.4849	6.5973	6.6613	6.4514	6.3385	6.3966	6.3854	6.3285	6.5063	6.313
sp|Q80VP9|ASPH2_MOUSE	N/A	N/A	130670000	89	38.731	4	0	4	112.35	21.9	21.9	4	21.9	sp|Q80VP9|ASPH2_MOUSE	N/A	1	0.231243	0.798119	0.988347		0.923889	0.99994	-0.00722504	0.983501	0.472783	0.904429	0.034425	1.08249	6.6959	6.7279	6.5703	6.6495	6.7613	6.6682	6.6069	6.7047	6.6607	6.6747	6.4368	6.5953
sp|Q80VP1|EPN1_MOUSE	N/A	N/A	887680000	310	60.211	12	0	12	63.966	29.6	29.6	11	27.5	sp|Q80VP1|EPN1_MOUSE	N/A	1	1.18691	0.348749	0.988347		0.474546	0.99994	0.0126003	1.02944	0.414894	0.885809	-0.0243499	0.945475	7.4883	7.5047	7.4735	7.4673	7.4451	7.4522	7.4392	7.4573	7.4807	7.4391	7.4612	7.3647
sp|Q80VP0|TCPR1_MOUSE	N/A	N/A	171200000	116	130.26	16	0	16	30.653	19.8	19.8	16	19.8	sp|Q80VP0|TCPR1_MOUSE	N/A	1	0.9673	0.416369	0.988347		0.806246	0.99994	-0.00657499	0.984975	0.347602	0.885809	-0.124475	0.750801	6.8458	6.7446	6.7545	6.7852	6.8221	6.7088	6.7814	6.7862	6.826	6.7885	6.8279	6.3154
sp|Q80VD1|FA98B_MOUSE	N/A	N/A	207890000	146	45.349	9	0	9	75.452	29.6	29.6	8	26.6	sp|Q80VD1|FA98B_MOUSE	N/A	1	1.31021	0.316659	0.988347		0.968225	0.99994	-0.00127506	0.997068	0.151192	0.885809	-0.042825	0.906098	6.9039	6.7963	6.8324	6.8919	6.7684	6.8054	6.8614	6.9093	6.8249	6.8387	6.8338	6.8664
sp|Q80V42|CBPM_MOUSE	N/A	N/A	65431000	49	50.555	6	0	6	10.012	19.4	19.4	6	19.4	sp|Q80V42|CBPM_MOUSE	N/A	1	0.827552	0.467823	0.988347		0.382147	0.99994	-0.2204	0.602005	0.921705	0.98367	0.0160001	1.03753	6.5829	6.1742	6.6112	5.7108	6.2119	6.5482	6.5681	6.5633	6.6413	6.0868	6.5191	6.5116
sp|Q80UW2|FBX2_MOUSE	N/A	N/A	663330000	190	33.676	12	0	12	93.529	53.2	53.2	12	53.2	sp|Q80UW2|FBX2_MOUSE	N/A	1	1.87157	0.209096	0.988347		0.250735	0.99994	-0.0642749	0.862432	0.467774	0.900358	0.0388252	1.09352	7.3649	7.3658	7.4138	7.163	7.4899	7.4215	7.3222	7.2992	7.3191	7.29	7.3058	7.3157
sp|Q80UU9|PGRC2_MOUSE	N/A	N/A	124160000	74	23.334	5	0	4	42.631	33.2	29	4	29	sp|Q80UU9|PGRC2_MOUSE	N/A	1	0.463313	0.643404	0.988347		0.365975	0.99994	-0.148125	0.711009	0.394335	0.885809	-0.12955	0.742079	6.7053	6.6209	6.6444	6.7172	6.5917	6.1221	6.6801	6.617	6.6189	6.5805	6.0627	6.7594
sp|Q80UP3|DGKZ_MOUSE	N/A	N/A	186300000	133	104.03	12	0	12	66.44	20.5	20.5	12	20.5	sp|Q80UP3|DGKZ_MOUSE	N/A	1	0.593224	0.572781	0.988347		0.799365	0.99994	-0.00495005	0.988667	0.505207	0.907576	0.0264249	1.06273	6.8377	6.8048	6.8003	6.7772	6.9096	6.7988	6.7817	6.796	6.752	6.7554	6.7773	6.8204
sp|Q80UM7|MOGS_MOUSE	N/A	N/A	137000000	64	91.83	6	0	6	9.6787	9.7	9.7	6	9.7	sp|Q80UM7|MOGS_MOUSE	N/A	1	1.14306	0.36111	0.988347		0.213805	0.99994	-0.306675	0.493543	0.879754	0.976516	-0.0300498	0.933147	6.7735	6.6097	6.3268	6.6621	6.7635	6.1029	6.6698	5.8413	6.7083	6.7016	6.1319	6.7768
sp|Q80UM3|NAA15_MOUSE;sp|Q9DBB4|NAA16_MOUSE	N/A	N/A	54324000	50	100.96	8	0	8	11.979	9.7	9.7	8	9.7	sp|Q80UM3|NAA15_MOUSE	N/A	1	0.724486	0.510811	0.988347		0.758086	0.99994	0.0607001	1.15001	0.334626	0.885809	0.20045	1.58654	6.3769	6.0197	6.3513	6.4191	6.0592	6.3507	6.114	6.1811	6.4588	5.6519	6.117	6.4272
sp|Q80UJ7|RB3GP_MOUSE	N/A	N/A	271510000	210	110.2	17	0	17	56.921	20.5	20.5	17	20.5	sp|Q80UJ7|RB3GP_MOUSE	N/A	1	1.00711	0.402995	0.988347		0.822158	0.99994	-0.016075	0.963663	0.101904	0.885809	-0.080375	0.831046	7.0662	6.9325	6.9697	6.967	6.9677	6.9061	6.9181	6.8651	6.9377	7.0229	7.148	6.8439
sp|Q80UG5|SEPT9_MOUSE	N/A	N/A	1304600000	441	65.574	15	0	15	124.1	31.4	31.4	15	31.4	sp|Q80UG5|SEPT9_MOUSE	N/A	1	0.253149	0.7817	0.988347		0.240545	0.99994	0.024425	1.05785	0.807603	0.967677	0.0101502	1.02365	7.5941	7.5954	7.5748	7.616	7.5935	7.5409	7.6326	7.6493	7.6027	7.6153	7.6538	7.7203
sp|Q80UG2|PLXA4_MOUSE	N/A	N/A	894450000	359	212.56	38	0	38	94.575	24.9	24.9	28	18.4	sp|Q80UG2|PLXA4_MOUSE	N/A	1	1.48295	0.277548	0.988347		0.13418	0.99994	-0.0520999	0.886952	0.35311	0.885809	-0.0305749	0.93202	7.5618	7.4084	7.4634	7.4971	7.4293	7.4422	7.4861	7.4794	7.5148	7.5044	7.4224	7.5071
sp|Q80U95|UBE3C_MOUSE	N/A	N/A	39930000	42	123.97	4	0	4	26.097	4.6	4.6	4	4.6	sp|Q80U95|UBE3C_MOUSE	N/A	1	2.28072	0.158021	0.988347		0.127612	0.99994	0.249025	1.77429	0.201525	0.885809	0.1588	1.44145	5.8994	6.3727	6.2825	6.1044	6.3142	6.2923	6.3119	6.4464	6.3134	5.9694	6.5358	6.1785
sp|Q80U63|MFN2_MOUSE	N/A	N/A	384940000	230	86.187	24	0	24	96.83	37.6	37.6	23	36.7	sp|Q80U63|MFN2_MOUSE	N/A	1	2.3688	0.149105	0.988347		0.524652	0.99994	-0.0289249	0.935567	0.125238	0.885809	-0.0848249	0.822574	7.2508	7.0774	7.0518	7.1136	7.0581	7.0466	7.1163	7.1137	7.1016	7.1175	7.116	6.9908
sp|Q80U56|AVL9_MOUSE	N/A	N/A	136380000	85	72.185	9	0	9	52.803	18.2	18.2	9	18.2	sp|Q80U56|AVL9_MOUSE	N/A	1	0.303616	0.745416	0.988347		0.397898	0.99994	0.105675	1.27548	0.917833	0.98367	0.0189249	1.04454	6.2126	6.628	6.6509	6.7155	6.7349	6.1753	6.6658	6.6288	6.7236	6.689	6.6687	6.6602
sp|Q80U40|RIMB2_MOUSE	N/A	N/A	140000000	80	118.34	8	0	8	11.293	10.1	10.1	8	10.1	sp|Q80U40|RIMB2_MOUSE	N/A	1	0.533479	0.604017	0.988347		0.440636	0.99994	0.03355	1.08031	0.888081	0.978566	0.00290012	1.0067	6.6286	6.6038	6.6685	6.6749	6.6215	6.6622	6.6379	6.6636	6.6311	6.6653	6.7922	6.6971
sp|Q80U28|MADD_MOUSE	N/A	N/A	948420000	436	175.18	35	0	35	169.97	30.2	30.2	35	30.2	sp|Q80U28|MADD_MOUSE	N/A	1	1.0898	0.376855	0.988347		0.602674	0.99994	0.0223998	1.05293	0.379854	0.885809	-0.030125	0.932986	7.5479	7.4729	7.4178	7.5196	7.5008	7.4298	7.497	7.4736	7.4782	7.5144	7.6006	7.4478
sp|Q80U23|SNPH_MOUSE;sp|Q8BHS8|SYBU_MOUSE	N/A	N/A	601460000	244	53.752	12	0	12	69.032	40.2	40.2	12	40.2	sp|Q80U23|SNPH_MOUSE	N/A	1	4.65637	0.040898	0.988347		0.391498	0.99994	0.03035	1.07238	0.0981437	0.885809	-0.07425	0.842849	7.247	7.3176	7.3612	7.3137	7.2573	7.3137	7.348	7.3815	7.2374	7.3271	7.3919	7.1779
sp|Q80TZ3|AUXI_MOUSE	N/A	N/A	1843800000	559	102.3	26	0	26	153.2	38.7	38.7	24	36.6	sp|Q80TZ3|AUXI_MOUSE	N/A	1	2.80714	0.112874	0.988347		0.690328	0.99994	0.00954997	1.02223	0.11545	0.885809	-0.051525	0.888127	7.8167	7.7895	7.7726	7.8443	7.6724	7.7331	7.8054	7.8121	7.7574	7.766	7.753	7.7917
sp|Q80TY0|FNBP1_MOUSE	N/A	N/A	39856000	49	71.343	7	0	7	55.634	12.3	12.3	7	12.3	sp|Q80TY0|FNBP1_MOUSE	N/A	1	4.15761	0.0526216	0.988347		0.366137	0.99994	0.0476252	1.1159	0.0848996	0.885809	-0.137975	0.727822	6.2681	6.1908	6.2372	6.3178	6.0935	5.9644	6.2743	6.2686	6.2847	6.2232	6.4161	6.1083
sp|Q80TV8|CLAP1_MOUSE	N/A	N/A	207810000	108	169.23	22	0	15	62.57	17.3	12.7	15	12.7	sp|Q80TV8|CLAP1_MOUSE	N/A	1	0.814215	0.47313	0.988347		0.39892	0.99994	0.1582	1.43946	0.361263	0.885809	0.18215	1.52107	6.9506	6.9502	6.7266	6.8306	7.0667	6.8122	6.851	6.7259	6.7058	6.1959	6.8502	6.868
sp|Q80TS3|AGRL3_MOUSE	N/A	N/A	127120000	96	171.08	10	0	10	28.264	9.4	9.4	10	9.4	sp|Q80TS3|AGRL3_MOUSE	N/A	1	1.62344	0.250022	0.988347		0.210223	0.99994	0.15775	1.43797	0.231766	0.885809	0.1632	1.45613	6.1844	6.6898	6.5921	6.6807	6.5491	6.6037	6.6156	6.5831	6.7509	6.6439	6.7134	6.7851
sp|Q80TR1|AGRL1_MOUSE	N/A	N/A	226120000	129	161.68	18	0	18	31.644	18.1	18.1	17	17.3	sp|Q80TR1|AGRL1_MOUSE	N/A	1	0.858508	0.455784	0.988347		0.385201	0.99994	-0.12275	0.753789	0.814762	0.967677	0.0115501	1.02695	6.859	6.8184	6.8773	6.9675	6.802	6.8189	6.8913	6.8455	7.0032	6.8647	6.3699	6.9144
sp|Q80TM9|NISCH_MOUSE	N/A	N/A	263640000	140	175.01	11	0	11	51.416	8.4	8.4	11	8.4	sp|Q80TM9|NISCH_MOUSE	N/A	1	1.2825	0.323545	0.988347		0.242933	0.99994	0.0662251	1.16473	0.292452	0.885809	0.066175	1.1646	6.7839	6.986	7.0222	6.9495	6.9108	6.9668	6.8946	6.971	7.0484	6.9436	7.0027	6.983
sp|Q80TL7|MON2_MOUSE	N/A	N/A	75815000	47	189.08	13	0	13	18.557	8.4	8.4	13	8.4	sp|Q80TL7|MON2_MOUSE	N/A	1	2.73942	0.117703	0.988347		0.0339726	0.99994	-0.3242	0.474024	0.586281	0.923042	-0.0949501	0.803618	6.5514	6.1685	6.2697	6.0923	6.1415	6.5182	6.2557	5.9677	6.1068	6.6758	6.2273	6.6063
sp|Q80TL4|PHF24_MOUSE	N/A	N/A	1104200000	312	45.222	17	0	17	241.3	56.2	56.2	17	56.2	sp|Q80TL4|PHF24_MOUSE	N/A	1	1.03714	0.393252	0.988347		0.397839	0.99994	-0.033375	0.92603	0.2777	0.885809	-0.062825	0.865317	7.7088	7.5812	7.5477	7.5934	7.5103	7.4543	7.6023	7.5741	7.6285	7.5725	7.5491	7.5869
sp|Q80TL1|ADCY2_MOUSE	N/A	N/A	85721000	52	123.27	8	0	8	8.5075	11.9	11.9	8	11.9	sp|Q80TL1|ADCY2_MOUSE	N/A	1	0.810821	0.474492	0.988347		0.552566	0.99994	-0.144875	0.71635	0.572809	0.9218	0.12325	1.32816	5.7905	6.083	6.1769	6.0378	6.0431	6.4894	6.475	6.5138	6.5746	6.5377	5.766	6.366
sp|Q80TL0|PPM1E_MOUSE	N/A	N/A	1351100000	272	83.418	18	0	18	224.5	31	31	18	31	sp|Q80TL0|PPM1E_MOUSE	N/A	1	1.29378	0.32072	0.988347		0.274485	0.99994	0.033075	1.07913	0.750354	0.952504	-0.010975	0.975046	7.6889	7.7015	7.7049	7.6785	7.6591	7.6952	7.6132	7.6587	7.6205	7.6093	7.7099	7.5976
sp|Q80TJ1|CAPS1_MOUSE	N/A	N/A	7585200000	1848	153.11	50	0	50	323.31	48.9	48.9	41	40.8	sp|Q80TJ1|CAPS1_MOUSE	N/A	1	1.23597	0.335524	0.988347		0.575581	0.99994	-0.0190496	0.957085	0.208845	0.885809	-0.0485497	0.894232	8.4611	8.3161	8.3299	8.3816	8.3426	8.3415	8.3653	8.373	8.376	8.3763	8.3857	8.2783
sp|Q80TE7|LRRC7_MOUSE	N/A	N/A	345920000	215	166.9	29	0	29	162.39	27.8	27.8	28	26.6	sp|Q80TE7|LRRC7_MOUSE	N/A	1	1.87441	0.208678	0.988347		0.764914	0.99994	-0.00854993	0.980506	0.171088	0.885809	-0.091625	0.809795	7.1026	7.1535	7.1422	7.0354	7.0529	7.1307	7.0919	7.1138	7.0486	7.1204	7.1202	6.8584
sp|Q80TB8|VAT1L_MOUSE	N/A	N/A	333340000	126	45.817	10	0	10	116.12	28.1	28.1	10	28.1	sp|Q80TB8|VAT1L_MOUSE	N/A	1	2.67407	0.122606	0.988347		0.141841	0.99994	0.500125	3.16319	0.135323	0.885809	0.544675	3.50489	7.1472	7.0661	6.0507	6.9083	7.1379	6.9764	6.9442	7.0445	7.4122	6.046	7.1697	6.8403
sp|Q80T41|GABR2_MOUSE	N/A	N/A	190760000	106	105.67	12	0	12	43.246	16.4	16.4	12	16.4	sp|Q80T41|GABR2_MOUSE	N/A	1	0.200904	0.821561	0.988347		0.539516	0.99994	-0.0387248	0.914693	0.894289	0.981688	-0.00942481	0.978532	6.9149	6.7715	6.6991	6.8813	6.7329	6.7227	6.8566	6.7951	6.9014	6.8275	6.6953	6.9034
sp|Q80SZ7|GBG5_MOUSE	N/A	N/A	106680000	52	7.3184	5	0	5	3.7807	80.9	80.9	5	80.9	sp|Q80SZ7|GBG5_MOUSE	N/A	1	0.568867	0.585271	0.988347		0.491076	0.99994	0.1567	1.4345	0.80985	0.967677	-0.0604999	0.869962	6.7913	6.4485	6.6635	6.6227	6.7086	6.6858	5.9484	6.777	6.1158	6.6833	6.8651	6.3343
sp|Q80SW1|SAHH2_MOUSE	N/A	N/A	4797100000	911	58.951	28	0	28	265.06	62.6	62.6	16	41.5	sp|Q80SW1|SAHH2_MOUSE	N/A	1	1.42254	0.290517	0.988347		0.523844	0.99994	-0.0190749	0.957029	0.477913	0.904429	0.0221	1.0522	8.2398	8.1464	8.1072	8.1714	8.1884	8.1777	8.1873	8.1621	8.198	8.166	8.1441	8.2246
sp|Q7TT50|MRCKB_MOUSE;sp|P54265|DMPK_MOUSE	N/A	N/A	164310000	139	194.75	23	0	23	37.803	16.1	16.1	20	14.8	sp|Q7TT50|MRCKB_MOUSE	N/A	1	0.898716	0.440706	0.988347		0.225784	0.99994	0.048125	1.11718	0.490448	0.904429	0.024525	1.0581	6.7678	6.6975	6.6817	6.7248	6.7785	6.6589	6.6737	6.7734	6.7402	6.7075	6.8275	6.7512
sp|Q7TT37|ELP1_MOUSE	N/A	N/A	77521000	62	149.58	9	0	9	39.357	8.1	8.1	9	8.1	sp|Q7TT37|ELP1_MOUSE	N/A	1	4.90244	0.0362973	0.988347		0.433699	0.99994	0.041375	1.09996	0.0766172	0.885809	-0.22775	0.591902	6.5234	6.4302	6.4399	6.4669	6.5289	6.1234	6.5231	6.5624	6.2503	6.4001	6.5925	6.0729
sp|Q7TSJ2|MAP6_MOUSE	N/A	N/A	3945700000	974	96.449	49	0	49	313.23	64.7	64.7	49	64.7	sp|Q7TSJ2|MAP6_MOUSE	N/A	1	0.074123	0.929118	0.994853		0.72197	0.99994	-0.0196249	0.955818	0.956103	0.992299	0.00405002	1.00937	8.097	8.0808	8.0115	8.1428	7.946	8.0351	8.1795	8.0868	8.2055	8.0594	7.9585	8.177
sp|Q7TQI3|OTUB1_MOUSE	N/A	N/A	3691800000	489	31.27	15	0	15	156.99	71.6	71.6	15	71.6	sp|Q7TQI3|OTUB1_MOUSE	N/A	1	0.920832	0.432673	0.988347		0.267947	0.99994	-0.0357498	0.92098	0.225386	0.885809	-0.0262496	0.941348	8.1228	8.1132	8.1096	8.1014	8.0325	8.093	8.1079	8.0622	8.0753	8.0721	7.9926	8.1066
sp|Q7TQF7|AMPH_MOUSE	N/A	N/A	4526600000	501	75.012	23	0	23	323.31	36.9	36.9	21	35.6	sp|Q7TQF7|AMPH_MOUSE	N/A	1	0.301793	0.746691	0.988347		0.518296	0.99994	-0.0314002	0.93025	0.651395	0.935126	-0.014775	0.966551	8.2108	8.2252	8.2308	8.1565	8.1568	8.2203	8.1508	8.1696	8.1451	8.126	8.0415	8.1371
sp|Q7TQD2|TPPP_MOUSE	N/A	N/A	6750900000	392	23.574	10	0	10	219.62	48.2	48.2	10	48.2	sp|Q7TQD2|TPPP_MOUSE	N/A	1	0.00614794	0.993875	0.999576		0.9354	0.99994	0.00539995	1.01251	0.997714	0.999431	-0.000199791	0.99954	8.1408	8.3237	8.3768	8.3525	8.2398	8.3753	8.3614	8.3592	8.3192	8.4009	8.2661	8.3448
sp|Q7TPR4|ACTN1_MOUSE	N/A	N/A	8227200000	1470	103.07	49	0	49	323.31	61.8	61.8	28	38.8	sp|Q7TPR4|ACTN1_MOUSE	N/A	1	0.421805	0.668184	0.988347		0.99098	0.99994	-0.000274898	0.999367	0.384379	0.885809	-0.0186498	0.957966	8.4549	8.3973	8.4093	8.403	8.3932	8.4136	8.4247	8.4687	8.4644	8.454	8.4728	8.3971
sp|Q7TPM6|FSD1_MOUSE	N/A	N/A	112850000	129	55.524	8	0	8	160.34	25.4	25.4	8	25.4	sp|Q7TPM6|FSD1_MOUSE	N/A	1	0.548205	0.596129	0.988347		0.491165	0.99994	0.037925	1.09125	0.215808	0.885809	0.0500251	1.12208	6.5337	6.6439	6.575	6.6681	6.6562	6.6114	6.5281	6.4946	6.5605	6.4971	6.479	6.5059
sp|Q7TNG5|EMAL2_MOUSE	N/A	N/A	87258000	53	70.733	6	0	6	9.4979	15.3	15.3	6	15.3	sp|Q7TNG5|EMAL2_MOUSE	N/A	1	2.34908	0.151047	0.988347		0.553698	0.99994	-0.0279499	0.93767	0.13857	0.885809	-0.12995	0.741396	6.6748	6.5399	6.4886	6.5601	6.2536	6.4715	6.5983	6.5027	6.536	6.5132	6.5604	6.494
sp|Q7TMY8|HUWE1_MOUSE	N/A	N/A	356430000	224	482.63	31	0	31	59.803	10.8	10.8	31	10.8	sp|Q7TMY8|HUWE1_MOUSE	N/A	1	0.464063	0.642967	0.988347		0.313452	0.99994	0.0289999	1.06905	0.999997	0.999997	-1.19424e-07	1	7.0993	7.051	7.0997	7.1052	7.173	7.049	7.0412	7.118	7.0184	7.0781	7.1601	7.0779
sp|Q7TMM9|TBB2A_MOUSE	N/A	N/A	72485000000	1862	49.906	28	0	10	232.23	78.7	37.3	3	12.4	sp|Q7TMM9|TBB2A_MOUSE	N/A	1	0.760769	0.495148	0.988347		0.360496	0.99994	-0.0256252	0.942703	0.321335	0.885809	-0.062825	0.865317	9.2539	9.2681	9.2857	9.1932	9.3057	9.2827	9.2861	9.3066	9.2377	9.3056	9.2609	9.0539
sp|Q7TMK9|HNRPQ_MOUSE	N/A	N/A	596230000	250	69.632	16	0	16	98.445	30.2	30.2	16	30.2	sp|Q7TMK9|HNRPQ_MOUSE	N/A	1	1.71184	0.234404	0.988347		0.126436	0.99994	0.0424749	1.10274	0.254723	0.885809	0.0375	1.09018	7.2957	7.3162	7.3189	7.2957	7.2782	7.3291	7.2493	7.3079	7.273	7.218	7.332	7.3516
sp|Q7TMF3|NDUAC_MOUSE	N/A	N/A	1419000000	333	17.086	11	0	11	60.141	77.9	77.9	11	77.9	sp|Q7TMF3|NDUAC_MOUSE	N/A	1	0.17099	0.845504	0.991026		0.646059	0.99994	-0.0169749	0.961668	0.581701	0.923042	-0.0113	0.974316	7.6197	7.6114	7.5978	7.668	7.6199	7.607	7.6724	7.6649	7.6291	7.6598	7.5375	7.6485
sp|Q7TME0|PLPR4_MOUSE	N/A	N/A	427010000	203	83.289	12	0	12	176.23	23.6	23.6	12	23.6	sp|Q7TME0|PLPR4_MOUSE	N/A	1	0.273407	0.766881	0.988347		0.638602	0.99994	-0.021325	0.952083	0.431925	0.888069	-0.0334749	0.925817	7.1714	7.1485	7.1347	7.2146	7.0347	7.2013	7.2161	7.196	7.1476	7.1601	7.0379	7.1648
sp|Q7TMB8|CYFP1_MOUSE	N/A	N/A	760690000	279	145.24	42	0	20	140.53	40.1	19.6	20	19.6	sp|Q7TMB8|CYFP1_MOUSE	N/A	1	0.984937	0.410378	0.988347		0.584601	0.99994	0.0158999	1.03729	0.288351	0.885809	0.0413001	1.09977	7.2948	7.3729	7.3851	7.3756	7.4705	7.4158	7.3884	7.4075	7.4087	7.4159	7.3918	7.3544
sp|Q7SIG6|ASAP2_MOUSE	N/A	N/A	72241000	63	106.8	9	0	7	162.51	15.4	13.5	7	13.5	sp|Q7SIG6|ASAP2_MOUSE	N/A	1	0.610068	0.564334	0.988347		0.432989	0.99994	0.1004	1.26009	0.381177	0.885809	0.1268	1.33906	6.5168	6.2681	6.0435	6.3965	6.6079	6.5549	6.3446	6.4889	6.2114	6.4083	6.5613	6.4462
sp|Q7M6Y3|PICAL_MOUSE	N/A	N/A	479810000	160	71.543	11	0	9	52.094	23.6	20.6	9	20.6	sp|Q7M6Y3|PICAL_MOUSE	N/A	1	1.82733	0.215757	0.988347		0.26138	0.99994	0.0519	1.12694	0.485187	0.904429	-0.0187751	0.95769	7.1602	7.166	7.2246	7.2174	7.2409	7.1555	7.2059	7.2715	7.1793	7.2075	7.3509	7.1474
sp|Q791V5|MTCH2_MOUSE	N/A	N/A	3608400000	583	33.499	13	0	13	105.13	58.4	58.4	13	58.4	sp|Q791V5|MTCH2_MOUSE	N/A	1	3.23069	0.0875938	0.988347		0.0481956	0.99994	0.0449749	1.10911	0.670996	0.936229	0.00989997	1.02306	7.9778	8.0698	8.0542	8.0822	8.0641	8.0381	8.0379	8.0829	8.0528	8.0466	8.0615	8.0011
sp|Q791T5|MTCH1_MOUSE	N/A	N/A	656560000	253	41.565	11	0	11	43.541	38.8	38.8	11	38.8	sp|Q791T5|MTCH1_MOUSE	N/A	1	0.176333	0.841166	0.991026		0.426018	0.99994	-0.0207999	0.953235	0.844333	0.972946	-0.00847495	0.980675	7.3096	7.2919	7.2663	7.3364	7.2558	7.2456	7.3609	7.2845	7.3653	7.3451	7.2859	7.3813
sp|Q78ZA7|NP1L4_MOUSE	N/A	N/A	386800000	166	42.679	7	0	7	176.29	26.7	26.7	6	24	sp|Q78ZA7|NP1L4_MOUSE	N/A	1	0.485129	0.63083	0.988347		0.877808	0.99994	-0.013625	0.969114	0.318115	0.885809	0.0572001	1.14078	7.0624	7.2888	7.1654	7.0051	7.1098	7.236	7.0663	6.9776	7.0491	6.9943	6.9624	7.1223
sp|Q78PY7|SND1_MOUSE	N/A	N/A	685160000	363	102.09	27	0	27	172.72	42.1	42.1	27	42.1	sp|Q78PY7|SND1_MOUSE	N/A	1	0.975677	0.41351	0.988347		0.222093	0.99994	0.0395499	1.09534	0.924717	0.98367	0.00295007	1.00682	7.3663	7.375	7.3638	7.3678	7.4159	7.372	7.3029	7.3538	7.3192	7.367	7.4616	7.3047
sp|Q78IK2|USMG5_MOUSE	N/A	N/A	1411500000	131	6.3814	3	0	3	162.29	44.8	44.8	3	44.8	sp|Q78IK2|USMG5_MOUSE	N/A	1	0.708326	0.517982	0.988347		0.409246	0.99994	-0.3073	0.492833	0.26781	0.885809	-0.0331252	0.926563	7.7045	7.6514	7.6826	7.7666	7.6298	7.627	7.6574	6.3248	7.5895	7.627	7.6995	7.6927
sp|Q76MZ3|2AAA_MOUSE;sp|Q7TNP2|2AAB_MOUSE	N/A	N/A	12259000000	1320	65.322	31	0	31	323.31	65.2	65.2	31	65.2	sp|Q76MZ3|2AAA_MOUSE	N/A	1	0.0448411	0.956362	0.996644		0.825688	0.99994	-0.00489974	0.988781	0.908449	0.983125	0.00385022	1.0089	8.5483	8.6204	8.6071	8.5517	8.6486	8.606	8.5597	8.5577	8.5544	8.5955	8.5612	8.517
sp|Q71M36|CSPG5_MOUSE	N/A	N/A	234640000	105	60.405	9	0	9	24.704	26.7	26.7	9	26.7	sp|Q71M36|CSPG5_MOUSE	N/A	1	0.408684	0.676259	0.988347		0.591658	0.99994	0.0330001	1.07895	0.8307	0.970011	-0.0140001	0.968278	6.9894	6.8377	6.8317	6.9153	6.7414	6.8078	6.7561	6.8734	6.8794	6.7541	6.8369	6.8467
sp|Q71LX4|TLN2_MOUSE	N/A	N/A	1226100000	797	253.62	62	0	62	323.31	41.3	41.3	54	37.3	sp|Q71LX4|TLN2_MOUSE	N/A	1	0.904728	0.438504	0.988347		0.697656	0.99994	-0.0121751	0.972355	0.307168	0.885809	-0.0376	0.917065	7.6915	7.5887	7.5986	7.6332	7.5694	7.5467	7.6396	7.6053	7.59	7.5588	7.6126	7.632
sp|Q6ZWX6|IF2A_MOUSE	N/A	N/A	362000000	208	36.108	14	0	14	80.617	52.4	52.4	14	52.4	sp|Q6ZWX6|IF2A_MOUSE	N/A	1	2.50784	0.136247	0.988347		0.915118	0.99994	0.00320005	1.0074	0.151671	0.885809	-0.0561	0.87882	7.1061	7.0686	7.01	7.1253	6.9866	7.0068	7.1253	7.0739	7.036	7.1021	7.0885	7.0897
sp|Q6ZWV7|RL35_MOUSE	N/A	N/A	157430000	48	14.552	3	0	3	35.84	26	26	3	26	sp|Q6ZWV7|RL35_MOUSE	N/A	1	0.22303	0.804384	0.988347		0.473331	0.99994	0.178575	1.5086	0.789316	0.962412	0.0874752	1.22314	6.0653	6.5261	6.878	6.8471	6.8459	6.5173	6.814	6.7975	5.9397	6.1617	6.4626	6.966
sp|Q6ZWV3|RL10_MOUSE;sp|P86048|RL10L_MOUSE	N/A	N/A	666910000	251	24.604	6	0	6	47.886	35.5	35.5	6	35.5	sp|Q6ZWV3|RL10_MOUSE;sp|P86048|RL10L_MOUSE	N/A	1	2.26395	0.159792	0.988347		0.520912	0.99994	-0.0297248	0.933846	0.144036	0.885809	0.066725	1.16607	7.2414	7.2318	7.2083	7.2909	7.2255	7.277	7.2849	7.2346	7.3869	7.2407	7.0991	7.3528
sp|Q6ZWU9|RS27_MOUSE	N/A	N/A	279210000	82	9.461	4	0	4	14.201	39.3	39.3	2	14.3	sp|Q6ZWU9|RS27_MOUSE	N/A	1	0.460005	0.645338	0.988347		0.92388	0.99994	-0.00772536	0.982369	0.375367	0.885809	0.0572748	1.14097	6.9257	6.93	6.8898	7.0806	6.8958	6.9602	7.0553	6.9883	7.0536	6.9159	6.7569	7.1062
sp|Q6ZWR6|SYNE1_MOUSE	N/A	N/A	894340000	98	1009.9	24	0	24	121.93	3.6	3.6	24	3.6	sp|Q6ZWR6|SYNE1_MOUSE	N/A	1	0.203317	0.819666	0.988347		0.807954	0.99994	0.0308501	1.07362	0.615107	0.927813	0.067675	1.16862	7.5441	7.4567	7.048	7.4422	7.5366	7.5497	7.4763	7.4715	7.4412	7.5373	7.3587	7.3489
sp|Q6ZWN5|RS9_MOUSE	N/A	N/A	1075400000	177	22.591	13	0	13	13.256	41.2	41.2	13	41.2	sp|Q6ZWN5|RS9_MOUSE	N/A	1	0.682036	0.529913	0.988347		0.464924	0.99994	-0.0276999	0.93821	0.56599	0.920856	0.0379751	1.09138	7.5693	7.4776	7.4932	7.6021	7.4944	7.4859	7.5585	7.5341	7.6462	7.5819	7.4783	7.7283
sp|Q6ZQK5|ACAP2_MOUSE	N/A	N/A	132500000	87	87.21	12	0	12	29.02	20.4	20.4	12	20.4	sp|Q6ZQK5|ACAP2_MOUSE	N/A	1	0.577574	0.580769	0.988347		0.3924	0.99994	-0.2149	0.609677	0.197707	0.885809	-0.1102	0.775889	6.7755	6.7382	6.7374	5.8316	6.72	6.4233	6.7553	6.7501	6.7572	6.7073	6.796	6.6342
sp|Q6ZQI3|MLEC_MOUSE	N/A	N/A	164150000	90	32.342	6	0	6	27.496	25.4	25.4	6	25.4	sp|Q6ZQI3|MLEC_MOUSE	N/A	1	0.2007	0.821722	0.988347		0.934682	0.99994	-0.00659978	0.984918	0.454044	0.895797	-0.0419998	0.907821	6.7878	6.6933	6.8149	6.6378	6.803	6.7111	6.6656	6.6928	6.6038	6.7309	6.9489	6.7133
sp|Q6ZQ82|RHG26_MOUSE	N/A	N/A	74922000	68	92.07	7	0	7	48.689	12	12	7	12	sp|Q6ZQ82|RHG26_MOUSE	N/A	1	0.826377	0.468288	0.988347		0.39872	0.99994	-0.0857	0.820918	0.801408	0.966488	0.0166	1.03896	6.5227	6.4619	6.5113	6.332	6.4669	6.3547	6.3668	6.1287	6.5729	6.3621	6.4975	6.4348
sp|Q6ZQ38|CAND1_MOUSE;sp|Q6ZQ73|CAND2_MOUSE	N/A	N/A	7966600000	1241	136.33	49	0	49	323.31	49.9	49.9	49	49.9	sp|Q6ZQ38|CAND1_MOUSE	N/A	1	0.305987	0.743763	0.988347		0.679418	0.99994	-0.01265	0.971292	0.518207	0.914705	-0.0203252	0.954278	8.508	8.3874	8.4	8.4344	8.4263	8.3721	8.3959	8.4069	8.4323	8.4166	8.4412	8.4085
sp|Q6ZQ18|EFR3B_MOUSE	N/A	N/A	180870000	136	92.405	16	0	16	36.255	24.7	24.7	15	23.1	sp|Q6ZQ18|EFR3B_MOUSE	N/A	1	0.614323	0.562224	0.988347		0.544588	0.99994	-0.0390249	0.914061	0.35215	0.885809	-0.072675	0.845912	6.9752	6.6995	6.76	6.8679	6.6726	6.7341	6.8317	6.8227	6.728	6.773	6.7937	6.9145
sp|Q6ZPQ6|PITM2_MOUSE	N/A	N/A	198110000	159	148.03	15	0	15	70.967	15.6	15.6	14	15	sp|Q6ZPQ6|PITM2_MOUSE	N/A	1	0.863077	0.454039	0.988347		0.414172	0.99994	0.0466751	1.11346	0.810394	0.967677	-0.011225	0.974485	6.7084	6.7519	6.8059	6.8763	6.7356	6.8	6.7975	6.9204	6.8377	6.9016	6.8515	6.7952
sp|Q6ZPJ3|UBE2O_MOUSE	N/A	N/A	580550000	326	140.83	26	0	26	72.379	27.7	27.7	26	27.7	sp|Q6ZPJ3|UBE2O_MOUSE	N/A	1	0.811666	0.474152	0.988347		0.5478	0.99994	0.0217	1.05124	0.615107	0.927813	-0.01485	0.966385	7.3202	7.2661	7.3147	7.289	7.2707	7.2884	7.2109	7.3281	7.291	7.3143	7.3637	7.2506
sp|Q6ZPE2|MTMR5_MOUSE	N/A	N/A	1180600000	563	208.69	39	0	39	223.91	27.5	27.5	39	27.5	sp|Q6ZPE2|MTMR5_MOUSE	N/A	1	0.392647	0.686292	0.988347		0.580826	0.99994	-0.017875	0.959677	0.401732	0.885809	-0.0246999	0.944713	7.6785	7.5769	7.5864	7.5808	7.6096	7.5664	7.5927	7.5857	7.6398	7.627	7.6697	7.57
sp|Q6X893|CTL1_MOUSE	N/A	N/A	653480000	200	73.066	9	0	9	70.245	19.3	19.3	9	19.3	sp|Q6X893|CTL1_MOUSE	N/A	1	1.13874	0.362359	0.988347		0.697039	0.99994	0.0180749	1.0425	0.375334	0.885809	-0.07225	0.84674	7.2668	7.3131	7.4547	7.3492	7.413	7.2963	7.3109	7.3992	7.1046	7.3241	7.3673	7.2536
sp|Q6WVG3|KCD12_MOUSE	N/A	N/A	1203500000	196	35.892	13	0	13	92.679	55	55	11	49.5	sp|Q6WVG3|KCD12_MOUSE	N/A	1	0.661575	0.539431	0.988347		0.389618	0.99994	0.0271	1.06439	0.925804	0.98367	-0.00197506	0.995463	7.6276	7.6155	7.6157	7.6029	7.5744	7.6631	7.6003	7.646	7.6284	7.6398	7.7274	7.6096
sp|Q6WQJ1|DGLA_MOUSE	N/A	N/A	174130000	137	115.37	9	0	9	66.708	12.4	12.4	9	12.4	sp|Q6WQJ1|DGLA_MOUSE	N/A	1	0.0215361	0.978744	0.999576		0.815426	0.99994	0.0118501	1.02766	0.913617	0.98367	0.00677514	1.01572	6.8022	6.784	6.653	6.7765	6.8681	6.7505	6.7008	6.7623	6.6723	6.7485	6.6291	6.6407
sp|Q6VNS1|NTRK3_MOUSE	N/A	N/A	77681000	41	92.759	9	0	5	8.9767	12.2	7.3	5	7.3	sp|Q6VNS1|NTRK3_MOUSE	N/A	1	0.293621	0.752436	0.988347		0.917862	0.99994	0.0267249	1.06347	0.490086	0.904429	0.181775	1.51976	6.1483	5.7592	6.164	6.6184	6.5005	5.8176	5.8756	6.0856	6.6272	6.63	6.4616	6.5997
sp|Q6URW6|MYH14_MOUSE	N/A	N/A	85092000	69	228.58	23	0	15	22.683	13	9.2	15	9.2	sp|Q6URW6|MYH14_MOUSE	N/A	1	0.065798	0.936766	0.994853		0.827335	0.99994	-0.035625	0.921245	0.755177	0.953615	-0.0688248	0.853444	6.7249	6.5101	6.6898	6.5533	6.7333	6.0486	6.2337	6.6179	6.2346	6.3548	6.1794	6.7114
sp|Q6R891|NEB2_MOUSE	N/A	N/A	713190000	218	89.519	17	0	17	89.024	31	31	17	31	sp|Q6R891|NEB2_MOUSE	N/A	1	0.0906166	0.914191	0.994853		0.684275	0.99994	-0.019275	0.956588	0.909066	0.983125	-0.00569999	0.986961	7.4469	7.4386	7.399	7.3151	7.2606	7.4121	7.304	7.3012	7.3842	7.3268	7.3447	7.397
sp|Q6Q477|AT2B4_MOUSE	N/A	N/A	757750000	265	133.07	27	0	15	113.03	27.3	16.8	15	16.8	sp|Q6Q477|AT2B4_MOUSE	N/A	1	0.280738	0.761604	0.988347		0.967691	0.99994	-0.00314999	0.992773	0.611555	0.927813	0.06955	1.17368	7.5346	7.4691	7.3042	7.3635	7.3337	7.1862	7.4281	7.3075	7.6583	7.2359	7.3501	7.6028
sp|Q6PIE5|AT1A2_MOUSE;sp|Q9WV27|AT1A4_MOUSE	N/A	N/A	96535000000	3735	112.22	57	0	57	323.31	55.6	55.6	36	34.3	sp|Q6PIE5|AT1A2_MOUSE	N/A	1	1.03843	0.392841	0.988347		0.252809	0.99994	-0.0462751	0.898928	0.663941	0.935989	-0.0142002	0.967832	9.5486	9.4373	9.4262	9.479	9.4449	9.4387	9.5002	9.471	9.4921	9.4639	9.3665	9.5064
sp|Q6PIC6|AT1A3_MOUSE	N/A	N/A	96395000000	2755	111.69	56	0	37	323.31	59.6	41	36	40.2	sp|Q6PIC6|AT1A3_MOUSE	N/A	1	2.22908	0.163552	0.988347		0.189826	0.99994	-0.0544498	0.882166	0.0365782	0.885809	-0.0637498	0.863476	9.5583	9.4762	9.4716	9.4959	9.4307	9.4233	9.528	9.5102	9.4844	9.511	9.3688	9.4755
sp|Q6PHZ2|KCC2D_MOUSE	N/A	N/A	1102900000	192	56.369	19	0	9	137.58	48.5	26.9	9	26.9	sp|Q6PHZ2|KCC2D_MOUSE	N/A	1	2.44605	0.141787	0.988347		0.0292607	0.99994	0.0988001	1.25545	0.139287	0.885809	0.114575	1.30189	7.4077	7.5718	7.4525	7.5354	7.5357	7.4094	7.5339	7.5098	7.6869	7.3939	7.5662	7.6143
sp|Q6PHU5|SORT_MOUSE	N/A	N/A	244000000	160	91.199	9	0	9	27.977	13	13	9	13	sp|Q6PHU5|SORT_MOUSE	N/A	1	1.82296	0.216428	0.988347		0.664925	0.99994	0.0227501	1.05378	0.0733787	0.885809	-0.05475	0.881556	6.9809	6.8873	6.8859	6.9229	6.8617	6.8592	6.9014	6.9241	6.9047	6.9609	7.0858	6.8845
sp|Q6PHN9|RAB35_MOUSE	N/A	N/A	850610000	285	23.025	8	0	8	189.94	51.7	51.7	8	51.7	sp|Q6PHN9|RAB35_MOUSE	N/A	1	0.109658	0.897319	0.99334		0.938782	0.99994	0.00292492	1.00676	0.719666	0.945662	-0.0143501	0.967498	7.3788	7.4433	7.3585	7.4589	7.4766	7.3285	7.4263	7.3977	7.3898	7.4509	7.3263	7.3622
sp|Q6PH08|ERC2_MOUSE	N/A	N/A	1304800000	460	110.64	29	0	29	163.04	32.7	32.7	22	26.6	sp|Q6PH08|ERC2_MOUSE	N/A	1	0.17059	0.845831	0.991026		0.462667	0.99994	-0.0175751	0.96034	0.698626	0.941593	-0.0150001	0.966051	7.6086	7.5891	7.6062	7.5943	7.5496	7.6437	7.6342	7.6195	7.6959	7.6784	7.6542	7.5782
sp|Q6PGN3|DCLK2_MOUSE	N/A	N/A	666380000	262	82.978	18	0	17	113.28	34	33.1	16	30.8	sp|Q6PGN3|DCLK2_MOUSE	N/A	1	1.61122	0.252279	0.988347		0.202974	0.99994	0.0539499	1.13227	0.744857	0.951064	0.01085	1.0253	7.3151	7.3164	7.2628	7.38	7.3195	7.3362	7.273	7.3461	7.338	7.3964	7.4206	7.297
sp|Q6PGF7|EXOC8_MOUSE	N/A	N/A	253700000	185	81.034	15	0	15	60.558	27	27	15	27	sp|Q6PGF7|EXOC8_MOUSE	N/A	1	0.638214	0.550556	0.988347		0.187889	0.99994	0.043175	1.10452	0.657134	0.935989	0.0209	1.0493	6.9426	6.9258	6.9369	6.986	6.8216	6.9286	6.8312	6.9501	6.9843	6.9093	6.9308	6.9691
sp|Q6PGE7|SC6A7_MOUSE	N/A	N/A	322290000	172	71.065	11	0	11	194.18	19.3	19.3	11	19.3	sp|Q6PGE7|SC6A7_MOUSE	N/A	1	1.17622	0.351714	0.988347		0.218326	0.99994	-0.0648249	0.861341	0.245731	0.885809	-0.0558749	0.879276	7.1473	7.0053	7.0367	6.9426	7.0419	7.0527	7.1079	6.9878	7.0575	7.0135	7.1104	6.9298
sp|Q6PFD5|DLGP3_MOUSE	N/A	N/A	184020000	120	105.87	15	0	14	25.279	21.2	20.4	14	20.4	sp|Q6PFD5|DLGP3_MOUSE	N/A	1	1.15674	0.357197	0.988347		0.0370466	0.99994	-0.0533999	0.884301	0.469924	0.902515	-0.0322999	0.928325	6.8864	6.8146	6.8118	6.7641	6.6925	6.8254	6.8208	6.7869	6.8597	6.8334	6.7732	6.8456
sp|Q6PER3|MARE3_MOUSE	N/A	N/A	1859500000	371	31.966	14	0	14	146.55	58.7	58.7	11	51.6	sp|Q6PER3|MARE3_MOUSE	N/A	1	0.246897	0.786343	0.988347		0.599847	0.99994	-0.0223248	0.949894	0.861971	0.97622	0.0078752	1.0183	7.8242	7.7985	7.7267	7.8067	7.6992	7.7742	7.8212	7.787	7.8534	7.7752	7.6658	7.852
sp|Q6PEB6|PHOCN_MOUSE	N/A	N/A	233860000	120	26.032	7	0	7	59.361	50.2	50.2	7	50.2	sp|Q6PEB6|PHOCN_MOUSE	N/A	1	0.864613	0.453454	0.988347		0.342055	0.99994	-0.18165	0.658188	0.168171	0.885809	-0.0410751	0.909756	6.8595	6.9068	6.9194	6.195	6.9068	6.8386	6.9139	6.8814	6.8127	6.9187	6.9017	6.8891
sp|Q6PDL0|DC1L2_MOUSE	N/A	N/A	529110000	263	54.218	15	0	14	198.2	46.3	43.7	14	43.7	sp|Q6PDL0|DC1L2_MOUSE	N/A	1	0.513544	0.6149	0.988347		0.39398	0.99994	-0.0270501	0.939615	0.431274	0.888069	-0.0200001	0.954992	7.307	7.2865	7.2932	7.2603	7.2966	7.2616	7.2579	7.2611	7.23	7.2334	7.1754	7.2233
sp|Q6PDI5|ECM29_MOUSE	N/A	N/A	108600000	117	203.7	12	0	12	97.561	9.2	9.2	12	9.2	sp|Q6PDI5|ECM29_MOUSE	N/A	1	1.5577	0.262464	0.988347		0.194562	0.99994	-0.1153	0.766832	0.779347	0.961604	0.0280001	1.0666	6.7293	6.5737	6.5484	6.425	6.7423	6.6671	6.4111	6.4092	6.4475	6.5509	6.3706	6.4948
sp|Q6PDG5|SMRC2_MOUSE;sp|P97496|SMRC1_MOUSE	N/A	N/A	44278000	37	132.6	3	0	3	6.2607	3.4	3.4	3	3.4	sp|Q6PDG5|SMRC2_MOUSE;sp|P97496|SMRC1_MOUSE	N/A	1	0.321778	0.732865	0.988347		0.487213	0.99994	-0.12515	0.749635	0.623222	0.929325	-0.0733	0.844695	6.4381	6.2232	6.4524	5.8309	6.2469	6.0023	6.003	6.3547	6.4125	6.4186	6.4027	6.3572
sp|Q6PD03|2A5A_MOUSE	N/A	N/A	150510000	86	56.346	8	0	7	50.402	21.6	20	7	20	sp|Q6PD03|2A5A_MOUSE	N/A	1	1.42767	0.289387	0.988347		0.395368	0.99994	0.0825001	1.20921	0.136068	0.885809	0.13055	1.35067	6.4131	6.7047	6.605	6.7638	6.6429	6.7822	6.6745	6.764	6.7411	6.7274	6.5175	6.776
sp|Q6PCP5|MFF_MOUSE	N/A	N/A	571350000	229	32.931	13	0	13	73.89	64.3	64.3	13	64.3	sp|Q6PCP5|MFF_MOUSE	N/A	1	1.67333	0.241057	0.988347		0.733542	0.99994	0.0198251	1.04671	0.176905	0.885809	-0.0629499	0.865068	7.4044	7.2936	7.2609	7.2267	7.1902	7.2429	7.2502	7.3012	7.2641	7.2489	7.4222	7.2154
sp|Q6PB66|LPPRC_MOUSE	N/A	N/A	1403100000	773	156.61	53	0	53	251.7	51.1	51.1	53	51.1	sp|Q6PB66|LPPRC_MOUSE	N/A	1	0.222322	0.804926	0.988347		0.865839	0.99994	-0.00465012	0.98935	0.575554	0.922006	-0.01625	0.963274	7.7399	7.6685	7.6323	7.7	7.633	7.6423	7.6669	7.6404	7.6964	7.6843	7.6959	7.6867
sp|Q6PB44|PTN23_MOUSE	N/A	N/A	45591000	46	185.21	12	0	12	26.115	10.8	10.8	12	10.8	sp|Q6PB44|PTN23_MOUSE	N/A	1	1.5144	0.271076	0.988347		0.0897613	0.99994	0.2175	1.65006	0.359762	0.885809	0.13175	1.35441	6.3079	6.3158	5.9804	6.0959	6.4689	6.2119	6.0104	6.4247	6.3026	6.0984	6.4307	5.9407
sp|Q6PAK3|ANM8_MOUSE	N/A	N/A	165180000	112	45.276	10	0	7	80.193	28.9	23.9	7	23.9	sp|Q6PAK3|ANM8_MOUSE	N/A	1	0.620922	0.558972	0.988347		0.464943	0.99994	-0.02705	0.939615	0.263454	0.885809	-0.0338	0.925124	6.7856	6.7439	6.7413	6.7126	6.7006	6.7196	6.7211	6.6803	6.7173	6.8094	6.8124	6.7847
sp|Q6P9R2|OXSR1_MOUSE	N/A	N/A	88844000	59	58.213	7	0	6	16.788	19.5	17.6	6	17.6	sp|Q6P9R2|OXSR1_MOUSE	N/A	1	0.96597	0.416825	0.988347		0.210207	0.99994	0.158525	1.44054	0.788275	0.962056	0.0397501	1.09585	6.0971	6.5914	6.4884	6.5136	6.1841	6.5667	6.5632	6.5382	6.5391	6.5233	6.6629	6.5411
sp|Q6P9K9|NRX3A_MOUSE;sp|Q8C985|NRX3B_MOUSE	N/A	N/A	590940000	299	173.43	26	0	23	82.417	21.3	19.4	20	17.3	sp|Q6P9K9|NRX3A_MOUSE	N/A	1	0.395576	0.684446	0.988347		0.41539	0.99994	-0.0293748	0.934599	0.67647	0.936229	-0.0167499	0.962166	7.3471	7.219	7.2014	7.2856	7.2011	7.256	7.2682	7.2465	7.299	7.3018	7.2499	7.2954
sp|Q6P9K8|CSKI1_MOUSE;sp|Q8VHK1|CSKI2_MOUSE	N/A	N/A	824460000	350	150.49	25	0	25	289.29	25.9	25.9	25	25.9	sp|Q6P9K8|CSKI1_MOUSE	N/A	1	1.30893	0.316974	0.988347		0.411413	0.99994	-0.0265502	0.940697	0.191708	0.885809	-0.0483753	0.894591	7.532	7.3959	7.4236	7.4709	7.3828	7.3889	7.4805	7.4559	7.4739	7.4295	7.4367	7.4265
sp|Q6P8X1|SNX6_MOUSE;sp|Q80ZJ7|SNX32_MOUSE	N/A	N/A	190250000	89	46.648	10	0	9	43.021	26.1	23.6	9	23.6	sp|Q6P8X1|SNX6_MOUSE	N/A	1	0.0289976	0.971509	0.999576		0.850607	0.99994	-0.014625	0.966885	0.787339	0.961604	-0.0124002	0.971851	6.8877	6.7859	6.765	6.7951	6.7021	6.8204	6.801	6.9411	6.786	6.7403	6.6134	6.8359
sp|Q6P5F9|XPO1_MOUSE	N/A	N/A	1312500000	426	123.09	32	0	32	161.89	39.4	39.4	32	39.4	sp|Q6P5F9|XPO1_MOUSE	N/A	1	0.650965	0.54445	0.988347		0.780979	0.99994	0.00777507	1.01806	0.305318	0.885809	0.03195	1.07634	7.5931	7.624	7.6417	7.5967	7.7285	7.6218	7.6527	7.6725	7.6872	7.6651	7.6905	7.6429
sp|Q6P5E4|UGGG1_MOUSE	N/A	N/A	110550000	95	176.43	14	0	14	36.776	12.8	12.8	14	12.8	sp|Q6P5E4|UGGG1_MOUSE	N/A	1	15.6369	0.00117893	0.444852		0.00792255	0.99994	0.33535	2.16446	0.00228434	0.725769	0.349825	2.23782	6.277	6.4862	6.1466	6.7055	6.6715	6.656	6.4764	6.6238	6.6142	6.2859	6.7118	6.6435
sp|Q6P4T2|U520_MOUSE	N/A	N/A	249830000	173	244.54	34	0	34	161.11	20.9	20.9	34	20.9	sp|Q6P4T2|U520_MOUSE	N/A	1	1.28951	0.321787	0.988347		0.180503	0.99994	0.0773251	1.19488	0.163591	0.885809	0.0652251	1.16205	6.8914	6.9305	6.8423	6.824	7.0378	6.8604	6.8336	6.9604	6.9183	6.8971	7.0588	6.9088
sp|Q6P4S6|SIK3_MOUSE	N/A	N/A	361340000	177	145.78	14	0	14	65.753	12.4	12.4	14	12.4	sp|Q6P4S6|SIK3_MOUSE	N/A	1	0.807123	0.475982	0.988347		0.20271	0.99994	0.0269498	1.06402	0.669799	0.936229	-0.0183251	0.958683	7.0762	7.0463	7.0735	7.0909	7.1603	7.0348	7.0342	7.1189	6.9825	7.0724	7.108	7.0054
sp|Q6P3A8|ODBB_MOUSE	N/A	N/A	62244000	60	42.88	5	0	5	17.302	16.2	16.2	5	16.2	sp|Q6P3A8|ODBB_MOUSE	N/A	1	3.20909	0.0887039	0.988347		0.0438682	0.99994	-0.187925	0.648746	0.120847	0.885809	-0.1202	0.758229	6.5948	6.4223	6.4617	6.3106	6.5131	6.2512	6.4233	6.1205	6.3299	6.4605	6.3352	6.3653
sp|Q6P2B1|TNPO3_MOUSE	N/A	N/A	189520000	106	104.17	16	0	16	39.832	26.2	26.2	15	25.5	sp|Q6P2B1|TNPO3_MOUSE	N/A	1	0.328238	0.728462	0.988347		0.825307	0.99994	-0.0086	0.980393	0.545284	0.920789	0.025425	1.06029	6.7896	6.8359	6.7438	6.7452	6.8793	6.8094	6.762	6.7925	6.7959	6.7809	6.6683	6.6934
sp|Q6P1F6|2ABA_MOUSE;sp|Q6ZWR4|2ABB_MOUSE	N/A	N/A	1221600000	360	51.691	19	0	19	119.08	62	62	11	42.7	sp|Q6P1F6|2ABA_MOUSE	N/A	1	1.80963	0.218493	0.988347		0.181507	0.99994	0.0337001	1.08069	0.190008	0.885809	0.0344501	1.08256	7.5167	7.5867	7.5974	7.6321	7.6148	7.6314	7.6042	7.5945	7.5748	7.5645	7.6043	7.5996
sp|Q6P1B1|XPP1_MOUSE	N/A	N/A	579410000	200	69.59	16	0	16	47.832	34	34	16	34	sp|Q6P1B1|XPP1_MOUSE	N/A	1	4.48534	0.0445196	0.988347		0.0204966	0.99994	-0.08305	0.825943	0.0860704	0.885809	-0.0500752	0.891097	7.3572	7.2677	7.307	7.2556	7.2699	7.2408	7.3546	7.3086	7.3064	7.3382	7.1929	7.3396
sp|Q6P069|SORCN_MOUSE	N/A	N/A	162140000	61	21.627	9	0	9	39.061	49.5	49.5	9	49.5	sp|Q6P069|SORCN_MOUSE	N/A	1	2.20486	0.166228	0.988347		0.105313	0.99994	0.369475	2.3414	0.979613	0.995276	-0.00662505	0.984861	6.8016	6.8761	6.2058	6.7697	6.1598	6.7864	6.8314	6.9356	6.7228	6.1127	6.848	6.256
sp|Q6NZL0|SOGA3_MOUSE	N/A	N/A	529250000	205	103.48	14	0	14	118.51	16.4	16.4	13	15.3	sp|Q6NZL0|SOGA3_MOUSE	N/A	1	1.46634	0.281041	0.988347		0.436028	0.99994	-0.038375	0.91543	0.195058	0.885809	-0.0663	0.85842	7.4197	7.2417	7.2315	7.2674	7.2029	7.2212	7.3057	7.2969	7.2558	7.2372	7.2346	7.249
sp|Q6NZJ6|IF4G1_MOUSE	N/A	N/A	352930000	191	176.07	25	0	25	79.89	19.6	19.6	20	16.5	sp|Q6NZJ6|IF4G1_MOUSE	N/A	1	0.133259	0.876934	0.99334		0.932491	0.99994	0.00477493	1.01106	0.737322	0.95006	-0.0179751	0.959456	7.199	7.0275	6.9778	7.127	7.0811	7.0051	7.0233	7.0403	7.0797	7.0869	7.1113	7.0492
sp|Q6NXK7|DPP10_MOUSE	N/A	N/A	395370000	150	90.825	17	0	15	21.144	22.8	20.7	15	20.7	sp|Q6NXK7|DPP10_MOUSE	N/A	1	0.55823	0.59083	0.988347		0.0107825	0.99994	0.056325	1.13848	0.48898	0.904429	0.054525	1.13377	7.0937	7.1365	7.041	7.1548	7.0325	7.0317	7.0954	7.1274	7.3397	7.1041	7.1408	7.1484
sp|Q6NVF0|OCRL_MOUSE	N/A	N/A	68157000	52	104.28	9	0	9	19.731	13.1	13.1	9	13.1	sp|Q6NVF0|OCRL_MOUSE	N/A	1	1.33782	0.309977	0.988347		0.25818	0.99994	0.150775	1.41506	0.795127	0.965343	-0.0399499	0.912116	6.5215	6.4292	6.1626	6.5625	6.34	6.0753	6.5748	6.4596	6.3026	6.1322	6.5429	6.5134
sp|Q6NVE8|WDR44_MOUSE	N/A	N/A	40130000	40	101.55	9	0	9	8.1231	10.7	10.7	9	10.7	sp|Q6NVE8|WDR44_MOUSE	N/A	1	0.0845053	0.919687	0.994853		0.747336	0.99994	-0.040725	0.91049	0.703052	0.944723	-0.045	0.901571	6.4415	6.3908	6.3149	6.3441	6.3321	6.3027	6.2481	6.2359	6.3078	6.0908	5.9616	5.9727
sp|Q6NS60|FBX41_MOUSE	N/A	N/A	238510000	106	94.33	10	0	10	25.528	16.6	16.6	10	16.6	sp|Q6NS60|FBX41_MOUSE	N/A	1	1.8291	0.215485	0.988347		0.559447	0.99994	0.0182251	1.04286	0.340124	0.885809	-0.033825	0.925071	6.8584	6.9292	6.99	6.9304	6.8663	6.8636	6.8886	6.9088	6.9272	6.9106	6.9521	6.8552
sp|Q6NS52|DGKB_MOUSE	N/A	N/A	464770000	162	90.271	12	0	12	70.528	19.6	19.6	12	19.6	sp|Q6NS52|DGKB_MOUSE	N/A	1	1.62381	0.249953	0.988347		0.218709	0.99994	0.081175	1.20552	0.211405	0.885809	0.0844249	1.21458	6.949	7.1752	7.1311	7.2017	7.1999	7.1867	7.091	7.1077	7.2267	7.2058	7.217	7.1013
sp|Q6KAR6|EXOC3_MOUSE	N/A	N/A	186290000	130	86.454	17	0	17	33.158	28.3	28.3	17	28.3	sp|Q6KAR6|EXOC3_MOUSE	N/A	1	0.242018	0.789991	0.988347		0.585579	0.99994	-0.0792999	0.833106	0.382215	0.885809	-0.0658499	0.85931	6.9154	6.3381	6.7481	6.8858	6.7313	6.6132	6.7573	6.8534	6.7481	6.8314	6.8577	6.8962
sp|Q6IRU5|CLCB_MOUSE	N/A	N/A	877620000	153	25.171	10	0	10	25.065	38	38	10	38	sp|Q6IRU5|CLCB_MOUSE	N/A	1	0.483889	0.631537	0.988347		0.679228	0.99994	-0.04425	0.903129	0.494687	0.904429	0.050325	1.12286	7.2995	7.5956	7.4739	7.2874	7.4442	7.5943	7.3709	7.3405	7.3167	7.3938	7.1376	7.3842
sp|Q6GQT9|NOMO1_MOUSE	N/A	N/A	101180000	73	133.42	11	0	11	14.183	11.8	11.8	11	11.8	sp|Q6GQT9|NOMO1_MOUSE	N/A	1	1.14936	0.359302	0.988347		0.781589	0.99994	0.0357501	1.0858	0.0939108	0.885809	0.147175	1.40338	6.2807	6.5018	6.5122	6.6672	6.5811	6.6098	6.6301	6.624	6.6428	6.4521	6.2251	6.6301
sp|Q6GQS1|SCMC3_MOUSE	N/A	N/A	232480000	112	52.496	13	0	13	23.493	36.6	36.6	13	36.6	sp|Q6GQS1|SCMC3_MOUSE	N/A	1	0.0638512	0.938566	0.994853		0.733817	0.99994	-0.0146751	0.966774	0.902806	0.983125	-0.00567508	0.987018	6.9382	6.8707	6.7826	6.8596	6.8322	6.854	6.8965	6.9199	6.9598	6.8934	6.8018	6.842
sp|Q6DFW4|NOP58_MOUSE	N/A	N/A	88569000	79	60.342	5	0	5	47.72	13.6	13.6	5	13.6	sp|Q6DFW4|NOP58_MOUSE	N/A	1	0.0187248	0.981488	0.999576		0.844386	0.99994	0.00557482	1.01292	0.871729	0.97622	0.00909996	1.02117	6.5165	6.5051	6.4355	6.5371	6.6291	6.3881	6.4893	6.463	6.4964	6.4832	6.4416	6.4473
sp|Q6A4J8|UBP7_MOUSE	N/A	N/A	286530000	170	128.47	20	0	20	47.591	23.8	23.8	20	23.8	sp|Q6A4J8|UBP7_MOUSE	N/A	1	0.190886	0.829487	0.988347		0.944586	0.99994	0.00380004	1.00879	0.430323	0.888069	-0.0210999	0.952577	7.0494	7.0712	6.9353	6.9658	6.9862	6.9594	6.9883	6.8763	6.9525	6.9957	7.0706	6.9862
sp|Q6A0A9|F120A_MOUSE	N/A	N/A	120270000	80	121.64	15	0	15	16.795	15.1	15.1	15	15.1	sp|Q6A0A9|F120A_MOUSE	N/A	1	0.289414	0.755415	0.988347		0.534203	0.99994	-0.0368249	0.918703	0.718124	0.945662	-0.012675	0.971236	6.7033	6.4924	6.5966	6.7363	6.5977	6.6236	6.6952	6.6285	6.6979	6.6447	6.6353	6.6699
sp|Q69ZK9|NLGN2_MOUSE	N/A	N/A	228840000	85	90.988	11	0	9	34.3	17.6	15	7	11.8	sp|Q69ZK9|NLGN2_MOUSE	N/A	1	1.24029	0.334391	0.988347		0.188948	0.99994	0.028525	1.06789	0.342165	0.885809	-0.190725	0.644577	6.9346	6.9608	6.8766	6.9386	6.9033	6.8672	6.9252	6.9398	6.9269	6.8871	6.8984	6.1632
sp|Q69Z98|BRSK2_MOUSE	N/A	N/A	153470000	103	81.733	10	0	8	43.239	20.4	18.2	8	18.2	sp|Q69Z98|BRSK2_MOUSE	N/A	1	0.714084	0.515413	0.988347		0.661449	0.99994	-0.0330001	0.92683	0.219232	0.885809	-0.07295	0.845376	6.9019	6.5915	6.6869	6.7129	6.6496	6.662	6.7133	6.7546	6.686	6.7343	6.8454	6.747
sp|Q68FM6|PPR29_MOUSE;sp|Q8C8T7|ELFN1_MOUSE	N/A	N/A	153910000	101	90.028	13	0	13	24.216	18.5	18.5	13	18.5	sp|Q68FM6|PPR29_MOUSE	N/A	1	1.50665	0.272654	0.988347		0.0976272	0.99994	-0.0644	0.862184	0.245225	0.885809	-0.0624501	0.866064	6.8448	6.663	6.7139	6.6881	6.5977	6.7001	6.7648	6.723	6.7822	6.7516	6.7434	6.7453
sp|Q68FL6|SYMC_MOUSE	N/A	N/A	455620000	130	101.43	18	0	18	49.17	28.4	28.4	18	28.4	sp|Q68FL6|SYMC_MOUSE	N/A	1	1.3378	0.309981	0.988347		0.42782	0.99994	0.0331999	1.07944	0.49087	0.904429	-0.03155	0.929929	7.2986	7.2343	7.2103	7.2157	7.1179	7.1694	7.2322	7.249	7.2268	7.1434	7.3183	7.2442
sp|Q68FL4|SAHH3_MOUSE	N/A	N/A	439410000	203	66.899	21	0	9	94.623	45.2	26.9	9	26.9	sp|Q68FL4|SAHH3_MOUSE	N/A	1	2.27344	0.158787	0.988347		0.262207	0.99994	-0.0307499	0.931644	0.129602	0.885809	-0.0945001	0.804452	7.2498	7.1334	7.196	7.1666	7.2252	7.1464	7.1467	7.1824	7.0358	7.2061	7.1932	7.0132
sp|Q68FH0|PKP4_MOUSE	N/A	N/A	189510000	125	131.55	17	0	16	56.037	18.3	17.5	16	17.5	sp|Q68FH0|PKP4_MOUSE	N/A	1	0.158066	0.856113	0.991664		0.640679	0.99994	0.0176001	1.04136	0.658394	0.935989	0.0227751	1.05384	6.6839	6.7649	6.7843	6.8169	6.7695	6.7552	6.7999	6.758	6.9092	6.8273	6.826	6.7526
sp|Q68FF6|GIT1_MOUSE;sp|Q9JLQ2|GIT2_MOUSE	N/A	N/A	940220000	431	85.299	27	0	27	146.9	47.7	47.7	27	47.7	sp|Q68FF6|GIT1_MOUSE	N/A	1	5.4847	0.027698	0.988347		0.829965	0.99994	-0.00487518	0.988837	0.0264429	0.885809	0.0555998	1.13658	7.504	7.4723	7.4422	7.4941	7.5009	7.5072	7.4826	7.4715	7.5419	7.4474	7.4188	7.5486
sp|Q68FD9|K1549_MOUSE	N/A	N/A	74907000	38	209.22	7	0	7	13.918	5.3	5.3	7	5.3	sp|Q68FD9|K1549_MOUSE	N/A	1	3.59851	0.0710613	0.988347		0.10186	0.99994	0.29335	1.96494	0.0151747	0.885809	0.336875	2.17208	6.0545	6.5811	5.9862	6.0319	6.5405	6.3682	6.2193	6.5258	6.1983	5.8766	6.1712	6.3771
sp|Q68FD5|CLH1_MOUSE	N/A	N/A	111180000000	5980	191.55	103	0	103	323.31	71.6	71.6	103	71.6	sp|Q68FD5|CLH1_MOUSE	N/A	1	0.0615823	0.940668	0.994853		0.759965	0.99994	-0.00402498	0.990775	0.786698	0.961604	-0.00442505	0.989863	9.5679	9.5552	9.5217	9.5567	9.5679	9.5161	9.5643	9.5463	9.5597	9.5472	9.5268	9.5397
sp|Q68ED2|GRM7_MOUSE	N/A	N/A	252990000	224	102.22	8	0	8	175.7	13.3	13.3	8	13.3	sp|Q68ED2|GRM7_MOUSE	N/A	1	0.112804	0.894569	0.99334		0.715289	0.99994	0.00742495	1.01724	0.877599	0.97622	-0.004825	0.988952	6.9757	6.9121	6.9188	6.9488	6.9679	6.9799	6.901	6.9494	6.8852	6.9456	6.9605	6.8888
sp|Q64737|PUR2_MOUSE	N/A	N/A	302560000	169	107.5	19	0	19	63.351	28.1	28.1	19	28.1	sp|Q64737|PUR2_MOUSE	N/A	1	4.01799	0.0566159	0.988347		0.0223723	0.99994	0.1138	1.29957	0.998533	0.999431	-9.97779e-05	0.99977	7.016	7.0862	7.0204	7.0988	7.076	7.0212	6.9828	7.036	6.925	6.8932	7.1466	6.8898
sp|Q64727|VINC_MOUSE	N/A	N/A	717990000	505	116.72	37	0	37	177.61	45.6	45.6	37	45.6	sp|Q64727|VINC_MOUSE	N/A	1	0.95377	0.421037	0.988347		0.464706	0.99994	-0.0242752	0.945638	0.105314	0.885809	-0.0345001	0.923634	7.4513	7.3096	7.3723	7.3957	7.38	7.3739	7.3867	7.4302	7.3764	7.4173	7.395	7.3593
sp|Q64674|SPEE_MOUSE	N/A	N/A	429840000	155	33.995	13	0	13	33.292	65.2	65.2	13	65.2	sp|Q64674|SPEE_MOUSE	N/A	1	0.37375	0.698348	0.988347		0.463513	0.99994	-0.0405749	0.910804	0.589695	0.923042	-0.02405	0.946128	7.1979	7.0439	7.1	7.122	7.1346	7.1667	7.1697	7.171	7.1065	7.2621	7.2305	7.2257
sp|Q64523|H2A2C_MOUSE;sp|Q6GSS7|H2A2A_MOUSE;sp|Q8CGP6|H2A1H_MOUSE;sp|Q8R1M2|H2AJ_MOUSE;sp|Q8CGP7|H2A1K_MOUSE;sp|Q8CGP5|H2A1F_MOUSE;sp|Q8BFU2|H2A3_MOUSE;sp|C0HKE9|H2A1P_MOUSE;sp|C0HKE8|H2A1O_MOUSE;sp|C0HKE7|H2A1N_MOUSE;sp|C0HKE6|H2A1I_MOUSE;sp|C0HKE5|H2A1G_MOUSE;sp|C0HKE4|H2A1E_MOUSE;sp|C0HKE3|H2A1D_MOUSE;sp|C0HKE2|H2A1C_MOUSE;sp|C0HKE1|H2A1B_MOUSE	N/A	N/A	19943000000	162	13.988	4	0	4	22.327	35.7	35.7	2	28.7	sp|Q64523|H2A2C_MOUSE;sp|Q6GSS7|H2A2A_MOUSE;sp|Q8CGP6|H2A1H_MOUSE;sp|Q8R1M2|H2AJ_MOUSE;sp|Q8CGP7|H2A1K_MOUSE;sp|Q8CGP5|H2A1F_MOUSE;sp|Q8BFU2|H2A3_MOUSE;sp|C0HKE9|H2A1P_MOUSE;sp|C0HKE8|H2A1O_MOUSE;sp|C0HKE7|H2A1N_MOUSE;sp|C0HKE6|H2A1I_MOUSE;sp|C0HKE5|H2A1G_MOUSE;sp|C0HKE4|H2A1E_MOUSE;sp|C0HKE3|H2A1D_MOUSE;sp|C0HKE2|H2A1C_MOUSE;sp|C0HKE1|H2A1B_MOUSE	N/A	1	0.90463	0.43854	0.988347		0.359796	0.99994	-0.0208747	0.953071	0.754436	0.953333	0.00752497	1.01748	8.7821	8.7852	8.8131	8.7711	8.8371	8.7799	8.8326	8.813	8.8502	8.8575	8.8325	8.8482
sp|Q64521|GPDM_MOUSE	N/A	N/A	9211700000	1626	80.953	47	0	47	323.31	76.1	76.1	47	76.1	sp|Q64521|GPDM_MOUSE	N/A	1	4.49979	0.0441987	0.988347		0.223856	0.99994	-0.0117748	0.973252	0.0381044	0.885809	-0.0385001	0.915166	8.4695	8.4553	8.4551	8.4419	8.4525	8.4098	8.4804	8.4756	8.4552	8.4708	8.4559	8.4043
sp|Q64520|KGUA_MOUSE	N/A	N/A	74554000	53	21.918	6	0	6	10.542	46	46	6	46	sp|Q64520|KGUA_MOUSE	N/A	1	0.0737935	0.92942	0.994853		0.740648	0.99994	-0.058825	0.873323	0.806101	0.967677	-0.033125	0.926563	6.5148	6.1807	6.4407	6.5049	6.4789	6.2507	6.1195	5.8916	6.2782	6.1488	6.4113	6.0835
sp|Q64516|GLPK_MOUSE;sp|Q9WU65|GLPK2_MOUSE	N/A	N/A	1054600000	420	61.227	23	0	23	83.289	58.5	58.5	23	58.5	sp|Q64516|GLPK_MOUSE	N/A	1	4.8652	0.0369513	0.988347		0.234555	0.99994	-0.0455749	0.900378	0.0324961	0.885809	-0.0996499	0.794969	7.6917	7.5352	7.6084	7.5336	7.5614	7.4871	7.5703	7.5956	7.4819	7.5532	7.5769	7.4946
sp|Q64514|TPP2_MOUSE	N/A	N/A	1123700000	650	139.88	40	0	40	241.88	41.5	41.5	40	41.5	sp|Q64514|TPP2_MOUSE	N/A	1	0.306067	0.743707	0.988347		0.810905	0.99994	0.00822497	1.01912	0.564158	0.920856	-0.0158501	0.964162	7.6288	7.5163	7.5517	7.5909	7.5145	7.5781	7.5752	7.5911	7.5557	7.5637	7.654	7.6077
sp|Q64487|PTPRD_MOUSE;sp|A2A8L5|PTPRF_MOUSE	N/A	N/A	282140000	190	214.41	25	0	16	70.075	18.5	12.4	16	12.4	sp|Q64487|PTPRD_MOUSE	N/A	1	0.287913	0.756481	0.988347		0.572947	0.99994	-0.020475	0.953949	0.376521	0.885809	-0.022575	0.949347	6.9451	6.8935	6.9701	6.9953	6.8602	6.9447	6.9337	6.9505	6.919	6.9185	6.8462	6.9532
sp|Q64433|CH10_MOUSE	N/A	N/A	1916900000	172	10.963	7	0	7	39.566	57.8	57.8	7	57.8	sp|Q64433|CH10_MOUSE	N/A	1	0.256038	0.779565	0.988347		0.806435	0.99994	0.0263001	1.06243	0.562539	0.920789	0.0788751	1.19915	7.4156	7.8235	7.8371	7.6912	7.6825	7.9816	7.6561	7.6475	7.5449	7.7471	7.5989	7.7624
sp|Q64332|SYN2_MOUSE	N/A	N/A	29000000000	1890	63.372	31	0	27	323.31	63.1	58.9	26	57.5	sp|Q64332|SYN2_MOUSE	N/A	1	0.214074	0.811283	0.988347		0.973616	0.99994	0.00177503	1.0041	0.598878	0.927448	0.0268252	1.06371	8.7878	8.916	8.8941	8.9211	8.9011	8.9574	8.9732	8.9625	8.981	8.964	8.8266	8.8869
sp|Q64331|MYO6_MOUSE	N/A	N/A	263780000	114	146.41	19	0	19	49.211	18.3	18.3	19	18.3	sp|Q64331|MYO6_MOUSE	N/A	1	0.479963	0.633781	0.988347		0.854355	0.99994	-0.01015	0.9769	0.537449	0.920789	0.0416499	1.10065	7.061	6.9481	6.8391	6.8618	7.0283	6.8813	6.9607	6.9824	6.9518	6.9145	6.9424	7.0805
sp|Q64314|CD34_MOUSE	N/A	N/A	63250000	51	40.982	3	0	3	4.5973	10.2	10.2	3	10.2	sp|Q64314|CD34_MOUSE	N/A	1	0.853101	0.457859	0.988347		0.462238	0.99994	0.1036	1.2694	0.274729	0.885809	0.15965	1.44427	6.3958	6.1651	5.9338	6.4056	6.6105	6.3244	6.4008	6.5103	6.2664	6.2398	6.3036	6.4075
sp|Q64310|SURF4_MOUSE	N/A	N/A	158660000	65	30.381	6	0	6	37.81	35.3	35.3	6	35.3	sp|Q64310|SURF4_MOUSE	N/A	1	0.410673	0.675028	0.988347		0.889596	0.99994	-0.0296999	0.933899	0.513656	0.912964	0.115625	1.30504	6.1231	6.195	6.7474	6.6624	6.746	6.6547	6.644	6.7016	6.7817	6.8647	6.7014	6.6593
sp|Q641P0|ARP3B_MOUSE	N/A	N/A	1629800000	381	47.579	16	0	12	71.722	48.3	37.3	12	37.3	sp|Q641P0|ARP3B_MOUSE	N/A	1	0.856796	0.45644	0.988347		0.174414	0.99994	0.0485749	1.11834	0.808223	0.967677	0.00989986	1.02306	7.6925	7.731	7.7333	7.7062	7.829	7.7064	7.6911	7.7952	7.7109	7.7485	7.8273	7.6587
sp|Q64152|BTF3_MOUSE	N/A	N/A	46389000	36	22.031	2	0	2	10.046	20.1	20.1	2	20.1	sp|Q64152|BTF3_MOUSE	N/A	1	0.350361	0.71363	0.988347		0.44312	0.99994	-0.0794499	0.832818	0.985684	0.997959	0.00215018	1.00496	6.1681	6.2785	6.469	6.3184	6.5864	6.3599	6.3424	6.3982	6.3123	6.3914	6.058	6.1209
sp|Q64133|AOFA_MOUSE	N/A	N/A	718870000	224	59.601	12	0	12	65.951	31.6	31.6	12	31.6	sp|Q64133|AOFA_MOUSE	N/A	1	0.178495	0.839418	0.991026		0.583195	0.99994	-0.0215499	0.95159	0.855281	0.973462	-0.0072751	0.983388	7.4853	7.333	7.3671	7.3563	7.3506	7.3506	7.363	7.3855	7.4479	7.3882	7.4426	7.4254
sp|Q64105|SPRE_MOUSE	N/A	N/A	833720000	281	27.883	13	0	13	157.52	62.1	62.1	13	62.1	sp|Q64105|SPRE_MOUSE	N/A	1	5.58689	0.0264575	0.988347		0.895008	0.99994	0.00484991	1.01123	0.0132806	0.885809	-0.1055	0.784332	7.5004	7.4171	7.4612	7.4384	7.3918	7.4433	7.4788	7.5019	7.3145	7.466	7.5684	7.3348
sp|Q640R3|HECAM_MOUSE	N/A	N/A	1219200000	320	46.366	9	0	9	75.946	30.4	30.4	9	30.4	sp|Q640R3|HECAM_MOUSE	N/A	1	0.390478	0.687662	0.988347		0.667457	0.99994	-0.018	0.959401	0.400194	0.885809	-0.037975	0.916273	7.7084	7.5649	7.6274	7.5897	7.659	7.6596	7.6183	7.6168	7.5553	7.5998	7.7105	7.5281
sp|Q64010|CRK_MOUSE	N/A	N/A	175040000	69	33.814	8	0	8	13.256	34.5	34.5	8	34.5	sp|Q64010|CRK_MOUSE	N/A	1	0.905069	0.43838	0.988347		0.216716	0.99994	0.357875	2.27969	0.43638	0.888069	0.2794	1.90283	6.462	6.955	7.0125	6.6831	6.8965	7.0214	5.8087	6.6765	6.0196	6.2614	6.6615	6.7247
sp|Q63932|MP2K2_MOUSE	N/A	N/A	77420000	38	44.402	12	0	5	31.685	39.4	22.7	5	22.7	sp|Q63932|MP2K2_MOUSE	N/A	1	1.66493	0.242538	0.988347		0.191032	0.99994	0.311625	2.04939	0.294145	0.885809	0.0968502	1.24983	6.1796	5.8921	6.0088	6.6494	6.1444	6.256	5.9305	6.3205	6.2463	6.2689	6.7723	6.1285
sp|Q63912|OMGP_MOUSE	N/A	N/A	1404400000	195	49.283	7	0	7	56.611	19.1	19.1	7	19.1	sp|Q63912|OMGP_MOUSE	N/A	1	1.69631	0.23706	0.988347		0.19425	0.99994	-0.103725	0.787544	0.982026	0.996237	-0.00110018	0.99747	7.6966	7.6109	7.6016	7.6684	7.6186	7.628	7.7512	7.6427	7.7084	7.677	7.3895	7.767
sp|Q63844|MK03_MOUSE	N/A	N/A	730420000	256	43.066	15	0	11	23.81	49.2	37.1	11	37.1	sp|Q63844|MK03_MOUSE	N/A	1	0.638057	0.550632	0.988347		0.948862	0.99994	-0.00215006	0.995062	0.404066	0.885809	-0.0387499	0.91464	7.4825	7.4044	7.3656	7.3831	7.3182	7.3758	7.3851	7.3737	7.4636	7.3957	7.4591	7.3163
sp|Q63810|CANB1_MOUSE	N/A	N/A	3949400000	394	19.3	12	0	12	192.38	73.5	73.5	11	68.8	sp|Q63810|CANB1_MOUSE	N/A	1	0.438478	0.658093	0.988347		0.973579	0.99994	0.00197506	1.00456	0.405152	0.885809	-0.0464249	0.898618	8.0766	8.1623	8.1809	7.9726	8.1323	8.1006	8.0469	8.078	8.0439	8.0941	8.1935	7.936
sp|Q63739|TP4A1_MOUSE	N/A	N/A	69708000	28	19.815	5	0	5	11.838	33.5	33.5	2	16.2	sp|Q63739|TP4A1_MOUSE	N/A	1	1.45667	0.2831	0.988347		0.591593	0.99994	0.11185	1.29375	0.106355	0.885809	0.28155	1.91227	6.337	6.6275	6.1392	6.0967	6.4026	6.5634	6.591	6.5774	6.6374	5.9356	6.1486	6.5256
sp|Q62465|VAT1_MOUSE	N/A	N/A	604500000	216	43.096	13	0	13	84.111	42.9	42.9	13	42.9	sp|Q62465|VAT1_MOUSE	N/A	1	1.01802	0.399422	0.988347		0.169783	0.99994	-0.0795999	0.83253	0.792298	0.963717	-0.0173247	0.960894	7.3707	7.1879	7.2618	7.2208	7.392	7.2543	7.2453	7.2518	7.1763	7.1926	7.0915	7.1785
sp|Q62448|IF4G2_MOUSE	N/A	N/A	171420000	126	102.1	11	0	11	50.418	13	13	11	13	sp|Q62448|IF4G2_MOUSE	N/A	1	0.911704	0.435967	0.988347		0.951505	0.99994	0.00362527	1.00838	0.20197	0.885809	0.063475	1.15738	6.7184	6.635	6.7465	6.7547	6.8049	6.6955	6.6344	6.6673	6.8251	6.7878	6.8446	6.8155
sp|Q62446|FKBP3_MOUSE	N/A	N/A	227080000	87	25.147	6	0	6	32.913	40.2	40.2	6	40.2	sp|Q62446|FKBP3_MOUSE	N/A	1	0.135882	0.874703	0.99334		0.763561	0.99994	-0.01745	0.960616	0.644972	0.935126	-0.03105	0.931001	6.8124	6.755	6.8014	6.9088	6.7382	6.8061	6.9821	6.8729	6.9614	6.9081	6.8975	6.8741
sp|Q62443|NPTX1_MOUSE	N/A	N/A	713760000	219	47.117	13	0	13	100.36	35.6	35.6	13	35.6	sp|Q62443|NPTX1_MOUSE	N/A	1	1.58893	0.256461	0.988347		0.142302	0.99994	-0.0578252	0.875336	0.555791	0.920789	0.0396248	1.09553	7.3344	7.3138	7.3337	7.3766	7.2499	7.419	7.3828	7.3028	7.5167	7.4435	7.2699	7.4673
sp|Q62442|VAMP1_MOUSE	N/A	N/A	446900000	153	12.89	3	0	2	204.39	33.9	28	2	28	sp|Q62442|VAMP1_MOUSE	N/A	1	6.05377	0.0215835	0.988347		0.962214	0.99994	-0.00337505	0.992259	0.00928814	0.885809	-0.202675	0.627083	7.1866	7.0078	7.0552	7.0484	7.0399	6.8609	7.0842	7.1166	6.9206	7.147	7.2867	6.8409
sp|Q62433|NDRG1_MOUSE	N/A	N/A	167470000	67	43.008	7	0	7	16.319	27.9	27.9	7	27.9	sp|Q62433|NDRG1_MOUSE	N/A	1	1.267	0.327478	0.988347		0.217572	0.99994	-0.1792	0.661912	0.540596	0.920789	-0.0456249	0.900275	6.8195	6.7303	6.7962	6.2286	6.8835	6.7364	6.8247	6.7659	6.5902	6.6692	6.668	6.717
sp|Q62425|NDUA4_MOUSE	N/A	N/A	5237200000	127	9.3267	6	0	6	20.008	56.1	56.1	6	56.1	sp|Q62425|NDUA4_MOUSE	N/A	1	1.1823	0.350025	0.988347		0.207977	0.99994	-0.0806	0.830615	0.378945	0.885809	-0.0526752	0.885778	8.4389	8.219	8.2242	8.2516	8.2918	8.1818	8.3365	8.3261	8.33	8.2814	8.1619	8.2667
sp|Q62421|SH3G3_MOUSE	N/A	N/A	69339000	34	38.934	4	0	4	22.06	17.6	17.6	4	17.6	sp|Q62421|SH3G3_MOUSE	N/A	1	5.19878	0.0315667	0.988347		0.0143393	0.99994	-0.400225	0.397901	0.0250743	0.885809	-0.3605	0.436014	6.5934	6.4578	6.5344	5.9127	6.0088	6.4734	6.5846	6.0623	5.9793	6.4983	6.177	6.3072
sp|Q62420|SH3G2_MOUSE	N/A	N/A	5340400000	878	39.955	17	0	17	215.85	55.4	55.4	13	46	sp|Q62420|SH3G2_MOUSE	N/A	1	1.22161	0.339331	0.988347		0.160764	0.99994	-0.0415251	0.908814	0.184914	0.885809	-0.0422752	0.907245	8.2246	8.219	8.2263	8.1495	8.151	8.2167	8.2027	8.2136	8.2205	8.2095	8.1149	8.1058
sp|Q62419|SH3G1_MOUSE	N/A	N/A	165790000	101	41.518	13	0	9	71.359	46.5	37.5	9	37.5	sp|Q62419|SH3G1_MOUSE	N/A	1	2.26084	0.160122	0.988347		0.590919	0.99994	0.0157751	1.03699	0.19313	0.885809	-0.24205	0.57273	6.792	6.7859	6.809	6.8134	6.0613	6.7514	6.8197	6.7622	6.7414	6.737	6.8593	6.6354
sp|Q62418|DBNL_MOUSE	N/A	N/A	438570000	140	48.699	13	0	13	181.05	40.6	40.6	13	40.6	sp|Q62418|DBNL_MOUSE	N/A	1	0.0612184	0.941006	0.994853		0.928777	0.99994	0.00784981	1.01824	0.718329	0.945662	0.0257999	1.06121	6.9956	7.2578	7.2659	6.966	7.1422	7.2463	7.1089	7.0849	7.0906	7.0823	7.1754	7.0768
sp|Q62417|SRBS1_MOUSE	N/A	N/A	91310000	44	143.07	11	0	11	16.614	10.9	10.9	11	10.9	sp|Q62417|SRBS1_MOUSE	N/A	1	1.78962	0.221639	0.988347		0.753677	0.99994	0.0723752	1.18134	0.0318794	0.885809	0.33035	2.13969	6.3538	6.072	6.1001	6.6135	6.5731	6.713	6.5146	5.9285	6.5109	6.0457	6.6897	6.5386
sp|Q62393|TPD52_MOUSE	N/A	N/A	123250000	48	24.313	6	0	6	18.647	29.5	29.5	6	29.5	sp|Q62393|TPD52_MOUSE	N/A	1	0.339185	0.721076	0.988347		0.43579	0.99994	-0.0715748	0.848057	0.643699	0.935126	-0.0491748	0.892946	6.831	6.6697	6.6319	6.5102	6.5082	6.779	6.4732	6.4869	6.511	6.5712	6.5542	6.5124
sp|Q62351|TFR1_MOUSE	N/A	N/A	146740000	87	85.73	14	0	14	24.425	21.4	21.4	14	21.4	sp|Q62351|TFR1_MOUSE	N/A	1	1.94519	0.198562	0.988347		0.382254	0.99994	0.155925	1.43194	0.328163	0.885809	-0.308475	0.491502	6.1316	6.6842	6.7425	6.7994	5.8483	5.9085	6.7462	6.6896	6.7078	6.8046	6.8754	6.7264
sp|Q62348|TSN_MOUSE	N/A	N/A	450040000	139	26.201	6	0	6	26.167	33.3	33.3	6	33.3	sp|Q62348|TSN_MOUSE	N/A	1	1.58648	0.256927	0.988347		0.997593	0.99994	0.000150085	1.00035	0.0926866	0.885809	-0.0640999	0.86278	7.2723	7.1855	7.1481	7.0963	7.1815	7.1128	7.2016	7.2341	7.144	7.175	7.2817	7.1023
sp|Q62318|TIF1B_MOUSE	N/A	N/A	481250000	314	88.846	19	0	19	102.35	34.8	34.8	19	34.8	sp|Q62318|TIF1B_MOUSE	N/A	1	0.16741	0.848427	0.991026		0.720636	0.99994	-0.017475	0.960561	0.619811	0.929178	-0.0236251	0.947054	7.3547	7.1816	7.1923	7.208	7.2242	7.2402	7.2375	7.2125	7.2581	7.1865	7.299	7.154
sp|Q62277|SYPH_MOUSE	N/A	N/A	9904700000	499	34.024	8	0	8	143.6	27.7	27.7	8	27.7	sp|Q62277|SYPH_MOUSE	N/A	1	0.17633	0.841169	0.991026		0.987789	0.99994	-0.000874995	0.997987	0.494027	0.904429	0.0232	1.05487	8.4799	8.4611	8.3477	8.5207	8.4606	8.4265	8.4559	8.4033	8.4745	8.4077	8.3026	8.4224
sp|Q62261|SPTB2_MOUSE	N/A	N/A	41832000000	5678	274.22	146	0	146	323.31	70	70	140	67.4	sp|Q62261|SPTB2_MOUSE	N/A	1	1.24252	0.333808	0.988347		0.358073	0.99994	-0.0335751	0.925603	0.217025	0.885809	-0.0453501	0.900845	9.224	9.1064	9.0944	9.1242	9.092	9.0782	9.1593	9.1469	9.1417	9.1052	9.0711	9.0896
sp|Q62205|SCN9A_MOUSE	N/A	N/A	30762000	51	225.81	8	0	1	91.801	4.9	1	1	1	sp|Q62205|SCN9A_MOUSE	N/A	1	1.07759	0.380582	0.988347		0.878881	0.99994	0.03145	1.0751	0.364876	0.885809	-0.20575	0.622659	6.8141	6.2318	6.2811	6.2386	6.3232	5.9522	6.1106	6.4184	5.9935	5.9197	6.3625	6.0336
sp|Q62189|SNRPA_MOUSE;sp|Q9CQI7|RU2B_MOUSE	N/A	N/A	92698000	42	31.835	5	0	5	15.717	19.2	19.2	5	19.2	sp|Q62189|SNRPA_MOUSE	N/A	1	0.0947793	0.910469	0.994853		0.604131	0.99994	-0.0755999	0.840234	0.977154	0.995276	-0.00634993	0.985485	6.2187	6.5699	6.473	6.1627	6.5284	5.9046	6.667	6.2812	6.7351	6.5182	6.5607	6.6834
sp|Q62188|DPYL3_MOUSE	N/A	N/A	3401900000	751	61.936	25	0	19	255.96	65.6	54.2	19	54.2	sp|Q62188|DPYL3_MOUSE	N/A	1	2.94954	0.103484	0.988347		0.570787	0.99994	-0.015625	0.964662	0.0518505	0.885809	-0.0511501	0.888894	8.0419	8.0232	8.0143	8.0111	7.9921	8.0083	8.1123	8.0837	8.0022	8.0511	8.0391	8.0124
sp|Q62186|SSRD_MOUSE	N/A	N/A	156630000	72	18.936	5	0	5	13.212	36.6	36.6	5	36.6	sp|Q62186|SSRD_MOUSE	N/A	1	0.342282	0.719003	0.988347		0.982573	0.99994	0.00535011	1.0124	0.201517	0.885809	0.140175	1.38094	6.7197	5.9824	6.6499	6.8034	6.7603	6.7665	6.7415	6.7427	6.7412	6.3224	6.9264	6.7262
sp|Q62167|DDX3X_MOUSE;sp|P16381|DDX3L_MOUSE	N/A	N/A	1188700000	395	73.101	22	0	21	256.41	42	40.3	4	11.3	sp|Q62167|DDX3X_MOUSE;sp|P16381|DDX3L_MOUSE	N/A	1	1.6202	0.250617	0.988347		0.32749	0.99994	0.0423999	1.10255	0.0335288	0.885809	0.0562749	1.13835	7.5096	7.5842	7.5872	7.5516	7.6129	7.6159	7.5488	7.5744	7.6148	7.5992	7.7042	7.6263
sp|Q62165|DAG1_MOUSE	N/A	N/A	97491000	51	96.904	3	0	3	12.335	4.4	4.4	3	4.4	sp|Q62165|DAG1_MOUSE	N/A	1	1.62518	0.249702	0.988347		0.185551	0.99994	-0.252775	0.55876	0.039404	0.885809	-0.116375	0.764935	6.6499	6.52	6.5493	6.5703	6.5522	6.5754	6.7024	6.5516	6.4345	6.6357	5.8843	6.5097
sp|Q62108|DLG4_MOUSE	N/A	N/A	4295100000	1041	80.471	35	0	35	249.95	56.1	56.1	30	48.8	sp|Q62108|DLG4_MOUSE	N/A	1	0.0114585	0.988621	0.999576		0.930876	0.99994	0.00264979	1.00612	0.950394	0.990476	-0.00125003	0.997126	8.0972	8.1895	8.1518	8.1177	8.0843	8.129	8.1447	8.1371	8.145	8.1045	8.0645	8.1349
sp|Q62059|CSPG2_MOUSE	N/A	N/A	909750000	309	366.78	13	0	13	89.253	5.2	5.2	13	5.2	sp|Q62059|CSPG2_MOUSE	N/A	1	0.129326	0.880291	0.99334		0.66512	0.99994	-0.0168251	0.962	0.696374	0.93972	-0.017925	0.959566	7.5137	7.5116	7.5323	7.413	7.5086	7.5132	7.3962	7.4445	7.4071	7.4573	7.4631	7.3989
sp|Q62048|PEA15_MOUSE	N/A	N/A	2408400000	331	15.054	8	0	8	159.66	77.7	77.7	8	77.7	sp|Q62048|PEA15_MOUSE	N/A	1	1.27109	0.326433	0.988347		0.552681	0.99994	0.0598251	1.14769	0.170485	0.885809	0.14225	1.38755	7.5624	7.9912	7.9177	7.7314	7.9766	7.9953	7.7423	7.7477	7.7761	7.7809	7.7723	7.8243
sp|Q61990|PCBP2_MOUSE	N/A	N/A	1610500000	229	38.221	12	0	9	40.069	46.1	37.6	7	30.4	sp|Q61990|PCBP2_MOUSE	N/A	1	0.574702	0.582249	0.988347		0.183875	0.99994	-0.024325	0.945529	0.477166	0.904429	-0.020825	0.95318	7.7603	7.7189	7.7417	7.7617	7.7009	7.6936	7.7828	7.7366	7.8043	7.7351	7.7054	7.7378
sp|Q61941|NNTM_MOUSE	N/A	N/A	891090000	410	113.84	25	0	25	151.13	33.8	33.8	25	33.8	sp|Q61941|NNTM_MOUSE	N/A	1	0.972725	0.414515	0.988347		0.891203	0.99994	-0.00462496	0.989407	0.297795	0.885809	-0.0369499	0.918439	7.5677	7.4444	7.4407	7.4638	7.4312	7.4345	7.4683	7.5059	7.487	7.4507	7.4948	7.4269
sp|Q61937|NPM_MOUSE	N/A	N/A	390840000	157	32.56	8	0	8	84.192	34.2	34.2	8	34.2	sp|Q61937|NPM_MOUSE	N/A	1	0.991552	0.408158	0.988347		0.887853	0.99994	-0.042725	0.906306	0.189317	0.885809	0.276875	1.8918	6.3654	7.1862	7.1441	6.1092	7.2924	7.2135	6.9811	6.9177	6.9319	6.8749	6.9815	7.0352
sp|Q61885|MOG_MOUSE	N/A	N/A	4713300000	408	28.271	10	0	10	115.3	35.4	35.4	10	35.4	sp|Q61885|MOG_MOUSE	N/A	1	5.53968	0.027022	0.988347		0.0740035	0.99994	-0.1585	0.694225	0.022797	0.885809	-0.216375	0.60761	8.4748	8.1047	8.299	8.1589	8.0713	8.1292	8.2396	8.2551	7.989	8.2017	8.0624	8.1601
sp|Q61879|MYH10_MOUSE	N/A	N/A	6675100000	1988	228.99	98	0	98	323.31	55.3	55.3	77	44.6	sp|Q61879|MYH10_MOUSE	N/A	1	1.61849	0.250932	0.988347		0.903454	0.99994	-0.00362515	0.991688	0.145595	0.885809	-0.0396001	0.912851	8.4263	8.3109	8.3304	8.3443	8.304	8.3254	8.3436	8.3826	8.3413	8.3404	8.3884	8.3116
sp|Q61838|PZP_MOUSE;sp|Q6GQT1|A2MG_MOUSE	N/A	N/A	485300000	215	165.85	28	0	28	61.404	27.4	27.4	28	27.4	sp|Q61838|PZP_MOUSE	N/A	1	0.304684	0.744671	0.988347		0.536425	0.99994	-0.0700251	0.851089	0.606299	0.927813	-0.0481248	0.895108	7.4405	7.1334	7.0936	7.1112	7.2758	7.3074	7.2505	7.2703	7.1504	7.4207	7.4103	7.2792
sp|Q61831|MK10_MOUSE	N/A	N/A	581770000	160	52.532	11	0	11	113.18	36.9	36.9	5	21.6	sp|Q61831|MK10_MOUSE	N/A	1	0.317837	0.735566	0.988347		0.399297	0.99994	0.0218753	1.05166	0.622453	0.929325	0.0156502	1.03669	7.2419	7.2504	7.2325	7.2579	7.2852	7.2181	7.3071	7.2786	7.3342	7.2439	7.326	7.2505
sp|Q61792|LASP1_MOUSE	N/A	N/A	424840000	158	29.994	11	0	10	136.52	43.3	39.5	10	39.5	sp|Q61792|LASP1_MOUSE	N/A	1	1.24901	0.332114	0.988347		0.302504	0.99994	-0.0714749	0.848252	0.651545	0.935126	0.03135	1.07486	7.0533	7.0635	7.0612	7.099	7.0217	7.1395	7.2162	7.1415	7.2524	7.1789	6.9197	7.2214
sp|Q61768|KINH_MOUSE	N/A	N/A	289550000	207	109.55	28	0	17	101.43	37.5	24.1	17	24.1	sp|Q61768|KINH_MOUSE	N/A	1	2.51209	0.135876	0.988347		0.108207	0.99994	-0.08155	0.8288	0.554827	0.920789	-0.0230498	0.94831	7.1012	6.9492	7.0455	7.016	7.0416	6.9793	7.0021	6.897	6.9734	6.9433	6.9037	7.0056
sp|Q61753|SERA_MOUSE	N/A	N/A	1581700000	309	56.585	16	0	16	130.28	34.5	34.5	16	34.5	sp|Q61753|SERA_MOUSE	N/A	1	2.24308	0.162029	0.988347		0.0417365	0.99994	-0.0545249	0.882013	0.173317	0.885809	-0.0422748	0.907246	7.7876	7.6963	7.7454	7.7157	7.6564	7.7009	7.7629	7.7499	7.7398	7.745	7.6609	7.7747
sp|Q61735|CD47_MOUSE	N/A	N/A	1299900000	175	33.097	5	0	5	111.82	16.8	16.8	5	16.8	sp|Q61735|CD47_MOUSE	N/A	1	0.776885	0.488379	0.988347		0.293927	0.99994	0.0533501	1.13071	0.865363	0.97622	-0.00845003	0.980731	7.5705	7.5607	7.5536	7.5303	7.5857	7.4054	7.565	7.6019	7.5972	7.5263	7.7359	7.5933
sp|Q61701|ELAV4_MOUSE	N/A	N/A	144200000	66	42.368	9	0	9	29.715	27.3	27.3	2	6.8	sp|Q61701|ELAV4_MOUSE	N/A	1	0.0149977	0.985139	0.999576		0.995594	0.99994	-0.00119997	0.997241	0.887624	0.978566	-0.0311002	0.930893	6.833	6.7357	6.7843	6.7689	6.7078	6.1754	6.1387	6.2157	6.7561	6.7003	6.7312	6.6926
sp|Q61699|HS105_MOUSE	N/A	N/A	4730700000	1032	96.406	40	0	38	323.31	59.8	57.2	38	57.2	sp|Q61699|HS105_MOUSE	N/A	1	2.72723	0.118599	0.988347		0.409609	0.99994	0.0217249	1.0513	0.0880878	0.885809	0.0581999	1.1434	8.1503	8.1539	8.2047	8.1939	8.1819	8.2355	8.1118	8.2064	8.2091	8.1965	8.196	8.2696
sp|Q61696|HS71A_MOUSE;sp|P17879|HS71B_MOUSE	N/A	N/A	643490000	286	70.078	22	0	19	75.8	48.2	40.7	12	28.2	sp|Q61696|HS71A_MOUSE;sp|P17879|HS71B_MOUSE	N/A	1	0.518749	0.612036	0.988347		0.688127	0.99994	0.0304998	1.07275	0.596056	0.927448	-0.0311	0.930893	7.1571	7.3051	7.3623	7.2165	7.2426	7.3037	7.2849	7.3507	7.2887	7.3978	7.4518	7.2427
sp|Q61656|DDX5_MOUSE	N/A	N/A	867420000	307	69.289	23	0	15	46.625	42.3	28.5	15	28.5	sp|Q61656|DDX5_MOUSE	N/A	1	0.319487	0.734434	0.988347		0.363781	0.99994	-0.0234749	0.947382	0.911352	0.983125	0.00485003	1.01123	7.4488	7.4147	7.4507	7.4919	7.3856	7.4371	7.5009	7.4711	7.5642	7.4824	7.4112	7.5153
sp|Q61644|PACN1_MOUSE	N/A	N/A	4821500000	736	50.575	24	0	24	320.75	61.9	61.9	23	60.1	sp|Q61644|PACN1_MOUSE	N/A	1	0.756718	0.496867	0.988347		0.335949	0.99994	-0.0446997	0.902195	0.719101	0.945662	-0.00950003	0.978363	8.2026	8.2201	8.2027	8.1157	8.1187	8.2085	8.1828	8.1715	8.1886	8.1339	8.0359	8.1682
sp|Q61598|GDIB_MOUSE	N/A	N/A	12879000000	1221	50.537	35	0	35	323.31	80.7	80.7	28	65.6	sp|Q61598|GDIB_MOUSE	N/A	1	0.378714	0.695156	0.988347		0.719866	0.99994	-0.00644994	0.985258	0.630066	0.930748	0.0059998	1.01391	8.6369	8.5864	8.5975	8.5738	8.6068	8.6074	8.5838	8.6019	8.6094	8.6034	8.6337	8.622
sp|Q61584|FXR1_MOUSE	N/A	N/A	147600000	76	76.221	6	0	6	14.072	12.1	12.1	5	10.9	sp|Q61584|FXR1_MOUSE	N/A	1	0.433005	0.661385	0.988347		0.329981	0.99994	-0.0459749	0.89955	0.480836	0.904429	-0.1329	0.736377	6.7718	6.6535	6.5961	6.6718	6.6149	6.7675	6.6959	6.696	6.0744	6.7583	6.6169	6.8337
sp|Q61553|FSCN1_MOUSE	N/A	N/A	4012400000	671	54.507	25	0	25	323.31	60.9	60.9	25	60.9	sp|Q61553|FSCN1_MOUSE	N/A	1	0.828053	0.467625	0.988347		0.464764	0.99994	-0.0361501	0.920132	0.54247	0.920789	0.0335748	1.08038	8.1017	8.1376	8.108	8.1356	8.0592	8.1071	8.1913	8.1269	8.2167	8.1124	7.9687	8.2647
sp|Q61548|AP180_MOUSE	N/A	N/A	13709000000	1300	91.85	26	0	26	323.31	35.7	35.7	24	33.5	sp|Q61548|AP180_MOUSE	N/A	1	0.60818	0.565273	0.988347		0.488646	0.99994	-0.01775	0.959953	0.253768	0.885809	-0.0241249	0.945965	8.6571	8.6265	8.6198	8.6502	8.5684	8.6293	8.6533	8.6279	8.6158	8.6027	8.5573	8.6229
sp|Q61543|GSLG1_MOUSE	N/A	N/A	161300000	73	133.73	14	0	14	94.647	14.8	14.8	14	14.8	sp|Q61543|GSLG1_MOUSE	N/A	1	2.39623	0.146455	0.988347		0.0677547	0.99994	0.400875	2.51695	0.372556	0.885809	0.214975	1.64049	6.1546	6.8448	6.079	6.775	6.7974	6.2393	6.7248	6.8844	6.773	6.7409	6.7986	6.7495
sp|Q61490|CD166_MOUSE	N/A	N/A	1258200000	324	65.091	16	0	16	117.01	36.7	36.7	16	36.7	sp|Q61490|CD166_MOUSE	N/A	1	1.94744	0.19825	0.988347		0.00512939	0.99994	0.04865	1.11854	0.531293	0.920789	0.0190501	1.04484	7.6091	7.6282	7.6066	7.6702	7.6167	7.5925	7.609	7.6673	7.7033	7.5882	7.6418	7.5766
sp|Q61481|PDE1A_MOUSE	N/A	N/A	1009500000	419	64.528	22	0	22	146.73	53.5	53.5	19	46.9	sp|Q61481|PDE1A_MOUSE	N/A	1	0.118465	0.889645	0.99334		0.806382	0.99994	-0.00999999	0.977237	0.849919	0.972946	0.00647497	1.01502	7.6261	7.5553	7.5156	7.5928	7.5177	7.5331	7.5314	7.4976	7.5861	7.4934	7.4808	7.5555
sp|Q61425|HCDH_MOUSE	N/A	N/A	318750000	259	34.463	8	0	8	76.787	39.5	39.5	8	39.5	sp|Q61425|HCDH_MOUSE	N/A	1	3.18419	0.0900047	0.988347		0.0919898	0.99994	0.0714251	1.17876	0.075467	0.885809	0.103575	1.26933	6.8574	7.0124	6.9294	7.0113	7.1173	7.07	7.0023	6.9642	6.9417	6.9647	7.0516	7.0391
sp|Q61423|KCNA4_MOUSE	N/A	N/A	73619000	72	73.469	5	0	3	17.171	9	5.4	3	5.4	sp|Q61423|KCNA4_MOUSE	N/A	1	1.02481	0.397218	0.988347		0.675962	0.99994	0.0257751	1.06115	0.366174	0.885809	-0.17725	0.66489	6.4662	6.3177	6.5	6.4887	5.7295	6.46	6.3887	6.5637	6.4546	6.4279	6.5158	6.4297
sp|Q61411|RASH_MOUSE	N/A	N/A	1468100000	227	21.298	10	0	10	63.264	66.7	66.7	2	11.1	sp|Q61411|RASH_MOUSE	N/A	1	0.000577794	0.999422	0.999872		0.986743	0.99994	-0.000899793	0.99793	0.986524	0.998193	0.00105	1.00242	7.5901	7.6967	7.7543	7.6824	7.7773	7.6647	7.634	7.6767	7.5961	7.6182	7.5372	7.5627
sp|Q61361|PGCB_MOUSE	N/A	N/A	2611800000	524	95.814	29	0	29	227.24	41.8	41.8	29	41.8	sp|Q61361|PGCB_MOUSE	N/A	1	2.22263	0.16426	0.988347		0.120482	0.99994	-0.0605499	0.869862	0.529149	0.920789	-0.0160249	0.963774	7.988	7.9429	7.9196	7.8357	7.9535	7.9324	7.961	7.9153	7.9365	7.904	7.8365	7.8861
sp|Q61335|BAP31_MOUSE	N/A	N/A	77019000	37	27.956	5	0	5	5.6314	24.1	24.1	5	24.1	sp|Q61335|BAP31_MOUSE	N/A	1	0.528201	0.606875	0.988347		0.419995	0.99994	-0.13845	0.727026	0.830818	0.970011	-0.0241749	0.945856	6.5731	5.9258	6.4464	6.5294	6.428	6.4695	6.5346	6.4959	6.565	6.2198	6.269	6.2147
sp|Q61330|CNTN2_MOUSE	N/A	N/A	128750000	96	113.22	11	0	11	43.563	14.7	14.7	11	14.7	sp|Q61330|CNTN2_MOUSE	N/A	1	1.37065	0.302252	0.988347		0.305202	0.99994	-0.0487	0.893923	0.221378	0.885809	-0.163125	0.686871	6.7827	6.6232	6.659	6.5874	6.6314	6.6548	6.703	6.739	6.1915	6.6617	6.662	6.6762
sp|Q61316|HSP74_MOUSE	N/A	N/A	7213900000	1077	94.132	42	0	42	323.31	64.3	64.3	39	59.8	sp|Q61316|HSP74_MOUSE	N/A	1	2.02282	0.188147	0.988347		0.448684	0.99994	0.0185506	1.04364	0.150129	0.885809	-0.0207748	0.95329	8.4035	8.3444	8.367	8.3836	8.346	8.37	8.3649	8.3947	8.337	8.3565	8.4434	8.3558
sp|Q61301|CTNA2_MOUSE;REV__sp|Q9JMB1|THEG_MOUSE	N/A	N/A	3237700000	1162	105.28	43	0	43	323.31	59.8	59.8	35	49.9	sp|Q61301|CTNA2_MOUSE	N/A	1	1.77193	0.224466	0.988347		0.602912	0.99994	-0.012325	0.972019	0.169784	0.885809	-0.053375	0.884352	8.0774	8.0032	7.9893	7.9809	7.9974	7.9329	8.0164	8.0347	8.0379	8.0131	8.0281	7.9145
sp|Q61292|LAMB2_MOUSE	N/A	N/A	80576000	46	196.58	10	0	10	28.186	7.1	7.1	10	7.1	sp|Q61292|LAMB2_MOUSE	N/A	1	0.878029	0.448386	0.988347		0.270864	0.99994	-0.17835	0.663208	0.927718	0.983844	-0.01285	0.970845	6.5877	6.4012	6.3416	6.5215	6.6449	6.569	6.5391	6.0095	6.2192	6.2545	6.0773	6.2384
sp|Q61290|CAC1E_MOUSE	N/A	N/A	245920000	124	257.23	18	0	18	77.606	9.6	9.6	16	8.7	sp|Q61290|CAC1E_MOUSE	N/A	1	0.250713	0.783505	0.988347		0.656007	0.99994	-0.025075	0.943898	0.45798	0.897399	-0.03565	0.921192	6.9885	6.8818	6.8513	6.9457	6.8854	6.7896	6.897	6.9774	6.9446	6.9436	6.7752	6.9182
sp|Q61239|FNTA_MOUSE	N/A	N/A	56975000	104	44.013	5	0	5	120.36	18.6	18.6	5	18.6	sp|Q61239|FNTA_MOUSE	N/A	1	0.546024	0.597289	0.988347		0.2882	0.99994	-0.123	0.753356	0.792454	0.963717	-0.0334748	0.925817	6.4163	6.3548	6.3724	6.2588	6.5075	6.3447	6.1556	6.1008	6.0279	6.2268	5.9647	6.1571
sp|Q61234|SNTA1_MOUSE	N/A	N/A	210540000	134	53.664	9	0	9	54.711	26.2	26.2	8	24.9	sp|Q61234|SNTA1_MOUSE	N/A	1	0.811831	0.474086	0.988347		0.282266	0.99994	0.0638748	1.15844	0.452314	0.895797	0.0395249	1.09528	6.6985	6.8659	6.8653	6.831	6.8991	6.9063	6.8207	6.8187	6.7925	6.8595	6.9839	6.8042
sp|Q61233|PLSL_MOUSE	N/A	N/A	22179000	39	70.148	10	0	5	11.346	19	10.8	5	10.8	sp|Q61233|PLSL_MOUSE	N/A	1	1.54839	0.264288	0.988347		0.197517	0.99994	-0.212775	0.612668	0.973827	0.994851	-0.00572503	0.986904	6.6007	6.0842	6.3705	6.143	6.3676	6.21	5.9039	6.0393	6.1163	6.3329	6.0904	6.4912
sp|Q61207|SAP_MOUSE	N/A	N/A	1887000000	308	61.422	10	0	10	118.59	19.2	19.2	10	19.2	sp|Q61207|SAP_MOUSE	N/A	1	4.87661	0.0367494	0.988347		0.765458	0.99994	0.0157	1.03681	0.00513358	0.843207	0.12835	1.34385	7.5616	7.7568	7.6448	7.5644	7.7798	7.7605	7.638	7.5597	7.6797	7.586	7.6123	7.7238
sp|Q61206|PA1B2_MOUSE	N/A	N/A	1245600000	202	25.581	9	0	9	76.376	68.6	68.6	9	68.6	sp|Q61206|PA1B2_MOUSE	N/A	1	0.413307	0.673401	0.988347		0.610915	0.99994	0.0416001	1.10053	0.411593	0.885809	0.0677501	1.16883	7.4436	7.715	7.7107	7.5057	7.7045	7.696	7.4863	7.5099	7.5622	7.5557	7.6321	7.5046
sp|Q61187|TS101_MOUSE	N/A	N/A	116390000	56	44.123	9	0	9	14.789	25.6	25.6	9	25.6	sp|Q61187|TS101_MOUSE	N/A	1	0.820573	0.470591	0.988347		0.284638	0.99994	-0.1072	0.781268	0.221413	0.885809	-0.0862999	0.819785	6.7843	6.6846	6.7237	6.7306	6.4676	6.6587	6.6744	6.3526	6.7399	6.7105	6.6963	6.6815
sp|Q61171|PRDX2_MOUSE	N/A	N/A	6940300000	402	21.778	11	0	11	68.982	70.2	70.2	11	70.2	sp|Q61171|PRDX2_MOUSE	N/A	1	0.117959	0.890084	0.99334		0.67462	0.99994	0.0188751	1.04442	0.753004	0.952781	0.011925	1.02784	8.3299	8.4129	8.4283	8.3009	8.3613	8.4116	8.295	8.3197	8.3543	8.3301	8.4253	8.3038
sp|Q61166|MARE1_MOUSE	N/A	N/A	424910000	181	30.016	12	0	10	161.77	54.1	50.4	10	50.4	sp|Q61166|MARE1_MOUSE	N/A	1	2.58719	0.129516	0.988347		0.125181	0.99994	0.0463251	1.11256	0.100875	0.885809	0.0860251	1.21906	7.0984	7.1493	7.0572	7.1613	7.0981	7.1876	7.1559	7.1505	7.1545	7.0659	7.1016	7.2813
sp|Q61165|SL9A1_MOUSE	N/A	N/A	65719000	45	91.467	6	0	6	7.5151	10	10	6	10	sp|Q61165|SL9A1_MOUSE	N/A	1	0.875464	0.44935	0.988347		0.547047	0.99994	-0.0932	0.806863	0.623353	0.929325	0.072525	1.18175	6.5949	6.3179	6.4862	6.2483	6.4144	6.4538	6.1307	6.0391	6.4432	6.0573	6.291	6.2478
sp|Q61151|2A5E_MOUSE	N/A	N/A	1063100000	367	54.713	19	0	19	243.25	42.4	42.4	15	33.4	sp|Q61151|2A5E_MOUSE	N/A	1	0.593287	0.572749	0.988347		0.436676	0.99994	-0.021475	0.951755	0.246046	0.885809	-0.025625	0.942703	7.571	7.5379	7.5471	7.5955	7.5134	7.4961	7.5676	7.5046	7.5248	7.5267	7.4885	7.5756
sp|Q61137|ASTN1_MOUSE	N/A	N/A	194470000	130	144.88	11	0	11	100.16	15.2	15.2	11	15.2	sp|Q61137|ASTN1_MOUSE	N/A	1	1.22307	0.338941	0.988347		0.505687	0.99994	0.0757001	1.19042	0.165415	0.885809	0.142675	1.38891	6.4813	6.9354	6.8777	6.8435	6.9226	6.8755	6.6837	6.6639	6.7751	6.7756	6.6783	6.8158
sp|Q61102|ABCB7_MOUSE	N/A	N/A	143880000	113	82.58	9	0	9	87.973	17.4	17.4	9	17.4	sp|Q61102|ABCB7_MOUSE	N/A	1	0.0714992	0.93152	0.994853		0.765793	0.99994	0.0210749	1.04972	0.703445	0.944723	0.0228999	1.05414	6.5562	6.7481	6.6797	6.7813	6.7729	6.667	6.6501	6.6226	6.6972	6.7055	6.5238	6.546
sp|Q61097|KSR1_MOUSE	N/A	N/A	136350000	83	96.754	11	0	11	15.486	16.4	16.4	11	16.4	sp|Q61097|KSR1_MOUSE	N/A	1	2.15052	0.172428	0.988347		0.183262	0.99994	0.1769	1.5028	0.188565	0.885809	0.1713	1.48354	6.1642	6.6809	6.6278	6.6277	6.6431	6.66	6.5798	6.6595	6.6806	6.6464	6.7577	6.7197
sp|Q61081|CDC37_MOUSE	N/A	N/A	611990000	182	44.593	9	0	9	200.02	26.9	26.9	9	26.9	sp|Q61081|CDC37_MOUSE	N/A	1	1.20636	0.343431	0.988347		0.704223	0.99994	0.0281249	1.0669	0.257175	0.885809	-0.0741999	0.842947	7.3993	7.2414	7.3609	7.2953	7.3281	7.3135	7.2182	7.3449	7.1961	7.3033	7.5126	7.1472
sp|Q61035|SYHC_MOUSE;sp|Q99KK9|SYHM_MOUSE	N/A	N/A	574490000	254	57.432	17	0	17	93.686	38.1	38.1	17	38.1	sp|Q61035|SYHC_MOUSE	N/A	1	0.348338	0.714971	0.988347		0.622556	0.99994	-0.0126749	0.971237	0.721588	0.945662	0.007725	1.01795	7.3011	7.2328	7.2661	7.3308	7.2881	7.2707	7.2909	7.2574	7.2939	7.3163	7.3027	7.3526
sp|Q61024|ASNS_MOUSE	N/A	N/A	153520000	90	64.282	11	0	11	62.001	23.4	23.4	11	23.4	sp|Q61024|ASNS_MOUSE	N/A	1	0.0645687	0.937902	0.994853		0.776928	0.99994	0.01345	1.03145	0.768549	0.95865	0.03355	1.08031	6.776	6.6913	6.7286	6.6831	6.6562	6.5942	6.6895	6.6911	6.6733	6.6542	6.8366	7.0588
sp|Q61016|GBG7_MOUSE	N/A	N/A	565890000	85	7.4796	6	0	6	13.685	83.8	83.8	6	83.8	sp|Q61016|GBG7_MOUSE	N/A	1	0.390278	0.687789	0.988347		0.670652	0.99994	-0.0402001	0.911591	0.42865	0.888069	-0.08515	0.821959	7.3142	7.2132	7.1816	7.3314	7.0914	7.1337	7.4976	7.4405	7.4063	7.3147	7.1622	7.3361
sp|Q60996|2A5G_MOUSE	N/A	N/A	606730000	246	60.824	14	0	12	154.17	36.6	31.5	12	31.5	sp|Q60996|2A5G_MOUSE	N/A	1	2.82873	0.111385	0.988347		0.128904	0.99994	0.0713499	1.17856	0.090252	0.885809	0.0900248	1.23034	7.1254	7.3524	7.2671	7.301	7.3827	7.3118	7.2814	7.2735	7.3208	7.2301	7.2625	7.2488
sp|Q60972|RBBP4_MOUSE	N/A	N/A	120330000	51	47.655	7	0	7	20.751	14.8	14.8	2	6.1	sp|Q60972|RBBP4_MOUSE	N/A	1	2.53799	0.13364	0.988347		0.147863	0.99994	-0.35675	0.439795	0.562494	0.920789	-0.0256	0.942758	6.7611	6.69	6.6397	5.7564	6.6512	6.7213	6.6282	6.6114	6.6844	6.7313	6.2755	6.601
sp|Q60960|IMA5_MOUSE	N/A	N/A	140910000	104	60.182	9	0	9	63.5	24.7	24.7	4	12.6	sp|Q60960|IMA5_MOUSE	N/A	1	0.700656	0.521428	0.988347		0.349007	0.99994	-0.07415	0.843044	0.451844	0.895797	-0.0551251	0.880795	6.933	6.6068	6.6968	6.635	6.7429	6.6028	6.684	6.675	6.7307	6.6913	6.7917	6.7082
sp|Q60932|VDAC1_MOUSE	N/A	N/A	33384000000	1178	32.351	19	0	19	323.31	68.9	68.9	19	68.9	sp|Q60932|VDAC1_MOUSE	N/A	1	0.23731	0.79353	0.988347		0.58557	0.99994	0.0363748	1.08736	0.819638	0.967677	0.01225	1.02861	8.8678	8.9572	9.0034	8.9838	8.9734	9.045	9.0663	9.0906	8.9959	9.0761	9.1275	9.0483
sp|Q60931|VDAC3_MOUSE	N/A	N/A	7589700000	456	30.752	12	0	12	281.15	49.5	49.5	12	49.5	sp|Q60931|VDAC3_MOUSE	N/A	1	0.537027	0.602105	0.988347		0.729613	0.99994	0.00852489	1.01982	0.39341	0.885809	-0.013325	0.969784	8.4206	8.3863	8.4279	8.3931	8.4167	8.3737	8.3864	8.4117	8.3804	8.4029	8.4808	8.4137
sp|Q60930|VDAC2_MOUSE	N/A	N/A	11114000000	562	31.732	17	0	17	172.56	70.5	70.5	17	70.5	sp|Q60930|VDAC2_MOUSE	N/A	1	0.382045	0.693024	0.988347		0.657448	0.99994	0.0144	1.03371	0.738226	0.950442	-0.00884986	0.979829	8.5119	8.5414	8.5557	8.5533	8.5318	8.5605	8.5946	8.6174	8.5616	8.6142	8.6219	8.5871
sp|Q60902|EP15R_MOUSE	N/A	N/A	207410000	139	99.307	18	0	18	117.32	25.8	25.8	18	25.8	sp|Q60902|EP15R_MOUSE	N/A	1	0.336168	0.723103	0.988347		0.989723	0.99994	-0.000849963	0.998045	0.534839	0.920789	0.0427749	1.10351	6.84	6.9049	6.9148	6.7758	6.7892	6.8228	6.7687	6.7708	6.9576	6.672	6.7406	6.797
sp|Q60875|ARHG2_MOUSE	N/A	N/A	980410000	377	111.97	31	0	31	118.35	42.1	42.1	31	42.1	sp|Q60875|ARHG2_MOUSE	N/A	1	1.56084	0.261854	0.988347		0.803137	0.99994	-0.00577509	0.98679	0.184222	0.885809	-0.046875	0.897687	7.5442	7.4843	7.5034	7.5252	7.4515	7.4537	7.5071	7.5195	7.5654	7.5633	7.5659	7.4599
sp|Q60870|REEP5_MOUSE	N/A	N/A	442460000	77	21.05	2	0	2	19.75	10.3	10.3	2	10.3	sp|Q60870|REEP5_MOUSE	N/A	1	1.22081	0.339546	0.988347		0.250747	0.99994	-0.08715	0.818182	0.868908	0.97622	0.0101249	1.02359	7.1753	6.9945	7.0156	7.1597	7.0036	7.0768	7.1247	7.0602	7.2045	7.1221	6.8747	7.1933
sp|Q60865|CAPR1_MOUSE	N/A	N/A	181500000	137	78.168	7	0	7	50.563	14	14	7	14	sp|Q60865|CAPR1_MOUSE	N/A	1	1.07456	0.381513	0.988347		0.4952	0.99994	-0.11135	0.773838	0.167169	0.885809	0.078775	1.19888	6.7173	6.8112	6.808	6.7666	6.8902	6.8978	6.7348	6.7616	6.7243	6.7	6.1753	6.7629
sp|Q60864|STIP1_MOUSE	N/A	N/A	2271700000	549	62.581	26	0	26	288.22	48.8	48.8	26	48.8	sp|Q60864|STIP1_MOUSE	N/A	1	1.14165	0.361517	0.988347		0.984686	0.99994	-0.000699994	0.99839	0.289567	0.885809	0.0627249	1.15538	7.7506	7.8577	7.86	7.846	7.7629	7.9605	7.8098	7.8194	7.8477	7.8567	7.7512	7.9569
sp|Q60854|SPB6_MOUSE	N/A	N/A	348630000	190	42.598	14	0	14	231.92	42.9	42.9	14	42.9	sp|Q60854|SPB6_MOUSE	N/A	1	0.0655013	0.93704	0.994853		0.879103	0.99994	-0.00614977	0.985939	0.826872	0.968569	0.00765002	1.01777	6.9667	6.977	7.0399	7.0019	7.082	6.9698	7.008	6.9653	7.0593	7.0627	7.1085	6.9968
sp|Q60780|GAS7_MOUSE	N/A	N/A	111750000	60	48.173	5	0	5	8.4817	14.5	14.5	5	14.5	sp|Q60780|GAS7_MOUSE	N/A	1	0.310168	0.740858	0.988347		0.520173	0.99994	-0.0681	0.85487	0.567661	0.920856	-0.0335748	0.925604	6.6542	6.6143	6.4926	6.6878	6.4984	6.5939	6.6877	6.5868	6.666	6.606	6.2792	6.5479
sp|Q60771|CLD11_MOUSE	N/A	N/A	7166300000	331	22.114	6	0	6	53.83	30.4	30.4	6	30.4	sp|Q60771|CLD11_MOUSE	N/A	1	1.74269	0.229237	0.988347		0.0852966	0.99994	-0.133925	0.734641	0.164767	0.885809	-0.12775	0.745161	8.4685	8.1844	8.3846	8.3048	8.2942	8.2865	8.3769	8.3903	8.0517	8.3217	8.1365	8.4083
sp|Q60770|STXB3_MOUSE	N/A	N/A	46618000	70	67.942	9	0	9	41.338	18.2	18.2	9	18.2	sp|Q60770|STXB3_MOUSE	N/A	1	1.41706	0.29173	0.988347		0.151284	0.99994	-0.2246	0.596211	0.827429	0.968569	0.0377002	1.09069	6.4265	6.1767	6.4814	6.0977	6.6673	5.9545	6.2267	5.8262	6.5291	6.2885	6.4241	6.423
sp|Q60749|KHDR1_MOUSE	N/A	N/A	319980000	63	48.37	3	0	3	18.047	9.7	9.7	2	7.7	sp|Q60749|KHDR1_MOUSE	N/A	1	0.389635	0.688196	0.988347		0.592792	0.99994	-0.0860001	0.820351	0.77987	0.961604	0.0204749	1.04827	6.8202	7.0006	7.0849	7.074	6.9944	7.0119	7.0249	7.0686	7.1157	7.0479	6.4907	6.9378
sp|Q60738|ZNT1_MOUSE	N/A	N/A	94053000	65	54.716	4	0	4	26.932	12.3	12.3	4	12.3	sp|Q60738|ZNT1_MOUSE	N/A	1	1.33086	0.311644	0.988347		0.718307	0.99994	0.0297749	1.07096	0.290813	0.885809	-0.213075	0.612244	6.5426	6.4659	6.4333	6.3915	6.1257	5.8271	6.4891	6.474	6.5947	6.4838	6.7365	6.549
sp|Q60737|CSK21_MOUSE	N/A	N/A	1741000000	458	45.133	17	0	17	194.28	51.7	51.7	17	51.7	sp|Q60737|CSK21_MOUSE	N/A	1	1.50761	0.272456	0.988347		0.914424	0.99994	-0.004475	0.989749	0.0478533	0.885809	-0.0535001	0.884097	7.8325	7.7542	7.8042	7.7343	7.744	7.7109	7.7552	7.7621	7.7683	7.7684	7.8918	7.7231
sp|Q60692|PSB6_MOUSE	N/A	N/A	569830000	226	25.378	7	0	7	23.122	41.2	41.2	7	41.2	sp|Q60692|PSB6_MOUSE	N/A	1	0.609391	0.564671	0.988347		0.258863	0.99994	-0.05045	0.890328	0.838806	0.972946	-0.010875	0.97527	7.3266	7.2845	7.2147	7.2716	7.1759	7.2739	7.3248	7.2761	7.3255	7.3292	7.1613	7.3765
sp|Q60676|PPP5_MOUSE	N/A	N/A	598880000	242	56.876	14	0	14	145.88	35.1	35.1	14	35.1	sp|Q60676|PPP5_MOUSE	N/A	1	2.91996	0.105354	0.988347		0.447316	0.99994	-0.0285249	0.93643	0.0833612	0.885809	-0.0879	0.81677	7.4089	7.2753	7.3091	7.3144	7.2501	7.2131	7.2625	7.3263	7.3039	7.3056	7.256	7.1674
sp|Q60668|HNRPD_MOUSE	N/A	N/A	1771300000	218	38.354	10	0	10	75.666	24.8	24.8	9	22.5	sp|Q60668|HNRPD_MOUSE	N/A	1	0.994022	0.407333	0.988347		0.720539	0.99994	0.0196248	1.04622	0.247475	0.885809	0.0659249	1.16392	7.5349	7.6844	7.6536	7.7102	7.6404	7.753	7.7434	7.7104	7.7368	7.6851	7.5905	7.7505
sp|Q60634|FLOT2_MOUSE	N/A	N/A	1138600000	362	47.037	19	0	19	188.78	51.2	51.2	19	51.2	sp|Q60634|FLOT2_MOUSE	N/A	1	1.23041	0.336993	0.988347		0.855676	0.99994	-0.01085	0.975327	0.208365	0.885809	-0.078725	0.834209	7.7459	7.607	7.5622	7.5314	7.5553	7.5144	7.5835	7.5733	7.6176	7.5655	7.702	7.4549
sp|Q60631|GRB2_MOUSE	N/A	N/A	318330000	155	25.238	12	0	12	51.265	64.5	64.5	12	64.5	sp|Q60631|GRB2_MOUSE	N/A	1	1.74589	0.228708	0.988347		0.573957	0.99994	0.0536251	1.13142	0.136043	0.885809	0.162425	1.45353	6.6772	7.0802	7.0101	6.9347	6.8931	7.1774	6.9464	6.9257	7.0279	6.9122	6.8198	7.0972
sp|Q60625|ICAM5_MOUSE	N/A	N/A	2141800000	665	96.944	29	0	29	186.8	36.9	36.9	29	36.9	sp|Q60625|ICAM5_MOUSE	N/A	1	0.286841	0.757244	0.988347		0.749147	0.99994	-0.00507498	0.988382	0.53714	0.920789	-0.014375	0.967442	7.8062	7.8385	7.8259	7.844	7.7842	7.8386	7.8612	7.8364	7.864	7.8519	7.806	7.8009
sp|Q60605|MYL6_MOUSE;sp|Q8CI43|MYL6B_MOUSE	N/A	N/A	727460000	207	16.93	8	0	8	90.871	55.6	55.6	8	55.6	sp|Q60605|MYL6_MOUSE	N/A	1	0.382213	0.692917	0.988347		0.778834	0.99994	-0.0206	0.953674	0.576483	0.922006	0.0484	1.11789	7.16	7.3866	7.3612	7.1504	7.2052	7.4698	7.2406	7.2102	7.1587	7.2178	7.15	7.3395
sp|Q60598|SRC8_MOUSE	N/A	N/A	318470000	145	61.249	11	0	11	98.741	18.9	18.9	11	18.9	sp|Q60598|SRC8_MOUSE	N/A	1	0.283183	0.759853	0.988347		0.901365	0.99994	0.0210249	1.0496	0.450756	0.895797	0.11055	1.28988	6.6437	7.1641	7.0966	6.9462	6.9148	7.2447	6.8833	6.9897	6.7759	6.9276	6.5353	7.058
sp|Q60597|ODO1_MOUSE	N/A	N/A	7197600000	1347	116.45	47	0	47	323.31	53.1	53.1	47	53.1	sp|Q60597|ODO1_MOUSE	N/A	1	1.3035	0.318312	0.988347		0.627231	0.99994	-0.0127997	0.970958	0.0943314	0.885809	-0.03615	0.920132	8.4049	8.3296	8.3406	8.3297	8.3188	8.3152	8.3624	8.3578	8.3679	8.3792	8.4188	8.3406
sp|Q5XJY5|COPD_MOUSE	N/A	N/A	195720000	81	57.229	10	0	10	33.837	26.4	26.4	10	26.4	sp|Q5XJY5|COPD_MOUSE	N/A	1	0.281199	0.761274	0.988347		0.777148	0.99994	-0.0126249	0.971349	0.689403	0.936676	0.0205002	1.04834	6.8459	6.7354	6.7565	6.8415	6.7291	6.7609	6.6945	6.7483	6.8458	6.8299	6.7511	6.873
sp|Q5U458|DJC11_MOUSE	N/A	N/A	417790000	175	63.232	14	0	14	79.898	34.9	34.9	14	34.9	sp|Q5U458|DJC11_MOUSE	N/A	1	3.63353	0.0696949	0.988347		0.253147	0.99994	0.0436499	1.10573	0.147544	0.885809	-0.057075	0.876849	7.1906	7.1442	7.1228	7.1451	7.1312	7.0684	7.1384	7.1842	7.1366	7.1209	7.2738	7.0082
sp|Q5U3K5|RABL6_MOUSE	N/A	N/A	125460000	109	79.83	7	0	7	9.0521	11.7	11.7	7	11.7	sp|Q5U3K5|RABL6_MOUSE	N/A	1	0.747551	0.500785	0.988347		0.36271	0.99994	-0.130875	0.739818	0.673235	0.936229	-0.0276752	0.938264	6.7763	6.7176	6.5636	6.1598	6.5768	6.5311	6.5691	6.5229	6.7057	6.6528	6.638	6.6375
sp|Q5SYD0|MYO1D_MOUSE;sp|Q5SUA5|MYO1G_MOUSE	N/A	N/A	270750000	182	116.08	24	0	24	55.16	27.8	27.8	24	27.8	sp|Q5SYD0|MYO1D_MOUSE	N/A	1	2.54285	0.133226	0.988347		0.32558	0.99994	-0.06945	0.852217	0.0961508	0.885809	-0.230725	0.587862	7.0984	6.8259	7.1171	7.0034	7.0833	6.7732	7.0011	7.0776	6.5458	6.9642	6.9961	6.8556
sp|Q5SVL6|RPGP2_MOUSE	N/A	N/A	90747000	76	78.253	7	0	6	78.157	13.8	12.5	6	12.5	sp|Q5SVL6|RPGP2_MOUSE	N/A	1	3.51601	0.0744122	0.988347		0.471442	0.99994	0.0433999	1.1051	0.0343355	0.885809	0.126375	1.33775	6.3239	6.4657	6.5216	6.5702	6.5316	6.5156	6.388	6.4199	6.5486	6.4559	6.4072	6.5991
sp|Q5SUR0|PUR4_MOUSE	N/A	N/A	89284000	72	144.63	7	0	7	9.8254	7.4	7.4	7	7.4	sp|Q5SUR0|PUR4_MOUSE	N/A	1	4.17069	0.0522654	0.988347		0.310657	0.99994	-0.03505	0.922465	0.0745068	0.885809	-0.36595	0.430576	6.6357	6.4842	6.5492	6.5243	5.7673	6.431	6.5817	6.581	6.5085	6.5366	6.5735	6.1326
sp|Q5SSM3|RHG44_MOUSE;sp|Q3UIA2|RHG17_MOUSE	N/A	N/A	263050000	170	88.993	13	0	13	85.685	22.7	22.7	13	22.7	sp|Q5SSM3|RHG44_MOUSE	N/A	1	0.267811	0.77094	0.988347		0.512464	0.99994	0.026225	1.06225	0.790415	0.963223	0.00737488	1.01713	6.9603	6.8764	6.9809	7.0196	6.9523	6.9226	6.9411	7.0013	6.9479	6.9488	7.0387	7.0378
sp|Q5SSL4|ABR_MOUSE	N/A	N/A	1314100000	526	97.666	26	0	26	120.86	42	42	24	39.9	sp|Q5SSL4|ABR_MOUSE	N/A	1	0.256758	0.779034	0.988347		0.431472	0.99994	-0.014025	0.968222	0.658316	0.935989	-0.010875	0.97527	7.6947	7.6363	7.6481	7.6323	7.6846	7.6565	7.6291	7.6306	7.6462	7.6532	7.6698	7.5943
sp|Q5SRX1|TM1L2_MOUSE	N/A	N/A	896320000	325	55.662	18	0	18	121.66	45	45	18	45	sp|Q5SRX1|TM1L2_MOUSE	N/A	1	0.151672	0.861421	0.99334		0.624569	0.99994	0.0175498	1.04124	0.626653	0.929325	0.0111248	1.02595	7.4042	7.4097	7.4169	7.403	7.4184	7.3942	7.4092	7.3545	7.4667	7.3782	7.5115	7.3737
sp|Q5SQX6|CYFP2_MOUSE	N/A	N/A	8143100000	1597	145.66	59	0	59	323.31	53.6	53.6	37	33.1	sp|Q5SQX6|CYFP2_MOUSE	N/A	1	0.196752	0.824835	0.988347		0.949856	0.99994	0.00182509	1.00421	0.546227	0.920789	0.0157001	1.03681	8.4002	8.3738	8.3646	8.4567	8.3955	8.3724	8.3915	8.4192	8.4502	8.4415	8.3554	8.4425
sp|Q5RJI5|BRSK1_MOUSE	N/A	N/A	154250000	124	85.154	11	0	11	68.036	19.4	19.4	9	17.4	sp|Q5RJI5|BRSK1_MOUSE	N/A	1	1.23729	0.335178	0.988347		0.691598	0.99994	0.0192502	1.04532	0.35287	0.885809	-0.0404249	0.911119	6.8345	6.6666	6.6676	6.776	6.6761	6.6837	6.6782	6.7708	6.7051	6.7001	6.744	6.6538
sp|Q5PR73|DIRA2_MOUSE	N/A	N/A	1446900000	218	22.498	8	0	8	118.98	53.8	53.8	8	53.8	sp|Q5PR73|DIRA2_MOUSE	N/A	1	6.24408	0.0199157	0.988347		0.249145	0.99994	-0.0526248	0.885881	0.00888476	0.885809	-0.1243	0.751104	7.8174	7.6346	7.672	7.7058	7.6274	7.5956	7.7348	7.7566	7.6438	7.7288	7.6455	7.589
sp|Q5M8N4|D39U1_MOUSE	N/A	N/A	101490000	75	32.994	7	0	7	31.051	30.5	30.5	7	30.5	sp|Q5M8N4|D39U1_MOUSE	N/A	1	0.830678	0.46659	0.988347		0.398274	0.99994	-0.138275	0.727319	0.716231	0.945662	0.051875	1.12687	6.6337	6.5474	6.5861	6.6227	6.2733	6.584	6.6125	6.0505	6.739	6.2842	6.3428	6.7277
sp|Q5M8N0|CNRP1_MOUSE	N/A	N/A	2406600000	228	18.612	8	0	8	70.967	71.3	71.3	8	71.3	sp|Q5M8N0|CNRP1_MOUSE	N/A	1	0.360975	0.706645	0.988347		0.654442	0.99994	0.0224	1.05293	0.501935	0.904429	0.03605	1.08655	7.7642	7.893	7.9833	7.885	7.97	7.9355	7.9061	7.8985	7.8652	7.8817	7.9484	7.9088
sp|Q5HZI9|S2551_MOUSE	N/A	N/A	128360000	94	33.689	5	0	5	78.208	20.8	20.8	5	20.8	sp|Q5HZI9|S2551_MOUSE	N/A	1	1.17963	0.350764	0.988347		0.586467	0.99994	-0.0724002	0.846447	0.0180495	0.885809	0.0887499	1.22673	6.5925	6.7548	6.5779	6.6397	6.7418	6.6542	6.6128	6.5367	6.7212	6.611	6.1734	6.632
sp|Q5H8C4|VP13A_MOUSE	N/A	N/A	159330000	60	359.4	13	0	12	13.772	4.9	4.7	12	4.7	sp|Q5H8C4|VP13A_MOUSE	N/A	1	0.339622	0.720784	0.988347		0.892566	0.99994	-0.0328251	0.927203	0.551842	0.920789	0.117	1.30918	6.8989	6.7084	6.1145	6.7867	6.7215	6.7881	6.7286	6.7963	6.7539	6.8799	6.1992	6.8264
sp|Q5FWK3|RHG01_MOUSE	N/A	N/A	1066600000	340	50.41	17	0	17	48.014	56.7	56.7	17	56.7	sp|Q5FWK3|RHG01_MOUSE	N/A	1	1.4858	0.276953	0.988347		0.204978	0.99994	0.0813501	1.20601	0.258995	0.885809	0.0622751	1.15418	7.2832	7.4789	7.4837	7.4613	7.4938	7.4861	7.3653	7.4066	7.4082	7.4596	7.5704	7.4528
sp|Q5F2E8|TAOK1_MOUSE;sp|Q8BYC6|TAOK3_MOUSE	N/A	N/A	85038000	70	116.05	13	0	13	43.628	17	17	10	13.1	sp|Q5F2E8|TAOK1_MOUSE	N/A	1	4.96169	0.0352856	0.988347		0.0424136	0.99994	0.263	1.83231	0.0878219	0.885809	0.208775	1.61724	6.1816	6.4513	6.0123	6.6006	6.3606	6.4895	6.3938	6.4719	6.5132	6.4236	6.5395	6.4831
sp|Q5F285|TM256_MOUSE	N/A	N/A	140030000	52	11.655	2	0	2	7.6994	31.9	31.9	2	31.9	sp|Q5F285|TM256_MOUSE	N/A	1	3.32597	0.0828963	0.988347		0.302209	0.99994	-0.298175	0.503298	0.217929	0.885809	0.26265	1.83084	6.7329	6.02	6.1721	6.6792	6.7306	6.5956	6.0369	5.9268	6.6769	6.7616	5.8848	6.751
sp|Q5EG47|AAPK1_MOUSE	N/A	N/A	54100000	39	63.928	7	0	7	10.107	18.1	18.1	6	15	sp|Q5EG47|AAPK1_MOUSE	N/A	1	1.24135	0.334114	0.988347		0.218797	0.99994	-0.175175	0.668075	0.152396	0.885809	-0.206	0.6223	6.5638	6.3356	6.3571	6.4407	6.5364	6.4141	6.4693	5.9682	6.103	6.5489	6.4939	6.0616
sp|Q5EBJ4|ERMIN_MOUSE	N/A	N/A	128260000	58	32.148	5	0	5	23.029	25.3	25.3	5	25.3	sp|Q5EBJ4|ERMIN_MOUSE	N/A	1	1.6901	0.238131	0.988347		0.29819	0.99994	-0.259775	0.549826	0.10942	0.885809	-0.448875	0.355734	6.8334	6.851	6.9015	6.0906	6.782	6.2352	6.7025	6.5924	5.9882	6.2865	6.1508	5.923
sp|Q5DU25|IQEC2_MOUSE	N/A	N/A	401940000	249	161.78	29	0	24	241.94	25.6	22.8	24	22.8	sp|Q5DU25|IQEC2_MOUSE	N/A	1	0.93358	0.428123	0.988347		0.190468	0.99994	0.0600753	1.14835	0.650216	0.935126	0.0223751	1.05287	7.0202	7.1402	7.0764	7.155	7.2187	7.0618	7.1568	7.096	7.0694	7.1263	7.2288	7.1193
sp|Q5DTY9|KCD16_MOUSE	N/A	N/A	96837000	60	48.972	11	0	10	18.113	25.8	24.1	10	24.1	sp|Q5DTY9|KCD16_MOUSE	N/A	1	1.24207	0.333926	0.988347		0.429095	0.99994	-0.1343	0.734007	0.209549	0.885809	-0.319675	0.478988	6.6682	6.6447	6.2126	6.2319	6.1288	6.2028	6.7418	6.293	6.7919	6.6621	6.5779	5.8825
sp|Q5DTT2|PSD1_MOUSE	N/A	N/A	63371000	46	109.69	7	0	7	5.3181	8.9	8.9	7	8.9	sp|Q5DTT2|PSD1_MOUSE	N/A	1	0.40659	0.677559	0.988347		0.448823	0.99994	0.1147	1.30227	0.945093	0.989598	-0.0134749	0.969449	6.5507	6.4012	6.3184	6.5191	6.3133	5.9362	5.9328	6.4587	6.4683	6.4644	6.3461	6.4946
sp|Q5DTL9|S4A10_MOUSE	N/A	N/A	1092100000	372	125.82	21	0	20	144.91	21.9	21.1	16	17.4	sp|Q5DTL9|S4A10_MOUSE	N/A	1	2.08422	0.18038	0.988347		0.377796	0.99994	0.0246249	1.05834	0.13697	0.885809	0.07155	1.1791	7.4877	7.5334	7.5523	7.4896	7.6539	7.5272	7.5189	7.5494	7.5028	7.4468	7.5318	7.608
sp|Q5DQR4|STB5L_MOUSE	N/A	N/A	542190000	279	131.84	21	0	20	231.35	26.1	25.4	20	25.4	sp|Q5DQR4|STB5L_MOUSE	N/A	1	0.460799	0.644873	0.988347		0.454809	0.99994	-0.0238249	0.946619	0.540681	0.920789	-0.0215499	0.95159	7.2724	7.2456	7.2594	7.2281	7.2109	7.2789	7.1909	7.2393	7.2248	7.3346	7.249	7.2565
sp|Q56A07|SCN2B_MOUSE	N/A	N/A	153640000	77	24.227	5	0	5	6.0907	27	27	5	27	sp|Q56A07|SCN2B_MOUSE	N/A	1	6.95764	0.0149118	0.988347		0.662236	0.99994	0.060325	1.14901	0.0468804	0.885809	-0.522875	0.300002	7.0102	6.854	6.756	6.7811	6.6967	5.9615	6.3851	6.7593	6.1252	6.7944	6.7926	6.0708
sp|Q505F5|LRC47_MOUSE	N/A	N/A	183470000	116	63.589	13	0	13	18.283	28.9	28.9	13	28.9	sp|Q505F5|LRC47_MOUSE	N/A	1	0.621193	0.558838	0.988347		0.813545	0.99994	0.02915	1.06942	0.384782	0.885809	0.10545	1.27482	6.7923	6.7882	6.3928	6.8225	6.798	6.7979	6.8613	6.7621	6.8703	6.8453	6.6355	6.8473
sp|Q501J6|DDX17_MOUSE	N/A	N/A	1032000000	340	72.399	23	0	23	91.316	40.5	40.5	15	27.4	sp|Q501J6|DDX17_MOUSE	N/A	1	0.27184	0.768015	0.988347		0.566814	0.99994	0.0143248	1.03353	0.552287	0.920789	0.0182999	1.04304	7.5012	7.4697	7.4559	7.5027	7.48	7.4632	7.5405	7.5339	7.5429	7.4627	7.5113	7.5474
sp|Q4VAE3|TMM65_MOUSE	N/A	N/A	303430000	99	24.918	5	0	5	10.109	24.8	24.8	5	24.8	sp|Q4VAE3|TMM65_MOUSE	N/A	1	0.67171	0.534691	0.988347		0.594196	0.99994	-0.0270749	0.939561	0.351691	0.885809	-0.0597501	0.871465	7.1545	6.9934	7.0094	7.037	6.9082	6.9184	7.0182	7.0469	6.9834	6.9534	6.9499	7.0865
sp|Q4KUS2|UN13A_MOUSE;sp|Q9Z1N9|UN13B_MOUSE	N/A	N/A	646780000	307	193.78	30	0	30	111.01	23.9	23.9	27	21.8	sp|Q4KUS2|UN13A_MOUSE	N/A	1	1.105	0.372278	0.988347		0.241492	0.99994	0.0400001	1.09648	0.588551	0.923042	0.0135502	1.03169	7.2516	7.3668	7.3361	7.3582	7.3323	7.3172	7.3331	7.2753	7.3429	7.2995	7.38	7.2821
sp|Q4KMM3|OXR1_MOUSE	N/A	N/A	2419400000	709	95.911	33	0	33	323.31	46.7	46.7	33	46.7	sp|Q4KMM3|OXR1_MOUSE	N/A	1	0.222847	0.804524	0.988347		0.692871	0.99994	-0.0135	0.969393	0.433134	0.888069	-0.0185251	0.958241	7.938	7.9646	7.9209	7.8781	7.8525	7.9138	7.8986	7.8842	7.8765	7.8564	7.833	7.897
sp|Q4KML4|ABRAL_MOUSE	N/A	N/A	368230000	103	9.0303	3	0	3	37.383	46.9	46.9	3	46.9	sp|Q4KML4|ABRAL_MOUSE	N/A	1	0.707328	0.518429	0.988347		0.274652	0.99994	0.16715	1.46943	0.447833	0.894861	0.153775	1.42487	6.3779	7.0185	6.9837	6.9146	7.186	7.1298	6.8929	6.9582	6.6604	6.8664	6.8982	6.7598
sp|Q4ACU6|SHAN3_MOUSE	N/A	N/A	529060000	309	185.39	28	0	27	79.987	23.5	23	27	23	sp|Q4ACU6|SHAN3_MOUSE	N/A	1	1.73165	0.231069	0.988347		0.985132	0.99994	-0.000725029	0.998332	0.18044	0.885809	-0.0854001	0.821485	7.3176	7.2076	7.2276	7.2496	7.2769	7.1881	7.2519	7.2674	7.2412	7.2881	7.3577	7.0374
sp|Q3V3V9|CARL2_MOUSE	N/A	N/A	85080000	45	141.37	7	0	7	10.034	7.6	7.6	7	7.6	sp|Q3V3V9|CARL2_MOUSE	N/A	1	0.700843	0.521344	0.988347		0.469272	0.99994	-0.0860751	0.82021	0.689378	0.936676	0.03535	1.0848	6.3195	6.5105	6.5786	6.4746	6.2978	6.5933	6.459	6.0791	6.4893	6.434	6.3826	6.5521
sp|Q3V3R1|C1TM_MOUSE	N/A	N/A	332720000	142	105.73	13	0	13	56.946	16.9	16.9	13	16.9	sp|Q3V3R1|C1TM_MOUSE	N/A	1	4.4005	0.0464613	0.988347		0.48228	0.99994	0.0234499	1.05548	0.0865423	0.885809	-0.069075	0.852953	7.1299	7.0765	7.0432	7.0614	6.9748	6.9428	7.0237	7.0762	7.0369	7.0775	7.154	7.0435
sp|Q3V0K9|PLSI_MOUSE	N/A	N/A	12522000	55	70.407	7	0	4	5.0519	14.9	9.4	4	9.4	sp|Q3V0K9|PLSI_MOUSE	N/A	1	1.55927	0.262159	0.988347		0.582187	0.99994	-0.134175	0.734218	0.310874	0.885809	0.230375	1.69971	6.5242	5.8071	5.8352	5.5759	5.9666	6.3897	5.7265	6.289	6.2026	6.0103	5.8875	6.4588
sp|Q3UYC0|PPM1H_MOUSE;sp|Q8BU27|PPM1M_MOUSE;sp|Q149T7|PPM1J_MOUSE	N/A	N/A	543560000	250	56.379	14	0	14	41.034	35.1	35.1	14	35.1	sp|Q3UYC0|PPM1H_MOUSE	N/A	1	0.692306	0.525213	0.988347		0.837797	0.99994	-0.012225	0.972243	0.152433	0.885809	-0.05555	0.879934	7.2157	7.2134	7.2831	7.1677	7.2447	7.2356	7.2179	7.2174	7.1612	7.3268	7.3961	7.1798
sp|Q3UVX5|GRM5_MOUSE	N/A	N/A	361460000	205	131.86	21	0	21	72.737	21	21	21	21	sp|Q3UVX5|GRM5_MOUSE	N/A	1	1.3114	0.316368	0.988347		0.903575	0.99994	0.00572502	1.01327	0.181086	0.885809	-0.0529249	0.885269	7.1298	7.0672	6.9904	7.1551	6.9752	7.0257	7.0903	7.1074	7.0652	7.0899	6.9936	7.0226
sp|Q3UVL4|VPS51_MOUSE	N/A	N/A	309240000	197	86.186	14	0	14	55.163	23	23	14	23	sp|Q3UVL4|VPS51_MOUSE	N/A	1	2.38648	0.14739	0.988347		0.247881	0.99994	0.041675	1.10072	0.431391	0.888069	-0.034525	0.923581	6.9941	7.053	6.9529	7.0219	7.0046	6.8862	6.9731	7.026	7.0008	7.089	7.0749	6.9794
sp|Q3UUI3|THEM4_MOUSE	N/A	N/A	547110000	147	26.031	7	0	7	75.773	32.6	32.6	7	32.6	sp|Q3UUI3|THEM4_MOUSE	N/A	1	1.29657	0.320027	0.988347		0.248486	0.99994	-0.0267249	0.940319	0.731326	0.948378	-0.00582492	0.986677	7.2057	7.2005	7.2741	7.1908	7.232	7.231	7.2107	7.1782	7.218	7.2285	7.2426	7.2147
sp|Q3UUG6|TBC24_MOUSE	N/A	N/A	303670000	138	63.235	14	0	14	44.466	29.6	29.6	14	29.6	sp|Q3UUG6|TBC24_MOUSE	N/A	1	0.089142	0.915513	0.994853		0.651755	0.99994	-0.01565	0.964606	0.786034	0.961604	-0.0108999	0.975214	7.0281	6.911	6.9427	7.0361	6.9773	6.9001	7.0256	6.9998	7.0339	7.0014	6.9883	7.0429
sp|Q3UU96|MRCKA_MOUSE	N/A	N/A	69450000	53	195.53	10	0	8	64.438	7.7	6.6	8	6.6	sp|Q3UU96|MRCKA_MOUSE	N/A	1	0.362094	0.705913	0.988347		0.366509	0.99994	0.0874752	1.22314	0.906402	0.983125	0.0162751	1.03819	6.1073	6.4576	6.2878	6.427	6.5034	6.0553	6.4112	6.3713	6.4016	6.5157	6.416	6.4268
sp|Q3UTJ2|SRBS2_MOUSE	N/A	N/A	143630000	88	132.35	9	0	9	32.054	10.4	10.4	9	10.4	sp|Q3UTJ2|SRBS2_MOUSE	N/A	1	0.512993	0.615204	0.988347		0.669135	0.99994	-0.0634501	0.864072	0.337482	0.885809	-0.172825	0.671699	6.5973	6.3212	6.7296	6.6459	6.1122	6.6329	6.82	6.8398	6.8251	6.8195	6.9057	6.7049
sp|Q3UTH8|ARHG9_MOUSE;sp|Q7TNR9|ARHG4_MOUSE;sp|Q5DU57|SPT13_MOUSE	N/A	N/A	203390000	51	60.926	4	0	4	7.3532	8.3	8.3	4	8.3	sp|Q3UTH8|ARHG9_MOUSE	N/A	1	1.96565	0.19575	0.988347		0.824093	0.99994	0.007375	1.01713	0.214287	0.885809	-0.2352	0.581835	6.9405	6.8849	6.9025	6.8688	6.8214	6.8934	6.8204	6.8647	6.1575	6.8729	6.9474	6.7232
sp|Q3USB7|PLCL1_MOUSE	N/A	N/A	94023000	56	122.67	11	0	11	21.256	16.7	16.7	11	16.7	sp|Q3USB7|PLCL1_MOUSE	N/A	1	0.328997	0.727947	0.988347		0.796814	0.99994	0.057125	1.14058	0.435435	0.888069	0.146875	1.40241	6.6584	6.2101	6.1522	6.141	6.2933	6.5837	6.0126	6.662	6.583	6.6021	6.6407	6.5528
sp|Q3UQ44|IQGA2_MOUSE	N/A	N/A	509710000	295	180.53	31	0	31	207.37	28	28	30	27.4	sp|Q3UQ44|IQGA2_MOUSE	N/A	1	1.82079	0.216763	0.988347		0.636551	0.99994	-0.0176749	0.960119	0.138975	0.885809	-0.0754	0.840621	7.2647	7.2122	7.242	7.1963	7.1082	7.2429	7.2087	7.2612	7.2515	7.3299	7.3049	7.1411
sp|Q3UPL0|SC31A_MOUSE	N/A	N/A	329280000	227	133.57	22	0	22	93.118	24.1	24.1	22	24.1	sp|Q3UPL0|SC31A_MOUSE	N/A	1	9.77249	0.00554891	0.949291		0.00395654	0.99994	0.0885502	1.22617	0.00983964	0.885809	0.0845251	1.21486	6.8968	7.0514	6.9518	6.9787	7.0501	7.0286	6.9254	6.9949	6.9632	6.917	7.0202	6.9872
sp|Q3UNH4|GRIN1_MOUSE	N/A	N/A	493830000	218	95.495	21	0	21	48.567	30.3	30.3	21	30.3	sp|Q3UNH4|GRIN1_MOUSE	N/A	1	0.079298	0.924403	0.994853		0.994668	0.99994	0.000424864	1.00098	0.709242	0.945662	-0.0194001	0.956313	7.135	7.2351	7.1769	7.277	7.1019	7.206	7.306	7.2577	7.2643	7.2142	7.064	7.1823
sp|Q3UMR5|MCU_MOUSE	N/A	N/A	1349200000	246	39.681	10	0	10	69.222	34.9	34.9	10	34.9	sp|Q3UMR5|MCU_MOUSE	N/A	1	0.792138	0.482077	0.988347		0.592518	0.99994	0.039225	1.09452	0.338308	0.885809	0.0734	1.18413	7.4059	7.6553	7.674	7.6777	7.7277	7.6724	7.6921	7.6228	7.6903	7.6714	7.6445	7.6466
sp|Q3UM45|PP1R7_MOUSE	N/A	N/A	1746900000	511	41.291	19	0	19	323.31	68.4	68.4	19	68.4	sp|Q3UM45|PP1R7_MOUSE	N/A	1	4.13867	0.0531429	0.988347		0.0745795	0.99994	-0.071775	0.847667	0.0529898	0.885809	-0.079725	0.832291	7.8674	7.7339	7.7613	7.6788	7.6917	7.7195	7.7502	7.7463	7.7386	7.7504	7.6832	7.6606
sp|Q3ULJ0|GPD1L_MOUSE;sp|Q6NXY9|RPC7_MOUSE	N/A	N/A	1399800000	378	38.225	20	0	18	130.88	70.4	65.2	18	65.2	sp|Q3ULJ0|GPD1L_MOUSE	N/A	1	0.0546442	0.947134	0.994853		0.74841	0.99994	-0.00920022	0.979039	0.991898	0.999431	-0.000300169	0.999309	7.6672	7.6842	7.6764	7.7144	7.6216	7.6526	7.7001	7.6863	7.6906	7.6711	7.5931	7.7488
sp|Q3ULD5|MCCB_MOUSE	N/A	N/A	124360000	83	61.378	14	0	14	31.1	34.5	34.5	14	34.5	sp|Q3ULD5|MCCB_MOUSE	N/A	1	1.47992	0.278181	0.988347		0.850004	0.99994	-0.014625	0.966885	0.252639	0.885809	-0.18685	0.650354	6.8804	6.6787	6.7067	6.6788	6.6314	6.6277	6.5652	6.64	6.6107	6.5762	6.6725	6.1113
sp|Q3UJU9|RMD3_MOUSE	N/A	N/A	311260000	128	52.028	12	0	12	177.17	38.1	38.1	12	38.1	sp|Q3UJU9|RMD3_MOUSE	N/A	1	1.44154	0.286358	0.988347		0.253851	0.99994	0.364775	2.31619	0.29192	0.885809	0.331575	2.14573	7.0667	7.1351	5.8515	7.0631	7.1221	6.9715	7.0187	6.9229	7.0007	6.8399	7.1148	7.0088
sp|Q3UIU2|NDUB6_MOUSE	N/A	N/A	410390000	138	15.515	6	0	6	5.4547	42.2	42.2	6	42.2	sp|Q3UIU2|NDUB6_MOUSE	N/A	1	1.05156	0.388678	0.988347		0.301634	0.99994	-0.308325	0.491672	0.401376	0.885809	-0.0549001	0.881252	7.2173	7.0567	7.065	7.0566	7.1414	7.0052	7.1462	7.1876	7.2024	7.1288	6.0231	6.9887
sp|Q3UHX2|HAP28_MOUSE	N/A	N/A	72905000	56	20.605	5	0	5	58.83	22.7	22.7	5	22.7	sp|Q3UHX2|HAP28_MOUSE	N/A	1	0.758918	0.495932	0.988347		0.948053	0.99994	0.00765014	1.01777	0.20839	0.885809	0.111175	1.29174	6.2251	6.4964	6.5118	6.5198	6.4295	6.6167	6.4227	6.4173	6.3896	6.3515	6.1082	6.52
sp|Q3UHL1|CAMKV_MOUSE	N/A	N/A	6256700000	735	54.819	22	0	22	323.31	48	48	22	48	sp|Q3UHL1|CAMKV_MOUSE	N/A	1	0.294834	0.75158	0.988347		0.373207	0.99994	-0.0204251	0.954058	0.583769	0.923042	-0.0225747	0.949348	8.3803	8.3067	8.2835	8.3168	8.3105	8.2672	8.3371	8.3314	8.4053	8.3311	8.2954	8.2587
sp|Q3UHK1|MYCT_MOUSE	N/A	N/A	112130000	135	69.062	8	0	8	106.71	16.3	16.3	8	16.3	sp|Q3UHK1|MYCT_MOUSE	N/A	1	0.511316	0.616132	0.988347		0.502358	0.99994	0.030975	1.07393	0.929814	0.983844	-0.00374997	0.991403	6.623	6.5789	6.5565	6.632	6.5658	6.5641	6.441	6.5515	6.5254	6.5511	6.5331	6.5013
sp|Q3UHJ0|AAK1_MOUSE;sp|Q91Z96|BMP2K_MOUSE	N/A	N/A	3218100000	1110	103.35	35	0	35	323.31	64.7	64.7	35	64.7	sp|Q3UHJ0|AAK1_MOUSE	N/A	1	7.58523	0.0117303	0.988347		0.59627	0.99994	-0.0111499	0.974653	0.0176034	0.885809	-0.0680001	0.855067	8.1005	8.0531	8.0554	8.0569	7.9803	8.0138	8.0331	8.0158	7.9844	8.0202	8.0388	7.9587
sp|Q3UHD9|AGAP2_MOUSE	N/A	N/A	647660000	318	124.51	18	0	18	165.37	22.2	22.2	17	21.5	sp|Q3UHD9|AGAP2_MOUSE	N/A	1	0.8276	0.467804	0.988347		0.493653	0.99994	0.0252	1.05974	0.563538	0.920856	-0.0195501	0.955982	7.3364	7.2714	7.2725	7.3593	7.3195	7.2604	7.3341	7.3819	7.3735	7.3674	7.3986	7.2788
sp|Q3UHD6|SNX27_MOUSE	N/A	N/A	167470000	113	60.988	13	0	13	22.277	30.2	30.2	13	30.2	sp|Q3UHD6|SNX27_MOUSE	N/A	1	0.0675455	0.935154	0.994853		0.770049	0.99994	-0.0196749	0.955708	0.997757	0.999431	0.000175118	1.0004	6.8538	6.7468	6.6431	6.6106	6.6725	6.7096	6.7402	6.8392	6.8563	6.7802	6.742	6.7796
sp|Q3UHB8|CC177_MOUSE	N/A	N/A	101170000	79	79.856	7	0	7	37.531	14.2	14.2	7	14.2	sp|Q3UHB8|CC177_MOUSE	N/A	1	1.49224	0.275616	0.988347		0.292831	0.99994	-0.0591502	0.872669	0.22541	0.885809	-0.264075	0.544409	6.7707	6.6301	6.6283	6.5964	6.5198	6.5748	6.624	6.5673	5.811	6.5436	6.5362	6.6047
sp|Q3UHB1|NT5D3_MOUSE	N/A	N/A	1815700000	455	63.17	22	0	22	195.68	51.5	51.5	22	51.5	sp|Q3UHB1|NT5D3_MOUSE	N/A	1	2.77086	0.115431	0.988347		0.950556	0.99994	-0.00212502	0.995119	0.0749044	0.885809	0.061825	1.15299	7.7887	7.7387	7.7077	7.8219	7.7683	7.8443	7.7472	7.7724	7.846	7.805	7.7071	7.8373
sp|Q3UGY8|BIG3_MOUSE	N/A	N/A	73766000	54	240.09	10	0	10	26.13	6.2	6.2	10	6.2	sp|Q3UGY8|BIG3_MOUSE	N/A	1	0.488049	0.62917	0.988347		0.452355	0.99994	0.1145	1.30167	0.847142	0.972946	-0.03655	0.919285	5.9971	6.5101	6.4896	6.41	5.9897	6.5199	6.3131	6.2711	6.5247	6.5419	6.6085	6.1612
sp|Q3UGR5|HDHD2_MOUSE	N/A	N/A	946200000	346	28.73	13	0	13	80.342	76.1	76.1	13	76.1	sp|Q3UGR5|HDHD2_MOUSE	N/A	1	0.494578	0.625478	0.988347		0.820097	0.99994	0.00852501	1.01982	0.466594	0.900358	-0.0247998	0.944496	7.4483	7.4742	7.5511	7.4718	7.5051	7.4884	7.4735	7.4591	7.4003	7.4788	7.5807	7.4587
sp|Q3UGC7|EI3JA_MOUSE;sp|Q66JS6|EI3JB_MOUSE	N/A	N/A	118530000	68	29.343	6	0	6	35.453	26.1	26.1	6	26.1	sp|Q3UGC7|EI3JA_MOUSE;sp|Q66JS6|EI3JB_MOUSE	N/A	1	2.09015	0.179651	0.988347		0.358675	0.99994	0.23375	1.71297	0.10804	0.885809	0.396575	2.49215	6.0689	6.7514	6.6345	6.5384	6.7137	6.7747	6.6118	6.5575	6.6096	5.8016	6.2045	6.6051
sp|Q3U1J4|DDB1_MOUSE	N/A	N/A	949000000	495	126.85	37	0	37	144.92	35.4	35.4	37	35.4	sp|Q3U1J4|DDB1_MOUSE	N/A	1	0.455289	0.648106	0.988347		0.957208	0.99994	-0.00132489	0.996954	0.417741	0.885809	0.0184751	1.04346	7.5174	7.5086	7.4522	7.51	7.4866	7.4601	7.4647	7.4313	7.5222	7.4871	7.4662	7.5264
sp|Q3U0V1|FUBP2_MOUSE	N/A	N/A	283140000	157	76.775	12	0	12	30.407	18.6	18.6	11	17.6	sp|Q3U0V1|FUBP2_MOUSE	N/A	1	0.919246	0.433243	0.988347		0.861236	0.99994	-0.0106751	0.975719	0.325374	0.885809	0.0625999	1.15505	6.8344	6.9599	6.879	6.9249	6.8753	6.9946	7.0266	6.9629	6.9835	6.9385	6.7881	7.0755
sp|Q3TXX4|VGLU1_MOUSE;sp|Q61983|NPT1_MOUSE;sp|Q5SZA1|NPT3_MOUSE;sp|Q8BFU8|VGLU3_MOUSE	N/A	N/A	3577600000	563	61.637	14	0	14	97.043	21.8	21.8	11	15.2	sp|Q3TXX4|VGLU1_MOUSE	N/A	1	0.0180891	0.982109	0.999576		0.832779	0.99994	0.00524998	1.01216	0.918326	0.98367	0.00325012	1.00751	8.0626	8.0967	8.039	8.0677	7.9909	8.0647	8.1028	8.0582	8.0737	8.0187	8.0215	8.1068
sp|Q3TXS7|PSMD1_MOUSE	N/A	N/A	840950000	402	105.73	25	0	25	192.52	39.6	39.6	25	39.6	sp|Q3TXS7|PSMD1_MOUSE	N/A	1	0.289664	0.755237	0.988347		0.480012	0.99994	-0.0159502	0.96394	0.588369	0.923042	-0.0164251	0.962886	7.5197	7.4406	7.4641	7.4308	7.5037	7.4325	7.4415	7.4532	7.4025	7.4352	7.4721	7.4561
sp|Q3TW96|UAP1L_MOUSE	N/A	N/A	52668000	54	56.613	5	0	5	44.397	11.4	11.4	4	8.9	sp|Q3TW96|UAP1L_MOUSE	N/A	1	2.64271	0.125047	0.988347		0.933486	0.99994	-0.0131999	0.970063	0.131059	0.885809	0.2421	1.74622	6.0492	6.0995	6.4799	6.022	6.3965	6.4346	5.8629	6.2069	6.3725	6.3116	6.3224	6.4684
sp|Q3TVI8|PBIP1_MOUSE	N/A	N/A	50427000	76	81.163	6	0	6	73.76	11.3	11.3	6	11.3	sp|Q3TVI8|PBIP1_MOUSE	N/A	1	1.63142	0.248561	0.988347		0.524386	0.99994	0.078825	1.19902	0.129742	0.885809	0.195625	1.56901	6.0945	6.2486	6.2147	6.2628	6.4685	6.3441	6.3356	6.0081	6.1575	5.9105	6.3511	6.3677
sp|Q3TPX4|EXOC5_MOUSE	N/A	N/A	273500000	148	81.737	14	0	14	30.217	26.1	26.1	14	26.1	sp|Q3TPX4|EXOC5_MOUSE	N/A	1	0.346546	0.716161	0.988347		0.455414	0.99994	-0.031275	0.930518	0.467646	0.900358	-0.0329	0.927043	7.0069	6.8521	6.9552	6.9338	7.0064	6.8303	6.9249	6.9546	6.9474	6.9969	7.0183	6.9682
sp|Q3TMH2|SCRN3_MOUSE	N/A	N/A	156740000	68	47.661	7	0	7	22.45	24.4	24.4	7	24.4	sp|Q3TMH2|SCRN3_MOUSE	N/A	1	0.566182	0.586669	0.988347		0.676985	0.99994	-0.0869999	0.818465	0.21705	0.885809	-0.20325	0.626253	6.4771	6.0832	6.812	6.6874	6.69	6.2204	6.712	6.7848	6.728	6.8066	6.9043	6.3563
sp|Q3THW5|H2AV_MOUSE;sp|P0C0S6|H2AZ_MOUSE	N/A	N/A	101010000	60	13.509	4	0	2	5.8992	31.2	18.8	2	18.8	sp|Q3THW5|H2AV_MOUSE;sp|P0C0S6|H2AZ_MOUSE	N/A	1	0.147373	0.865013	0.99334		0.82119	0.99994	0.03915	1.09433	0.639448	0.934409	0.0993249	1.25697	6.4141	6.7021	6.5722	6.4365	6.5484	6.6723	6.6911	6.5616	6.1142	6.0878	6.2216	6.8276
[truncated: 881 more rows]

## Sheet: Supplementary Table 2
Gene_ID	p-value.ANOVA	q-value.ANOVA	p-value.c-LD	q-value.c-LD	Difference.c-LD	Fold change.c-LD	p-value c-HD	q-value c-HD	Difference. c-HD	Fold change.c-HD	Ctr...5	Ctr...6	MeHg LD...7	MeHg HD...8	Ctr...9	MeHg LD...10	MeHg HD...11	MeHg LD...12	Ctr...13	MeHg LD...14	MeHg HD...15	MeHg HD...16	Ctr...17	MeHg LD...18	MeHg HD...19
[truncated: 21,412 more rows]

[truncated: 7 more sheets: Supplementary Table 3, Supplementary Table 4A, Supplementary Table 4B, Supplementary Table 5a, Supplementary Table 5b, Supplementary Table 6, Supplementary Figure 1]
